# Supplementary material for: Type 1 diabetes, glycemic traits, and risk of dental caries: a Mendelian randomization study
Source: Front Genet. 2023 Oct 10;14:1230113. doi: 10.3389/fgene.2023.1230113 (PMC10597668; doi:10.3389/fgene.2023.1230113)
Supplement: Supplementary file 1 [file DataSheet1.ZIP]

Archive with 17 entries (17 files):
- Supplementary Figure S1.pdf
- Supplementary Figure S2.pdf
- Supplementary Figure S3.pdf
- Supplementary Figure S4.pdf
- Supplementary Figure S5.pdf
- Supplementary Figure S6.pdf
- Supplementary Table S1.xls
- Supplementary Table S10.docx
- Supplementary Table S11-S23.xls
- Supplementary Table S2 .docx
- Supplementary Table S3 .xls
- Supplementary Table S4.xls
- Supplementary Table S5.xls
- Supplementary Table S6.xls
- Supplementary Table S7.docx
- Supplementary Table S8.docx
- Supplementary Table S9 .xls
