# Supplementary material for: Type 1 diabetes, glycemic traits, and risk of dental caries: a Mendelian randomization study
Source: Front Genet. 2023 Oct 10;14:1230113. doi: 10.3389/fgene.2023.1230113 (PMC10597668; doi:10.3389/fgene.2023.1230113)
Supplement: Supplementary file 1 [file DataSheet1.ZIP › Supplementary Table S1.xls]

## Sheet: Supplementary Table S2
Table S1 STROBE-MR Checklist of Recommended Items to Address in Reports of Mendelian Randomization Studies.
Item No	Section	Checklist item	Relevant Page No. from manuscript																																		R2
Title and Abstract
1	Title and abstract	Indicate mendelian randomization (MR) as the study’s design in the title and/or the abstract if that is a main purpose of the study.	Page 1-2																																		0.00163382
Introduction																																					0.0015818
2	Background	Explain the scientific background and rationale for the reported study. What is the exposure? Is a potential causal relationship between exposure and outcome plausible? Justify why MR is a helpful method to address the study question.	Page 3-5																																		0.00125387
3	Objectives	State specific objectives clearly, including prespecified causal hypotheses (if any). State that MR is a method that, under specific assumptions, intends to estimate causal effects.	Page 4-5																																		0.00439821
Methods																																					0.00185244
4	Study design and data sources	Present key elements of the study design early in the article. Consider including a table listing sources of data for all phases of the study. For each data source contributing to the analysis, describe the following:																																			0.00138185
	a	Setting: Describe the study design and the underlying population, if possible. Describe the setting, locations, and relevant dates, including periods of recruitment, exposure, follow-up, and data collection, when available.	Page 6-10																																		0.0013488
	b	Participants: Report the eligibility criteria and the sources and methods of selection of participants. Report the sample size and whether any power or sample size calculations were carried out prior to the main analysis.	Page 6-10																																		0.004286
	c	Describe measurement, quality control, and selection of genetic variants.	Page 6-10																																		0.00275699
	d	For each exposure, outcome, and other relevant variables, describe methods of assessment and diagnostic criteria for diseases.	Page 6-10																																		0.00238634
	e	Provide details of ethics committee approval and participant informed consent, if relevant.	Page 11																																		0.00128637
5	Assumptions	Explicitly state the 3 core instrumental variable (IV) assumptions for the main analysis (relevance, independence, and exclusion restriction), as well assumptions for any additional or sensitivity analysis.	Page 6																																		0.00137968
6	Statistical methods: main analysis	Describe statistical methods and statistics used.																																			0.00173798
	a	Describe how quantitative variables were handled in the analyses (ie, scale, units, model).	Page 8-9																																		0.001658
	b	Describe how genetic variants were handled in the analyses and, if applicable, how their weights were selected.	Page 8-9																																		0.00136606
	c	Describe the MR estimator (eg, 2-stage least squares, Wald ratio) and related statistics. Detail the included covariates and, in case of 2-sample MR, whether the same covariate set was used for adjustment in the 2 samples.	Page 8-9																																		0.00151763
	d	Explain how missing data were addressed.	NA																																		0.003051
	e	If applicable, indicate how multiple testing was addressed.	Page 10																																		0.00140639
7	Assessment of assumptions	Describe any methods or prior knowledge used to assess the assumptions or justify their validity.	Page 7-10																																		0.00162518
8	Sensitivity analyses and additional analyses	Describe any sensitivity analyses or additional analyses performed (eg, comparison of effect estimates from different approaches, independent replication, bias analytic techniques, validation of instruments, simulations).	Page 9-10																																		0.00199539
9	Software and preregistration																																				0.00134928
	a	Name statistical software and package(s), including version and settings used.	Page 9																																		0.00146777
	b	State whether the study protocol and details were preregistered (as well as when and where).	NA																																		0.00129157
Results																																					0.00155711
10	Descriptive data																																				0.0013025
	a	Report the numbers of individuals at each stage of included studies and reasons for exclusion. Consider use of a flow diagram.	NA																																		0.00190325
	b	Report summary statistics for phenotypic exposure(s), outcome(s), and other relevant variables (eg, means, SDs, proportions).	Page 12-15																																		0.0219063
	c	If the data sources include meta-analyses of previous studies, provide the assessments of heterogeneity across these studies	Page 12-15																																		0.00122797
	d	For 2-sample MR: i. Provide justification of the similarity of the genetic variant–exposure associations between the exposure and outcome samples. ii. Provide information on the number of individuals who overlap between the exposure and outcome studies.	NA																																		0.00155603
11	Main results																																				0.00203779
	a	Report the associations between genetic variant and exposure and between genetic variant and outcome, preferably on an interpretable scale.	Page 12-15																																		0.0141236
	b	Report MR estimates of the relationship between exposure and outcome and the measures of uncertainty from the MR analysis, on an interpretable scale, such as odds ratio or relative risk per SD difference.	Page 12-15																																		0.00124685
	c	If relevant, consider translating estimates of relative risk into absolute risk for a meaningful time period.	Page 12-15																																		0.0155147
	d	Consider plots to visualize results (eg, forest plot, scatterplot of associations between genetic variants and outcome vs between genetic variants and exposure).	Page 12-15																																		0.00358815
12	Assessment of assumptions																																				0.00249589
	a	Report the assessment of the validity of the assumptions.	Page 12-15																																		0.00162773
	b	Report any additional statistics (eg, assessments of heterogeneity across genetic variants, such as I2, Q statistic,or E-value).	Page 12-15																																		0.0557096
13	Sensitivity analyses and additional analyses																																				0.00655448
	a	Report any sensitivity analyses to assess the robustness of the main results to violations of the assumptions	Page 12-15																																		0.001522
	b	Report results from other sensitivity analyses or additional analyses	Page 12-15
	c	Report any assessment of the direction of the causal relationship (eg, bidirectional MR).	Page 12-15
	d	When relevant, report and compare with estimates from non-MR analyses.	NA
	e	Consider additional plots to visualize results (eg, leave-one-out analyses).	Page 12-15
Discussion
14	Key results	Summarize key results with reference to study objectives.	Page 16-17
15	Limitations	Discuss limitations of the study, taking into account the validity of the IV assumptions, other sources of potential bias, and imprecision. Discuss both direction and magnitude of any potential bias and any efforts to address them.	Page 19
16	Interpretation
	a	Meaning: Give a cautious overall interpretation of results in the context of their limitations and in comparison with other studies	Page 15-20
	b	Mechanism: Discuss underlying biological mechanisms that could drive a potential causal relationship between the investigated exposure and the outcome, and whether the gene-environment equivalence assumption is reasonable. Use causal language carefully, clarifying that IV estimates may provide causal effects only under certain assumptions.	Page 18-19
	c	Clinical relevance: Discuss whether the results have clinical or public policy relevance, and to what extent they inform effect sizes of possible interventions.	Page 19-20
17	Generalizability	Discuss the generalizability of the study results (a) to other populations, (b) across other exposure periods/timings, and (c) across other levels of exposure.	Page 19
Other Information
18	Funding	Describe sources of funding and the role of funders in the present study and, if applicable, sources of funding for the databases and original study or studies on which the present study is based.	Page 20
19	Data and data sharing	Provide the data used to perform all analyses or report where and how the data can be accessed, and reference these sources in the article. Provide the statistical code needed to reproduce the results in the article or report whether the code is publicly accessible and, if so, where.	Page 21
20	Conflicts of interest	All authors should declare all potential conflicts of interest	Page 21
