# Supplementary material for: Type 1 diabetes, glycemic traits, and risk of dental caries: a Mendelian randomization study
Source: Front Genet. 2023 Oct 10;14:1230113. doi: 10.3389/fgene.2023.1230113 (PMC10597668; doi:10.3389/fgene.2023.1230113)
Supplement: Supplementary file 1 [file DataSheet1.ZIP › Supplementary Table S11-S23.xls]

## Sheet: Table S11
Table S11 The heterogeneity of MR analysis results.
Exposure Source	Outcome Source	outcome	exposure	method	Q	Q_df	Q_pval
PMID: 32005708	The FinnGen Biobank	Dental caries	Type 1 diabetes	MR Egger	50.9559	35	0.0397772
PMID: 32005708	The FinnGen Biobank	Dental caries	Type 1 diabetes	Inverse variance weighted	51.8907	36	0.0420028
PMID: 34059833	The FinnGen Biobank	Dental caries	Fasting glucose	MR Egger	61.8089	61	0.446997
PMID: 34059833	The FinnGen Biobank	Dental caries	Fasting glucose	Inverse variance weighted	61.8883	62	0.480107
PMID: 34059833	The FinnGen Biobank	Dental caries	Glycated hemoglobin levels	MR Egger	69.2158	68	0.436141
PMID: 34059833	The FinnGen Biobank	Dental caries	Glycated hemoglobin levels	Inverse variance weighted	83.048	69	0.119193
PMID: 34059833	The FinnGen Biobank	Dental caries	Fasting insulin	MR Egger	26.4134	36	0.878743
PMID: 34059833	The FinnGen Biobank	Dental caries	Fasting insulin	Inverse variance weighted	27.6726	37	0.867008

## Sheet: Table S12
Table S12 The horizontal pleiotropy of MR analysis results.
Exposure Source	Outcome Source	outcome	exposure	egger_intercept	se	pval	Global Test`$Pvalue
PMID: 32005708	The FinnGen Biobank	Dental caries	Type 1 diabetes	-0.00726502	0.00906627	0.428351	0.032
PMID: 34059833	The FinnGen Biobank	Dental caries	Fasting glucose	-0.00167797	0.00599584	0.780536	0.593
PMID: 34059833	The FinnGen Biobank	Dental caries	Glycated hemoglobin levels	-0.0231676	0.0062847	0.000453076	0.893
PMID: 34059833	The FinnGen Biobank	Dental caries	Fasting insulin	0.0156441	0.0139412	0.269229	0.87

## Sheet: Table S13
Table S13 The heterogeneity of sensitivity analysis. .
Exposure Source	Outcome Source	outcome	exposure	method	Q	Q_df	Q_pval
PMID: 32005708	The FinnGen Biobank	Dental caries	Type 1 diabetes	MR Egger	30.6296	30	0.433777
PMID: 32005708	The FinnGen Biobank	Dental caries	Type 1 diabetes	Inverse variance weighted	31.5278	31	0.439859
PMID: 34059833	The FinnGen Biobank	Dental caries	Fasting glucose	MR Egger	45.1496	50	0.667998
PMID: 34059833	The FinnGen Biobank	Dental caries	Fasting glucose	Inverse variance weighted	45.2068	51	0.702005
PMID: 34059833	The FinnGen Biobank	Dental caries	Glycated hemoglobin levels	MR Egger	55.1392	56	0.507433
PMID: 34059833	The FinnGen Biobank	Dental caries	Glycated hemoglobin levels	Inverse variance weighted	63.4875	57	0.258525
PMID: 34059833	The FinnGen Biobank	Dental caries	Fasting insulin	MR Egger	13.979	16	0.600278
PMID: 34059833	The FinnGen Biobank	Dental caries	Fasting insulin	Inverse variance weighted	17.2428	17	0.438038

## Sheet: Table S14
Table S14 The horizontal pleiotropy of sensitivity analysis.
Exposure Source	Outcome Source	outcome	exposure	egger_intercept	se	pval	Global Test`$Pvalue
PMID: 32005708	The FinnGen Biobank	Dental caries	Type 1 diabetes	-0.00751546	0.00801267	0.355762	0.35
PMID: 34059833	The FinnGen Biobank	Dental caries	Fasting glucose	-0.00167611	0.00700732	0.811933	0.469
PMID: 34059833	The FinnGen Biobank	Dental caries	Glycated hemoglobin levels	-0.0189495	0.00655838	0.00548137	0.333
PMID: 34059833	The FinnGen Biobank	Dental caries	Fasting insulin	0.0414853	0.0229633	0.0896685	0.482

## Sheet: Table S15
Table S15 Full Multivariable MR Results for Association of Traits with Incident Dental Caries.
Inverse-Variance Weighted Estimate
	T1DM only		T1DM+T2DM		T1DM+SMOKING		T1DM+ALCOHOL INTAKE		T1DM+BMI		Full Model (T1DM+T2DM+SMOKING+ALCOHOL INTAKE+BMI)
	Odds Ratio (95% CI)	p value	Odds Ratio (95% CI)	p value	Odds Ratio (95% CI)	p value	Odds Ratio (95% CI)	p value	Odds Ratio (95% CI)	p value	Odds Ratio (95% CI)	p value
T1DM (per 1 log-unit increased risk of T1DM)	1.044 (1.015-1.074)	0.003	1.041 (1.011-1.072)	0.007	1.046 (1.017-1.076)	0.002	1.052 (1.014-1.092)	0.007	1.048 (1.017-1.080)	0.002	1.048 (1.012-1.086)	0.008
T2DM (per 1 log-unit increased risk of T2DM)			1.029 (0.930-1.139)	0.58							1.040 (0.925-1.170)	0.513
SMOKING (per day increase)					1.063 (0.873-1.300)	0.543					1.063 (0.829-1.362)	0.63
ALCOHOL INTAKE (per SD increase)							0.112 (1.259-9.882)	0.953			0.022 (0.000-1.38E+19)	0.653
BMI (per SD increase)									1.190 (0.777-1.823)	0.425	1.276 (0.442-3.685)	0.876
T1DM - type 1 diabetes mellitus;T2DM - type 2 diabetes mellitus;BMI - body mass index; CI - confidence interval; SD - standard deviation

## Sheet: Table S16
Table S16 the PhenoScanner search result of 66 SNPs which was instrumental variables of FG to dental caries.
snp	rsid	hg19_coordinates	hg38_coordinates	a1	a2	trait	efo	study	pmid	ancestry	year	beta	se	p	direction	n	n_cases	n_controls	n_studies	unit	dataset
rs10487796	rs10487796	chr7:15063430	chr7:15023805	A	T	Type II diabetes	EFO_0001360	DIAGRAM	24509480	Mixed	2014	-0.07696	0.01418	2.4e-08	-	110452	26488	83964	4	log OR	DIAGRAM_T2D_Mixed_2014
rs10487796	rs10487796	chr7:15063430	chr7:15023805	A	T	Fasting blood glucose	EFO_0004465	MAGIC	20081858	European	2010	NA	NA	1.219e-16	NA	46186	-	-	-	-	GRASP
rs10487796	rs10487796	chr7:15063430	chr7:15023805	A	T	HOMA B	EFO_0004469	MAGIC	20081858	European	2010	NA	NA	2.492e-11	NA	46186	-	-	-	-	GRASP
rs10487796	rs10487796	chr7:15063430	chr7:15023805	A	T	Fasting glucose	EFO_0004465	MAGIC	20081858	European	2010	-0.031	0.0037	1.219e-16	-	46186	0	46186	21	mmol/l	MAGIC_FG_EUR_2010
rs10487796	rs10487796	chr7:15063430	chr7:15023805	A	T	log HOMA-B	EFO_0004469	MAGIC	20081858	European	2010	0.022	0.0033	2.492e-11	+	46186	0	46186	21	-	MAGIC_HOMA-B_EUR_2010
rs10487796	rs10487796	chr7:15063430	chr7:15023805	A	T	Diabetes diagnosed by doctor	EFO_0000400	Neale B	UKBB	European	2017	-0.003647	0.0005233	3.199e-12	-	336473	16183	320290	1	risk diff	Neale-B_UKBB_EUR_2017
rs10487796	rs10487796	chr7:15063430	chr7:15023805	A	T	Self-reported diabetes	EFO_0000400	Neale B	UKBB	European	2017	-0.003163	0.0004745	2.648e-11	-	337159	13243	323916	1	risk diff	Neale-B_UKBB_EUR_2017
rs10811660	rs10811660	chr9:22134068	chr9:22134069	A	G	Body mass index females	EFO_0004340	Akiyama M	28892062	East Asian	2017	0.03196	0.005856	4.831e-08	+	82438	0	82438	3	IVNT	Akiyama-M_BMI-F_EAS_2017
rs10811660	rs10811660	chr9:22134068	chr9:22134069	A	G	Body mass index males	EFO_0004340	Akiyama M	28892062	East Asian	2017	0.03959	0.005376	1.782e-13	+	90992	0	90992	3	IVNT	Akiyama-M_BMI-M_EAS_2017
rs10811660	rs10811660	chr9:22134068	chr9:22134069	A	G	Body mass index	EFO_0004340	Akiyama M	28892062	East Asian	2017	0.03557	0.00396	2.69e-19	+	173430	0	173430	3	IVNT	Akiyama-M_BMI_EAS_2017
rs10811660	rs10811660	chr9:22134068	chr9:22134069	A	G	Type II diabetes	EFO_0001360	DIAGRAM	26551672	European	2015	-0.1914	0.01748	9.7e-28	-	84780	27206	57574	23	log OR	DIAGRAM_T2D-METABO_EUR_2015
rs10811660	rs10811660	chr9:22134068	chr9:22134069	A	G	Type II diabetes adjusted for BMI	EFO_0001360	DIAGRAM	28566273	European	2017	-0.13	0.019	1.3e-11	-	159208	26676	132532	18	log OR	DIAGRAM_T2D-adjusted-BMI_EUR_2017
rs10811660	rs10811660	chr9:22134068	chr9:22134069	A	G	Type II diabetes	EFO_0001360	DIAGRAM	28566273	European	2017	-0.14	0.016	1e-16	-	159208	26676	132532	18	log OR	DIAGRAM_T2D_EUR_2017
rs10811660	rs10811660	chr9:22134068	chr9:22134069	A	G	Diabetes diagnosed by doctor	EFO_0000400	Neale B	UKBB	European	2017	-0.007173	0.0006869	1.583e-25	-	336473	16183	320290	1	risk diff	Neale-B_UKBB_EUR_2017
rs10811660	rs10811660	chr9:22134068	chr9:22134069	A	G	Illnesses of father: diabetes	EFO_0000400	Neale B	UKBB	European	2017	-0.005714	0.0009967	9.905e-09	-	293407	28197	265210	1	risk diff	Neale-B_UKBB_EUR_2017
rs10811660	rs10811660	chr9:22134068	chr9:22134069	A	G	Illnesses of mother: diabetes	EFO_0000400	Neale B	UKBB	European	2017	-0.005833	0.0009594	1.205e-09	-	309953	28875	281078	1	risk diff	Neale-B_UKBB_EUR_2017
rs10811660	rs10811660	chr9:22134068	chr9:22134069	A	G	Illnesses of siblings: diabetes	EFO_0000400	Neale B	UKBB	European	2017	-0.00581	0.0009889	4.236e-09	-	261075	21747	239328	1	risk diff	Neale-B_UKBB_EUR_2017
rs10811660	rs10811660	chr9:22134068	chr9:22134069	A	G	Self-reported diabetes	EFO_0000400	Neale B	UKBB	European	2017	-0.005799	0.0006229	1.283e-20	-	337159	13243	323916	1	risk diff	Neale-B_UKBB_EUR_2017
rs10811660	rs10811660	chr9:22134068	chr9:22134069	A	G	Treatment with metformin	EFO_0007056	Neale B	UKBB	European	2017	-0.004539	0.0005001	1.133e-19	-	337159	8392	328767	1	risk diff	Neale-B_UKBB_EUR_2017
rs10830963	rs10830963	chr11:92708710	chr11:92975544	C	G	Type II diabetes	EFO_0001360	DIAGRAM	26551672	European	2015	-0.09803	0.01388	2.9e-12	-	84780	27206	57574	23	log OR	DIAGRAM_T2D-METABO_EUR_2015
rs10830963	rs10830963	chr11:92708710	chr11:92975544	C	G	Maternal effects on offspring birthweight	EFO_0004344	EGGC	29309628	European	2018	-0.0524	0.0058	1e-19	-	71341	0	71341	25	Z-score	EGGC_MBW_EUR_2018
rs10830963	rs10830963	chr11:92708710	chr11:92975544	C	G	Fasting blood glucose	EFO_0004465	Prokopenko I	19060907	European	2008	NA	NA	2.2e-50	NA	35812	-	-	-	-	GRASP
rs10830963	rs10830963	chr11:92708710	chr11:92975544	C	G	Fasting blood glucose	EFO_0004465	Chambers JC	19651812	Mixed	2009	NA	NA	8e-12	NA	7474	-	-	-	-	GRASP
rs10830963	rs10830963	chr11:92708710	chr11:92975544	C	G	Fasting blood glucose	EFO_0004465	MAGIC	20081858	European	2010	NA	NA	5.8e-175	NA	46186	-	-	-	-	GRASP
rs10830963	rs10830963	chr11:92708710	chr11:92975544	C	G	Fasting blood glucose	EFO_0004465	Xing C	20152958	Mixed	2010	NA	NA	3.3e-19	NA	9457	-	-	-	-	GRASP
rs10830963	rs10830963	chr11:92708710	chr11:92975544	C	G	Fasting blood glucose	EFO_0004465	Kim YJ	21909109	East Asian	2011	NA	NA	4.67e-10	NA	12545	-	-	-	-	GRASP
rs10830963	rs10830963	chr11:92708710	chr11:92975544	C	G	Fasting blood glucose	EFO_0004465	Manning AK	22581228	European	2012	NA	NA	2.2e-100	NA	58074	-	-	-	-	GRASP
rs10830963	rs10830963	chr11:92708710	chr11:92975544	C	G	Fasting blood glucose	EFO_0004465	MAGIC	22885924	European	2012	NA	NA	1.07e-215	NA	133010	-	-	-	-	GRASP
rs10830963	rs10830963	chr11:92708710	chr11:92975544	C	G	Fasting blood glucose in high BMI subjects	EFO_0008036	Manning AK	22581228	European	2012	NA	NA	4.33e-31	NA	58074	-	-	-	-	GRASP
rs10830963	rs10830963	chr11:92708710	chr11:92975544	C	G	Fasting blood glucose in low BMI subjects	EFO_0008036	Manning AK	22581228	European	2012	NA	NA	3.9e-80	NA	58074	-	-	-	-	GRASP
rs10830963	rs10830963	chr11:92708710	chr11:92975544	C	G	Fasting plasma glucose after exclusion of subjects with FG levels 7 mmolL	EFO_0004465	Prokopenko I	19060907	European	2008	NA	NA	1.3e-51	NA	35812	-	-	-	-	GRASP
rs10830963	rs10830963	chr11:92708710	chr11:92975544	C	G	Fasting serum glucose mgdL in children	-	Comuzzie AG	23251661	Hispanic	2012	NA	NA	3.72e-08	NA	815	-	-	-	-	GRASP
rs10830963	rs10830963	chr11:92708710	chr11:92975544	C	G	Glycated Hemoglobin HbA1c	HP_0040217	MAGIC	20081858	European	2010	NA	NA	3e-09	NA	46186	-	-	-	-	GRASP
rs10830963	rs10830963	chr11:92708710	chr11:92975544	C	G	Glycated Hemoglobin HbA1c	HP_0040217	MAGIC	22885924	European	2012	NA	NA	2.99e-09	NA	133010	-	-	-	-	GRASP
rs10830963	rs10830963	chr11:92708710	chr11:92975544	C	G	HOMA B	EFO_0004469	Prokopenko I	19060907	European	2008	NA	NA	1.1e-15	NA	35812	-	-	-	-	GRASP
rs10830963	rs10830963	chr11:92708710	chr11:92975544	C	G	HOMA B	EFO_0004469	MAGIC	20081858	European	2010	NA	NA	2.7e-43	NA	46186	-	-	-	-	GRASP
rs10830963	rs10830963	chr11:92708710	chr11:92975544	C	G	HOMA B	EFO_0004469	DIAGRAM	22885922	Mixed	2012	NA	NA	8.6e-23	NA	69033	-	-	-	-	GRASP
rs10830963	rs10830963	chr11:92708710	chr11:92975544	C	G	Type 2 diabetes	EFO_0001360	MAGIC	20081858	European	2010	NA	NA	8e-13	NA	46186	-	-	-	-	GRASP
rs10830963	rs10830963	chr11:92708710	chr11:92975544	C	G	Type 2 diabetes males	EFO_0001360	DIAGRAM	22885922	Mixed	2012	NA	NA	2.7e-10	NA	69033	-	-	-	-	GRASP
rs10830963	rs10830963	chr11:92708710	chr11:92975544	C	G	log CIR adjusted for ISI	-	MAGIC	24699409	European	2014	NA	NA	4.73e-14	NA	4789	0	4789	7	Z-score	MAGIC_CIR-ISI_EUR_2014
rs10830963	rs10830963	chr11:92708710	chr11:92975544	C	G	log CIR	-	MAGIC	24699409	European	2014	0.18	0.023	1.26e-14	+	5318	0	5318	7	Z-score	MAGIC_CIR_EUR_2014
rs10830963	rs10830963	chr11:92708710	chr11:92975544	C	G	log DI	-	MAGIC	24699409	European	2014	0.19	0.023	8.14e-17	+	5130	0	5130	7	Z-score	MAGIC_DI_EUR_2014
rs10830963	rs10830963	chr11:92708710	chr11:92975544	C	G	Fasting glucose	EFO_0004465	MAGIC	22885924	European	2012	-0.078	0.0025	1.07e-215	-	133010	0	133010	66	mmol/l	MAGIC_FG-METABO_EUR_2012
rs10830963	rs10830963	chr11:92708710	chr11:92975544	C	G	Fasting glucose	EFO_0004465	MAGIC	20081858	European	2010	-0.079	0.0045	1.263e-68	-	46186	0	46186	21	mmol/l	MAGIC_FG_EUR_2010
rs10830963	rs10830963	chr11:92708710	chr11:92975544	C	G	log HOMA-B	EFO_0004469	MAGIC	20081858	European	2010	0.039	0.004	8.6e-23	+	46186	0	46186	21	-	MAGIC_HOMA-B_EUR_2010
rs10830963	rs10830963	chr11:92708710	chr11:92975544	C	G	HbA1C	EFO_0004541;EFO_0001360	MAGIC	20858683	European	2010	-0.0238	0.004	2.993e-09	-	46368	0	46368	23	%	MAGIC_HbA1C_EUR_2010
rs10830963	rs10830963	chr11:92708710	chr11:92975544	C	G	HbA1c	EFO_0004541;EFO_0001360	MAGIC	28898252	East Asian	2017	-0.022	0.0039	7.035e-09	-	20838	0	20838	13	%	MAGIC_HbA1c_EAS_2017
rs10830963	rs10830963	chr11:92708710	chr11:92975544	C	G	HbA1c	EFO_0004541;EFO_0001360	MAGIC	28898252	European	2017	-0.02	0.002	2.225e-23	-	123665	0	123665	50	%	MAGIC_HbA1c_EUR_2017
rs10830963	rs10830963	chr11:92708710	chr11:92975544	C	G	Acute insulin response	EFO_0006831	Wood AR	28490609	Mixed	2017	-0.218	0.02311	4e-21	-	-	-	-	-	unit decrease	NHGRI-EBI_GWAS_Catalog
rs10830963	rs10830963	chr11:92708710	chr11:92975544	C	G	Corrected insulin response	EFO_0008473	MAGIC	24699409	European	2014	-0.17	0.01553	7e-28	-	-	-	-	-	unit decrease	NHGRI-EBI_GWAS_Catalog
rs10830963	rs10830963	chr11:92708710	chr11:92975544	C	G	Corrected insulin response adjusted for insulin sensitivity index	EFO_0004471;EFO_0008473	MAGIC	24699409	European	2014	-0.19	0.01666	4e-30	-	-	-	-	-	unit decrease	NHGRI-EBI_GWAS_Catalog
rs10830963	rs10830963	chr11:92708710	chr11:92975544	C	G	Fasting glucose related traits	-	MAGIC	20081858	European	2010	NA	NA	3e-43	NA	-	-	-	-	-	NHGRI-EBI_GWAS_Catalog
rs10830963	rs10830963	chr11:92708710	chr11:92975544	C	G	Fasting glucose related traits	-	MAGIC	20081858	European	2010	NA	NA	6e-175	NA	-	-	-	-	-	NHGRI-EBI_GWAS_Catalog
rs10830963	rs10830963	chr11:92708710	chr11:92975544	C	G	Fasting glucose related traits interaction with BMI	-	Manning AK	22581228	European	2012	NA	NA	4e-105	NA	-	-	-	-	-	NHGRI-EBI_GWAS_Catalog
rs10830963	rs10830963	chr11:92708710	chr11:92975544	C	G	Fasting plasma glucose	EFO_0004465	Prokopenko I	19060907	European	2008	-0.07	0.004696	3e-50	-	-	-	-	-	mmol/l increase	NHGRI-EBI_GWAS_Catalog
rs10830963	rs10830963	chr11:92708710	chr11:92975544	C	G	Fasting plasma glucose	EFO_0004465	Rasmussen Torvik LJ	22508271	Mixed	2012	NA	NA	1e-12	NA	-	-	-	-	-	NHGRI-EBI_GWAS_Catalog
rs10830963	rs10830963	chr11:92708710	chr11:92975544	C	G	Glucose homeostasis traits	EFO_0006830;EFO_0006896	Palmer ND	25524916	Hispanic	2014	NA	NA	1e-11	NA	-	-	-	-	-	NHGRI-EBI_GWAS_Catalog
rs10830963	rs10830963	chr11:92708710	chr11:92975544	C	G	Glucose homeostasis traits	EFO_0006830;EFO_0006896	Palmer ND	25524916	Hispanic	2014	NA	NA	5e-12	NA	-	-	-	-	-	NHGRI-EBI_GWAS_Catalog
rs10830963	rs10830963	chr11:92708710	chr11:92975544	C	G	Glycated hemoglobin levels	EFO_0004541	MAGIC	28898252	African	2017	-0.0223	0.003851	7e-09	-	-	-	-	-	unit increase	NHGRI-EBI_GWAS_Catalog
rs10830963	rs10830963	chr11:92708710	chr11:92975544	C	G	Glycated hemoglobin levels	EFO_0004541	MAGIC	28898252	African	2017	-0.0196	0.001965	2e-23	-	-	-	-	-	unit increase	NHGRI-EBI_GWAS_Catalog
rs10830963	rs10830963	chr11:92708710	chr11:92975544	C	G	Incremental insulin	EFO_0004467	MAGIC	24699409	European	2014	-0.089	0.01606	3e-08	-	-	-	-	-	unit decrease	NHGRI-EBI_GWAS_Catalog
rs10830963	rs10830963	chr11:92708710	chr11:92975544	C	G	Insulin disposition index	EFO_0006832	MAGIC	24699409	European	2014	-0.19	0.01621	1e-31	-	-	-	-	-	unit decrease	NHGRI-EBI_GWAS_Catalog
rs10830963	rs10830963	chr11:92708710	chr11:92975544	C	G	Insulin disposition index	EFO_0006832	Wood AR	28490609	Mixed	2017	-0.195	0.02309	3e-17	-	-	-	-	-	unit decrease	NHGRI-EBI_GWAS_Catalog
rs10830963	rs10830963	chr11:92708710	chr11:92975544	C	G	Insulin levels adjusted for BMI	EFO_0008473	MAGIC	24699409	European	2014	-0.12	0.01579	3e-14	-	-	-	-	-	unit decrease	NHGRI-EBI_GWAS_Catalog
rs10830963	rs10830963	chr11:92708710	chr11:92975544	C	G	Metabolite levels	EFO_0004725	Kettunen J	22286219	European	2012	NA	NA	3e-11	NA	-	-	-	-	-	NHGRI-EBI_GWAS_Catalog
rs10830963	rs10830963	chr11:92708710	chr11:92975544	C	G	Obesity related traits	EFO_0004502	Comuzzie AG	23251661	Hispanic	2012	NA	NA	4e-08	NA	-	-	-	-	-	NHGRI-EBI_GWAS_Catalog
rs10830963	rs10830963	chr11:92708710	chr11:92975544	C	G	Offspring birth weight	EFO_0004344;EFO_0005939	EGGC	29309628	European	2018	-0.052	0.005721	1e-19	-	-	-	-	-	Z-score increase	NHGRI-EBI_GWAS_Catalog
rs10830963	rs10830963	chr11:92708710	chr11:92975544	C	G	Peak insulin response	EFO_0008000	Wood AR	28490609	Mixed	2017	-0.235	0.02289	1e-24	-	-	-	-	-	unit decrease	NHGRI-EBI_GWAS_Catalog
rs10830963	rs10830963	chr11:92708710	chr11:92975544	C	G	Type 2 diabetes	EFO_0001360	DIAGRAM	22885922	Mixed	2012	-0.09531	0.01319	5e-13	-	-	-	-	-	log OR	NHGRI-EBI_GWAS_Catalog
rs10830963	rs10830963	chr11:92708710	chr11:92975544	C	G	Type 2 diabetes	EFO_0001360	DIAGRAM	22885922	Mixed	2012	-0.1044	0.01657	3e-10	-	-	-	-	-	log OR	NHGRI-EBI_GWAS_Catalog
rs10830963	rs10830963	chr11:92708710	chr11:92975544	C	G	Type 2 diabetes	EFO_0001360	Zhao W	28869590	Mixed	2017	-0.075	0.008642	4e-18	-	-	-	-	-	unit increase	NHGRI-EBI_GWAS_Catalog
rs10830963	rs10830963	chr11:92708710	chr11:92975544	C	G	Type 2 diabetes	EFO_0001360	Zhao W	28869590	Mixed	2017	-0.094	0.0115	3e-16	-	-	-	-	-	unit increase	NHGRI-EBI_GWAS_Catalog
rs10830963	rs10830963	chr11:92708710	chr11:92975544	C	G	Birth weight of first child	EFO_0004344	Neale B	UKBB	European	2017	-0.04616	0.004982	1.974e-20	-	145558	0	145558	1	-	Neale-B_UKBB_EUR_2017
rs10830963	rs10830963	chr11:92708710	chr11:92975544	C	G	Diabetes diagnosed by doctor	EFO_0000400	Neale B	UKBB	European	2017	-0.004412	0.0005821	3.461e-14	-	336473	16183	320290	1	risk diff	Neale-B_UKBB_EUR_2017
rs10830963	rs10830963	chr11:92708710	chr11:92975544	C	G	Self-reported diabetes	EFO_0000400	Neale B	UKBB	European	2017	-0.003046	0.0005278	7.916e-09	-	337159	13243	323916	1	risk diff	Neale-B_UKBB_EUR_2017
rs10830963	rs10830963	chr11:92708710	chr11:92975544	C	G	Blood glucose	NCIT_C94312	Prokopenko I	19060907	European	2008	NA	NA	3e-50	NA	-	-	-	-	-	dbGaP
rs10830963	rs10830963	chr11:92708710	chr11:92975544	C	G	Glucose	CHEBI_17234	Rasmussen Torvik LJ	22508271	Mixed	2012	NA	NA	1e-12	NA	-	-	-	-	-	dbGaP
rs10830963	rs10830963	chr11:92708710	chr11:92975544	C	G	Glucose tolerance test	NCIT_C45946	MAGIC	20081858	European	2010	NA	NA	6e-175	NA	-	-	-	-	-	dbGaP
rs10830963	rs10830963	chr11:92708710	chr11:92975544	C	G	Glucose transporter type 2	-	MAGIC	20081858	European	2010	NA	NA	3e-43	NA	-	-	-	-	-	dbGaP
rs10830963	rs10830963	chr11:92708710	chr11:92975544	C	G	Metabolism	HP_0003119;HP_0012278	Kettunen J	22286219	European	2012	NA	NA	3e-11	NA	-	-	-	-	-	dbGaP
rs10838693	rs10838693	chr11:47350553	chr11:47329002	C	G	Monocyte percentage of white cells	EFO_0004586	Astle W	27863252	European	2016	0.02203	0.003808	7.169e-09	+	173480	0	173480	2	IVNT	Astle-W_Blood-Cell-Traits_EUR_2016
rs10838693	rs10838693	chr11:47350553	chr11:47329002	C	G	High density lipoprotein	EFO_0004612	GLGC	24097068	European	2013	0.0521	0.0052	3.969e-20	+	92623	0	92623	60	IVNT	GLGC_HDL_EUR_2013
rs10838693	rs10838693	chr11:47350553	chr11:47329002	C	G	Comparative height size at age 10	-	Neale B	UKBB	European	2017	0.01048	0.00177	3.155e-09	+	332021	0	332021	1	-	Neale-B_UKBB_EUR_2017
rs10838693	rs10838693	chr11:47350553	chr11:47329002	C	G	Forced vital capacity	EFO_0004312	Neale B	UKBB	European	2017	0.01152	0.002106	4.538e-08	+	307638	0	307638	1	IVNT	Neale-B_UKBB_EUR_2017
rs10838693	rs10838693	chr11:47350553	chr11:47329002	C	G	Forced vital capacity, best measure	EFO_0004312	Neale B	UKBB	European	2017	0.01334	0.002311	7.901e-09	+	255492	0	255492	1	IVNT	Neale-B_UKBB_EUR_2017
rs10838693	rs10838693	chr11:47350553	chr11:47329002	C	G	Height	EFO_0004339	Neale B	UKBB	European	2017	0.01482	0.001842	8.794e-16	+	336474	0	336474	1	IVNT	Neale-B_UKBB_EUR_2017
rs10838693	rs10838693	chr11:47350553	chr11:47329002	C	G	Self-reported hypertension	EFO_0000537	Neale B	UKBB	European	2017	-0.008661	0.001137	2.66e-14	-	337159	87690	249469	1	risk diff	Neale-B_UKBB_EUR_2017
rs10838693	rs10838693	chr11:47350553	chr11:47329002	C	G	Treatment with blood pressure medication	EFO_0007056	Neale B	UKBB	European	2017	-0.007389	0.001351	4.579e-08	-	180203	31488	148715	1	risk diff	Neale-B_UKBB_EUR_2017
rs10838693	rs10838693	chr11:47350553	chr11:47329002	C	G	Vascular or heart problems diagnosed by doctor: high blood pressure	EFO_0004325	Neale B	UKBB	European	2017	-0.009055	0.001153	4.104e-15	-	336683	91033	245650	1	risk diff	Neale-B_UKBB_EUR_2017
rs10838693	rs10838693	chr11:47350553	chr11:47329002	C	G	Vascular or heart problems diagnosed by doctor: none of the above	-	Neale B	UKBB	European	2017	0.008446	0.001184	9.969e-13	+	336683	236530	100153	1	risk diff	Neale-B_UKBB_EUR_2017
rs11603349	rs11603349	chr11:72460694	chr11:72749649	C	T	Type II diabetes	EFO_0001360	DIAGRAM	26551672	European	2015	-0.09713	0.0169	1e-08	-	84780	27206	57574	23	log OR	DIAGRAM_T2D-METABO_EUR_2015
rs11603349	rs11603349	chr11:72460694	chr11:72749649	C	T	Type II diabetes adjusted for BMI	EFO_0001360	DIAGRAM	28566273	European	2017	-0.11	0.02	3.8e-08	-	159208	26676	132532	18	log OR	DIAGRAM_T2D-adjusted-BMI_EUR_2017
rs11603349	rs11603349	chr11:72460694	chr11:72749649	C	T	Type II diabetes	EFO_0001360	DIAGRAM	28566273	European	2017	-0.095	0.017	8.2e-09	-	159208	26676	132532	18	log OR	DIAGRAM_T2D_EUR_2017
rs11603349	rs11603349	chr11:72460694	chr11:72749649	C	T	Diabetes diagnosed by doctor	EFO_0000400	Neale B	UKBB	European	2017	-0.00474	0.0007137	3.094e-11	-	336473	16183	320290	1	risk diff	Neale-B_UKBB_EUR_2017
rs11603349	rs11603349	chr11:72460694	chr11:72749649	C	T	Illnesses of mother: diabetes	EFO_0000400	Neale B	UKBB	European	2017	-0.005849	0.0009979	4.616e-09	-	309953	28875	281078	1	risk diff	Neale-B_UKBB_EUR_2017
rs11603349	rs11603349	chr11:72460694	chr11:72749649	C	T	Self-reported diabetes	EFO_0000400	Neale B	UKBB	European	2017	-0.004028	0.0006471	4.857e-10	-	337159	13243	323916	1	risk diff	Neale-B_UKBB_EUR_2017
rs11603349	rs11603349	chr11:72460694	chr11:72749649	C	T	Treatment with metformin	EFO_0007056	Neale B	UKBB	European	2017	-0.00302	0.0005195	6.132e-09	-	337159	8392	328767	1	risk diff	Neale-B_UKBB_EUR_2017
rs11619319	rs11619319	chr13:28487599	chr13:27913462	A	G	Fasting blood glucose	EFO_0004465	MAGIC	22885924	European	2012	NA	NA	1.3e-15	NA	133010	-	-	-	-	GRASP
rs11619319	rs11619319	chr13:28487599	chr13:27913462	A	G	Fasting glucose	EFO_0004465	MAGIC	22885924	European	2012	-0.02	0.0024	1.33e-15	-	133010	0	133010	66	mmol/l	MAGIC_FG-METABO_EUR_2012
rs11708067	rs11708067	chr3:123065778	chr3:123346931	A	G	Type II diabetes	EFO_0001360	DIAGRAM	26551672	European	2015	0.116	0.01567	1.1e-13	+	84780	27206	57574	23	log OR	DIAGRAM_T2D-METABO_EUR_2015
rs11708067	rs11708067	chr3:123065778	chr3:123346931	A	G	Type II diabetes adjusted for BMI	EFO_0001360	DIAGRAM	28566273	European	2017	0.12	0.018	2.2e-11	+	159208	26676	132532	18	log OR	DIAGRAM_T2D-adjusted-BMI_EUR_2017
rs11708067	rs11708067	chr3:123065778	chr3:123346931	A	G	Type II diabetes	EFO_0001360	DIAGRAM	28566273	European	2017	0.11	0.015	8.8e-13	+	159208	26676	132532	18	log OR	DIAGRAM_T2D_EUR_2017
rs11708067	rs11708067	chr3:123065778	chr3:123346931	A	G	Type II diabetes	EFO_0001360	DIAGRAM	24509480	Mixed	2014	0.09531	0.01617	1.4e-08	+	110452	26488	83964	4	log OR	DIAGRAM_T2D_Mixed_2014
rs11708067	rs11708067	chr3:123065778	chr3:123346931	A	G	Birthweight	EFO_0004344	EGGC	23202124	European	2013	-0.059	0.01	6.2e-09	-	26836	0	26836	18	Z-score	EGGC_Birthweight_EUR_2013
rs11708067	rs11708067	chr3:123065778	chr3:123346931	A	G	Body mass index	EFO_0004340	GIANT	29273807	European	2018	-0.016	0.0027	8.9e-09	-	449889	0	449889	112	IVNT	GIANT_BMI_EUR_2018
rs11708067	rs11708067	chr3:123065778	chr3:123346931	A	G	Body mass index	EFO_0004340	GIANT	29273807	Mixed	2018	-0.014	0.0025	2e-08	-	526508	0	526508	123	IVNT	GIANT_BMI_Mixed_2018
rs11708067	rs11708067	chr3:123065778	chr3:123346931	A	G	2 hour glucose tolerance test	NCIT_C45946;HP_0004924	MAGIC	22885924	European	2012	NA	NA	5.92e-13	NA	133010	-	-	-	-	GRASP
rs11708067	rs11708067	chr3:123065778	chr3:123346931	A	G	Birth weight	NCIT_C76325	EGGC	23202124	European	2013	NA	NA	6.2e-09	NA	26836	-	-	-	-	GRASP
rs11708067	rs11708067	chr3:123065778	chr3:123346931	A	G	Birth weight and fasting glucose	NCIT_C119784	EGGC	23202124	European	2013	NA	NA	1.7e-14	NA	26836	-	-	-	-	GRASP
rs11708067	rs11708067	chr3:123065778	chr3:123346931	A	G	Birth weight and logHOMA B	-	EGGC	23202124	European	2013	NA	NA	3.6e-08	NA	26836	-	-	-	-	GRASP
rs11708067	rs11708067	chr3:123065778	chr3:123346931	A	G	Birth weight and type 2 diabetes	-	EGGC	23202124	European	2013	NA	NA	6.18e-09	NA	26836	-	-	-	-	GRASP
rs11708067	rs11708067	chr3:123065778	chr3:123346931	A	G	Fasting blood glucose	EFO_0004465	MAGIC	20081858	European	2010	NA	NA	7.1e-22	NA	46186	-	-	-	-	GRASP
rs11708067	rs11708067	chr3:123065778	chr3:123346931	A	G	Fasting blood glucose	EFO_0004465	Manning AK	22581228	European	2012	NA	NA	6.79e-09	NA	58074	-	-	-	-	GRASP
rs11708067	rs11708067	chr3:123065778	chr3:123346931	A	G	Fasting blood glucose	EFO_0004465	MAGIC	22885924	European	2012	NA	NA	1.3e-18	NA	133010	-	-	-	-	GRASP
rs11708067	rs11708067	chr3:123065778	chr3:123346931	A	G	HOMA B	EFO_0004469	MAGIC	20081858	European	2010	NA	NA	2.5e-12	NA	46186	-	-	-	-	GRASP
rs11708067	rs11708067	chr3:123065778	chr3:123346931	A	G	Type 2 diabetes	EFO_0001360	MAGIC	20081858	European	2010	NA	NA	9.9e-21	NA	46186	-	-	-	-	GRASP
rs11708067	rs11708067	chr3:123065778	chr3:123346931	A	G	Type 2 diabetes	EFO_0001360	DIAGRAM	22885922	Mixed	2012	NA	NA	1.3e-18	NA	69033	-	-	-	-	GRASP
rs11708067	rs11708067	chr3:123065778	chr3:123346931	A	G	Type 2 diabetes females	EFO_0001360	DIAGRAM	22885922	Mixed	2012	NA	NA	1.7e-10	NA	69033	-	-	-	-	GRASP
rs11708067	rs11708067	chr3:123065778	chr3:123346931	A	G	2 hour fasting glucose	EFO_0004465	MAGIC	22885924	European	2012	0.091	0.014	3.227e-11	+	42854	0	42854	20	mmol/l	MAGIC_2HG-METABO_EUR_2012
rs11708067	rs11708067	chr3:123065778	chr3:123346931	A	G	Fasting glucose	EFO_0004465	MAGIC	22885924	European	2012	0.023	0.0026	1.3e-18	+	133010	0	133010	66	mmol/l	MAGIC_FG-METABO_EUR_2012
rs11708067	rs11708067	chr3:123065778	chr3:123346931	A	G	Fasting glucose	EFO_0004465	MAGIC	20081858	European	2010	0.027	0.0047	8.724e-09	+	46186	0	46186	21	mmol/l	MAGIC_FG_EUR_2010
rs11708067	rs11708067	chr3:123065778	chr3:123346931	A	G	HbA1c	EFO_0004541;EFO_0001360	MAGIC	28898252	European	2017	0.013	0.0019	1.419e-12	+	123665	0	123665	50	%	MAGIC_HbA1c_EUR_2017
rs11708067	rs11708067	chr3:123065778	chr3:123346931	A	G	Fasting glucose related traits	-	MAGIC	20081858	European	2010	NA	NA	7e-22	NA	-	-	-	-	-	NHGRI-EBI_GWAS_Catalog
rs11708067	rs11708067	chr3:123065778	chr3:123346931	A	G	Fasting glucose related traits	-	MAGIC	20081858	European	2010	NA	NA	3e-12	NA	-	-	-	-	-	NHGRI-EBI_GWAS_Catalog
rs11708067	rs11708067	chr3:123065778	chr3:123346931	A	G	Fasting glucose related traits interaction with BMI	-	Manning AK	22581228	European	2012	NA	NA	3e-10	NA	-	-	-	-	-	NHGRI-EBI_GWAS_Catalog
rs11708067	rs11708067	chr3:123065778	chr3:123346931	A	G	Glycated hemoglobin levels	EFO_0004541	MAGIC	28898252	African	2017	0.0132	0.001851	1e-12	+	-	-	-	-	unit increase	NHGRI-EBI_GWAS_Catalog
rs11708067	rs11708067	chr3:123065778	chr3:123346931	A	G	Type 2 diabetes	EFO_0001360	DIAGRAM	22885922	Mixed	2012	0.1222	0.01921	2e-10	+	-	-	-	-	log OR	NHGRI-EBI_GWAS_Catalog
rs11708067	rs11708067	chr3:123065778	chr3:123346931	A	G	Type 2 diabetes	EFO_0001360	Zhao W	28869590	Mixed	2017	-0.095	0.01037	5e-20	-	-	-	-	-	unit decrease	NHGRI-EBI_GWAS_Catalog
rs11708067	rs11708067	chr3:123065778	chr3:123346931	A	G	Type 2 diabetes	EFO_0001360	Zhao W	28869590	Mixed	2017	-0.1044	0.01229	2e-17	-	-	-	-	-	unit decrease	NHGRI-EBI_GWAS_Catalog
rs11708067	rs11708067	chr3:123065778	chr3:123346931	A	G	Birth weight	EFO_0004344	Neale B	UKBB	European	2017	-0.03726	0.00367	3.267e-24	-	193063	0	193063	1	IVNT	Neale-B_UKBB_EUR_2017
rs11708067	rs11708067	chr3:123065778	chr3:123346931	A	G	Diabetes diagnosed by doctor	EFO_0000400	Neale B	UKBB	European	2017	0.003695	0.0006047	9.91e-10	+	336473	16183	320290	1	risk diff	Neale-B_UKBB_EUR_2017
rs11708067	rs11708067	chr3:123065778	chr3:123346931	A	G	Forced expiratory volume in 1-second, best measure	EFO_0004314	Neale B	UKBB	European	2017	0.0146	0.002654	3.772e-08	+	255492	0	255492	1	IVNT	Neale-B_UKBB_EUR_2017
rs11708067	rs11708067	chr3:123065778	chr3:123346931	A	G	Height	EFO_0004339	Neale B	UKBB	European	2017	0.01435	0.002004	8.029e-13	+	336474	0	336474	1	IVNT	Neale-B_UKBB_EUR_2017
rs11708067	rs11708067	chr3:123065778	chr3:123346931	A	G	Illnesses of mother: diabetes	EFO_0000400	Neale B	UKBB	European	2017	0.005431	0.0008452	1.316e-10	+	309953	28875	281078	1	risk diff	Neale-B_UKBB_EUR_2017
rs11708067	rs11708067	chr3:123065778	chr3:123346931	A	G	Sitting height	EFO_0004339	Neale B	UKBB	European	2017	0.01694	0.00218	7.833e-15	+	336172	0	336172	1	IVNT	Neale-B_UKBB_EUR_2017
rs11708067	rs11708067	chr3:123065778	chr3:123346931	A	G	Glucose tolerance test	NCIT_C45946	MAGIC	20081858	European	2010	NA	NA	7e-22	NA	-	-	-	-	-	dbGaP
rs11708067	rs11708067	chr3:123065778	chr3:123346931	A	G	Glucose transporter type 2	-	MAGIC	20081858	European	2010	NA	NA	3e-12	NA	-	-	-	-	-	dbGaP
rs1260326	rs1260326	chr2:27730940	chr2:27508073	C	T	Granulocyte count	EFO_0004586	Astle W	27863252	European	2016	-0.03151	0.003656	6.813e-18	-	173480	0	173480	2	IVNT	Astle-W_Blood-Cell-Traits_EUR_2016
rs1260326	rs1260326	chr2:27730940	chr2:27508073	C	T	Granulocyte percentage of myeloid white cells	EFO_0004586	Astle W	27863252	European	2016	-0.03934	0.003636	2.805e-27	-	173480	0	173480	2	IVNT	Astle-W_Blood-Cell-Traits_EUR_2016
rs1260326	rs1260326	chr2:27730940	chr2:27508073	C	T	Hematocrit	EFO_0004586	Astle W	27863252	European	2016	0.02209	0.003594	7.846e-10	+	173480	0	173480	2	IVNT	Astle-W_Blood-Cell-Traits_EUR_2016
rs1260326	rs1260326	chr2:27730940	chr2:27508073	C	T	High light scatter percentage of red cells	EFO_0004586	Astle W	27863252	European	2016	-0.03532	0.00365	3.714e-22	-	173480	0	173480	2	IVNT	Astle-W_Blood-Cell-Traits_EUR_2016
rs1260326	rs1260326	chr2:27730940	chr2:27508073	C	T	High light scatter reticulocyte count	EFO_0004586	Astle W	27863252	European	2016	-0.03219	0.00365	1.147e-18	-	173480	0	173480	2	IVNT	Astle-W_Blood-Cell-Traits_EUR_2016
rs1260326	rs1260326	chr2:27730940	chr2:27508073	C	T	Lymphocyte count	EFO_0004586	Astle W	27863252	European	2016	-0.02574	0.003664	2.114e-12	-	173480	0	173480	2	IVNT	Astle-W_Blood-Cell-Traits_EUR_2016
rs1260326	rs1260326	chr2:27730940	chr2:27508073	C	T	Monocyte percentage of white cells	EFO_0004586	Astle W	27863252	European	2016	0.04419	0.003624	3.366e-34	+	173480	0	173480	2	IVNT	Astle-W_Blood-Cell-Traits_EUR_2016
rs1260326	rs1260326	chr2:27730940	chr2:27508073	C	T	Myeloid white cell count	EFO_0004586	Astle W	27863252	European	2016	-0.02869	0.003665	4.949e-15	-	173480	0	173480	2	IVNT	Astle-W_Blood-Cell-Traits_EUR_2016
rs1260326	rs1260326	chr2:27730940	chr2:27508073	C	T	Neutrophil count	EFO_0004586	Astle W	27863252	European	2016	-0.03308	0.003646	1.155e-19	-	173480	0	173480	2	IVNT	Astle-W_Blood-Cell-Traits_EUR_2016
rs1260326	rs1260326	chr2:27730940	chr2:27508073	C	T	Platelet count	EFO_0004586	Astle W	27863252	European	2016	-0.0386	0.00371	2.313e-25	-	173480	0	173480	2	IVNT	Astle-W_Blood-Cell-Traits_EUR_2016
rs1260326	rs1260326	chr2:27730940	chr2:27508073	C	T	Plateletcrit	EFO_0004586	Astle W	27863252	European	2016	-0.0356	0.003723	1.149e-21	-	173480	0	173480	2	IVNT	Astle-W_Blood-Cell-Traits_EUR_2016
rs1260326	rs1260326	chr2:27730940	chr2:27508073	C	T	Red blood cell count	EFO_0004586	Astle W	27863252	European	2016	0.02065	0.003617	1.146e-08	+	173480	0	173480	2	IVNT	Astle-W_Blood-Cell-Traits_EUR_2016
rs1260326	rs1260326	chr2:27730940	chr2:27508073	C	T	Red cell distribution width	EFO_0004586	Astle W	27863252	European	2016	0.02457	0.003604	9.377e-12	+	173480	0	173480	2	IVNT	Astle-W_Blood-Cell-Traits_EUR_2016
rs1260326	rs1260326	chr2:27730940	chr2:27508073	C	T	Reticulocyte count	EFO_0004586	Astle W	27863252	European	2016	-0.03311	0.003656	1.357e-19	-	173480	0	173480	2	IVNT	Astle-W_Blood-Cell-Traits_EUR_2016
rs1260326	rs1260326	chr2:27730940	chr2:27508073	C	T	Reticulocyte fraction of red cells	EFO_0004586	Astle W	27863252	European	2016	-0.03866	0.003654	3.679e-26	-	173480	0	173480	2	IVNT	Astle-W_Blood-Cell-Traits_EUR_2016
rs1260326	rs1260326	chr2:27730940	chr2:27508073	C	T	Sum basophil neutrophil counts	EFO_0004586	Astle W	27863252	European	2016	-0.03252	0.003653	5.493e-19	-	173480	0	173480	2	IVNT	Astle-W_Blood-Cell-Traits_EUR_2016
rs1260326	rs1260326	chr2:27730940	chr2:27508073	C	T	Sum neutrophil eosinophil counts	EFO_0004586	Astle W	27863252	European	2016	-0.03203	0.00365	1.696e-18	-	173480	0	173480	2	IVNT	Astle-W_Blood-Cell-Traits_EUR_2016
rs1260326	rs1260326	chr2:27730940	chr2:27508073	C	T	White blood cell count	EFO_0004586	Astle W	27863252	European	2016	-0.03411	0.003648	8.746e-21	-	173480	0	173480	2	IVNT	Astle-W_Blood-Cell-Traits_EUR_2016
rs1260326	rs1260326	chr2:27730940	chr2:27508073	C	T	DPA 22:5n3	EFO_0005110	Lemaitre RN	21829377	European	2011	-0.0165	0.0029	1.439e-08	-	8866	0	8866	5	%	CHARGE_DPA_EUR_2011
rs1260326	rs1260326	chr2:27730940	chr2:27508073	C	T	Palmitoleic acid 16:1n7	EFO_0005110	Wu JH	23362303	European	2013	-0.0195	0.0033	3.747e-09	-	8961	0	8961	5	%	CHARGE_Palmitoleic-acid_EUR_2013
rs1260326	rs1260326	chr2:27730940	chr2:27508073	C	T	log eGFR creatinine in non diabetics	EFO_0005208	CKDGen	26831199	European	2016	-0.0065	0.00092	1.9e-12	-	118415	0	118415	45	ml/min/1.73m2	CKDGen_eGFRcrea-NDM_EUR_2016
rs1260326	rs1260326	chr2:27730940	chr2:27508073	C	T	log eGFR creatinine	EFO_0005208	CKDGen	20383146	European	2010	NA	NA	1.3e-10	-	67093	0	67093	20	ml/min/1.73m2	CKDGen_eGFRcrea_EUR_2010
rs1260326	rs1260326	chr2:27730940	chr2:27508073	C	T	log eGFR creatinine	EFO_0005208	CKDGen	26831199	European	2016	-0.0068	0.00092	3.4e-14	-	133767	0	133767	48	ml/min/1.73m2	CKDGen_eGFRcrea_EUR_2016
rs1260326	rs1260326	chr2:27730940	chr2:27508073	C	T	Type II diabetes	EFO_0001360	DIAGRAM	26551672	European	2015	0.07696	0.01299	3.7e-09	+	84780	27206	57574	23	log OR	DIAGRAM_T2D-METABO_EUR_2015
rs1260326	rs1260326	chr2:27730940	chr2:27508073	C	T	Height	EFO_0004339	GIANT	25282103	European	2014	0.02	0.003	1.4e-11	+	252937	0	252937	79	Z-score	GIANT_Height_EUR_2014
rs1260326	rs1260326	chr2:27730940	chr2:27508073	C	T	Height	EFO_0004339	GIANT	28146470	European	2017	0.017	0.0027	8.4e-11	+	381625	0	381625	106	IVNT	GIANT_Height_EUR_2017
rs1260326	rs1260326	chr2:27730940	chr2:27508073	C	T	Height	EFO_0004339	GIANT	28146470	Mixed	2017	0.018	0.0024	5.8e-13	+	458927	0	458927	147	IVNT	GIANT_Height_Mixed_2017
rs1260326	rs1260326	chr2:27730940	chr2:27508073	C	T	Total cholesterol	EFO_0004574	GLGC	24097068	European	2013	-0.0512	0.0036	3.079e-42	-	187251	0	187251	60	IVNT	GLGC_TC_EUR_2013
rs1260326	rs1260326	chr2:27730940	chr2:27508073	C	T	Total cholesterol	EFO_0004574	GLGC	20686565	Mixed	2010	-0.0551	0.0051	7.306e-27	-	100184	0	100184	46	Z-score	GLGC_TC_Mixed_2010
rs1260326	rs1260326	chr2:27730940	chr2:27508073	C	T	Triglycerides	EFO_0004530	GLGC	24097068	European	2013	-0.1148	0.0034	2.29e-239	-	177765	0	177765	60	IVNT	GLGC_TG_EUR_2013
rs1260326	rs1260326	chr2:27730940	chr2:27508073	C	T	Triglycerides	EFO_0004530	GLGC	20686565	Mixed	2010	-0.1159	0.0049	5.68e-133	-	96598	0	96598	46	Z-score	GLGC_TG_Mixed_2010
rs1260326	rs1260326	chr2:27730940	chr2:27508073	C	T	2 hour glucose	NCIT_C129778	MAGIC	20081857	European	2010	NA	NA	2.26e-21	NA	15234	-	-	-	-	GRASP
rs1260326	rs1260326	chr2:27730940	chr2:27508073	C	T	2 hour glucose tolerance test	NCIT_C45946;HP_0004924	MAGIC	22885924	European	2012	NA	NA	9.04e-15	NA	133010	-	-	-	-	GRASP
rs1260326	rs1260326	chr2:27730940	chr2:27508073	C	T	APOA1 assay lipoprotein fraction concentration	NCIT_C116418;NCIT_C60819	Chasman DI	19936222	European	2009	NA	NA	2.87e-11	NA	17296	-	-	-	-	GRASP
rs1260326	rs1260326	chr2:27730940	chr2:27508073	C	T	APOA1 assay lipoprotein fraction concentration in fasting sample	NCIT_C87957	Chasman DI	19936222	European	2009	NA	NA	3.4e-09	NA	17296	-	-	-	-	GRASP
rs1260326	rs1260326	chr2:27730940	chr2:27508073	C	T	APOC3 apolipoprotein C III	NCIT_C82001;NCIT_C117097;NCIT_C117099	Kathiresan S	19060906	European	2008	NA	NA	8.7e-12	NA	19840	-	-	-	-	GRASP
rs1260326	rs1260326	chr2:27730940	chr2:27508073	C	T	Albumin	EFO_0001461	Kamatani Y	20139978	East Asian	2010	NA	NA	4.36e-09	NA	14700	-	-	-	-	GRASP
rs1260326	rs1260326	chr2:27730940	chr2:27508073	C	T	C reactive protein	NCIT_C64548	Dehghan A	21300955	European	2011	NA	NA	5.4e-43	NA	66185	-	-	-	-	GRASP
rs1260326	rs1260326	chr2:27730940	chr2:27508073	C	T	C reactive protein	NCIT_C64548	GUGC	23263486	European	2012	NA	NA	3.8e-43	NA	69374	-	-	-	-	GRASP
rs1260326	rs1260326	chr2:27730940	chr2:27508073	C	T	C reactive protein	NCIT_C64548	Shah	23505291	European	2013	NA	NA	5.41e-09	NA	8356	-	-	-	-	GRASP
rs1260326	rs1260326	chr2:27730940	chr2:27508073	C	T	FVII	NCIT_C2187	Taylor	21676895	Mixed	2011	NA	NA	1.7e-28	NA	20300	-	-	-	-	GRASP
rs1260326	rs1260326	chr2:27730940	chr2:27508073	C	T	FVII activity	NCIT_C2187	Taylor	21676895	Mixed	2011	NA	NA	5.6e-25	NA	20300	-	-	-	-	GRASP
rs1260326	rs1260326	chr2:27730940	chr2:27508073	C	T	FVII in plasma	NCIT_C2187	Smith NL	20231535	European	2010	NA	NA	6.2e-24	NA	23608	-	-	-	-	GRASP
rs1260326	rs1260326	chr2:27730940	chr2:27508073	C	T	Fasting blood glucose	EFO_0004465	MAGIC	20081857	European	2010	NA	NA	4.3e-13	NA	15234	-	-	-	-	GRASP
rs1260326	rs1260326	chr2:27730940	chr2:27508073	C	T	Fasting blood glucose	EFO_0004465	MAGIC	20081858	European	2010	NA	NA	4.252e-13	NA	46186	-	-	-	-	GRASP
rs1260326	rs1260326	chr2:27730940	chr2:27508073	C	T	Fasting blood glucose	EFO_0004465	MAGIC	22885924	European	2012	NA	NA	2.17e-41	NA	133010	-	-	-	-	GRASP
rs1260326	rs1260326	chr2:27730940	chr2:27508073	C	T	Fasting blood glucose	EFO_0004465	GUGC	23263486	European	2012	NA	NA	4.3e-13	NA	69374	-	-	-	-	GRASP
rs1260326	rs1260326	chr2:27730940	chr2:27508073	C	T	Fasting insulin	HP_0008283	MAGIC	22885924	European	2012	NA	NA	2.74e-22	NA	133010	-	-	-	-	GRASP
rs1260326	rs1260326	chr2:27730940	chr2:27508073	C	T	Gamma glutamyl transferase	NCIT_C64847	Chambers JC	22001757	Mixed	2011	NA	NA	3.9e-13	NA	61089	-	-	-	-	GRASP
rs1260326	rs1260326	chr2:27730940	chr2:27508073	C	T	HDL cholesterol mean size lipoprotein fraction concentration	EFO_0004612	Chasman DI	19936222	European	2009	NA	NA	7.2e-10	NA	17296	-	-	-	-	GRASP
rs1260326	rs1260326	chr2:27730940	chr2:27508073	C	T	HDL cholesterol small lipoprotein fraction concentration	EFO_0004612	Chasman DI	19936222	European	2009	NA	NA	8.39e-21	NA	17296	-	-	-	-	GRASP
rs1260326	rs1260326	chr2:27730940	chr2:27508073	C	T	HDL cholesterol total lipoprotein fraction concentration	EFO_0004612	Chasman DI	19936222	European	2009	NA	NA	6.3e-36	NA	17296	-	-	-	-	GRASP
rs1260326	rs1260326	chr2:27730940	chr2:27508073	C	T	HDL cholesterol total lipoprotein fraction concentration in fasting sample	EFO_0004612	Chasman DI	19936222	European	2009	NA	NA	8e-28	NA	17296	-	-	-	-	GRASP
rs1260326	rs1260326	chr2:27730940	chr2:27508073	C	T	Hypertriglyceridemia	EFO_0004211	Johansen CT	20657596	European	2010	NA	NA	6.5e-09	NA	1660	-	-	-	-	GRASP
rs1260326	rs1260326	chr2:27730940	chr2:27508073	C	T	Hypertriglyceridemia	EFO_0004211	Weissglas Volkov D	23505323	Hispanic	2013	NA	NA	2.2e-13	NA	2240	-	-	-	-	GRASP
rs1260326	rs1260326	chr2:27730940	chr2:27508073	C	T	IFT172 expression in Lymphocytes lymphoblastoid cell lines tissue	-	CKDGen	20383146	European	2010	NA	NA	7e-12	NA	67093	-	-	-	-	GRASP
rs1260326	rs1260326	chr2:27730940	chr2:27508073	C	T	IFT172 gene expression in adipose tissue	HP_0009003;NCIT_C19563	Chambers JC	22001757	Mixed	2011	NA	NA	1.5e-50	NA	61089	-	-	-	-	GRASP
rs1260326	rs1260326	chr2:27730940	chr2:27508073	C	T	IFT172 gene expression in human liver	GO_1901148	GLGC	20686565	Mixed	2010	NA	NA	7e-32	NA	100184	-	-	-	-	GRASP
rs1260326	rs1260326	chr2:27730940	chr2:27508073	C	T	IFT172 gene expression in human omental fat	-	GLGC	20686565	Mixed	2010	NA	NA	2e-65	NA	100184	-	-	-	-	GRASP
rs1260326	rs1260326	chr2:27730940	chr2:27508073	C	T	IFT172 gene expression in liver	GO_1901148;NCIT_C20783	Chambers JC	22001757	Mixed	2011	NA	NA	1e-29	NA	61089	-	-	-	-	GRASP
rs1260326	rs1260326	chr2:27730940	chr2:27508073	C	T	IFT172 gene expression in peripheral blood leucocytes	NCIT_C36215;NCIT_C36249	Chambers JC	22001757	Mixed	2011	NA	NA	1.4e-57	NA	61089	-	-	-	-	GRASP
rs1260326	rs1260326	chr2:27730940	chr2:27508073	C	T	IFT172 trancript levels in human subcutaneous fat	HP_0009003;HP_0009017	GLGC	20686565	Mixed	2010	NA	NA	8e-54	NA	100184	-	-	-	-	GRASP
rs1260326	rs1260326	chr2:27730940	chr2:27508073	C	T	Lipoprotein associated phospholipase A2 mass Lp2	NCIT_C120638;NCIT_C122066	Chu AY	23118302	European	2012	NA	NA	9.4e-09	NA	6851	-	-	-	-	GRASP
rs1260326	rs1260326	chr2:27730940	chr2:27508073	C	T	Metabolic syndrome domains Elevated plasma glucose	NCIT_C84442	Avery	22022282	Mixed	2011	NA	NA	1.2e-08	NA	25755	-	-	-	-	GRASP
rs1260326	rs1260326	chr2:27730940	chr2:27508073	C	T	Metabolic syndrome domains Multivariate analysis	NCIT_C84442	Avery	22022282	Mixed	2011	NA	NA	8.1e-16	NA	25755	-	-	-	-	GRASP
rs1260326	rs1260326	chr2:27730940	chr2:27508073	C	T	Plasma C reactive protein female	EFO_0004458	Ridker PM	18439548	European	2008	NA	NA	3.57e-14	NA	6345	-	-	-	-	GRASP
rs1260326	rs1260326	chr2:27730940	chr2:27508073	C	T	Plasma docosapentaenoic acid levels	NCIT_C68347;CHEBI_61204	Lemaitre RN	21829377	European	2011	NA	NA	1.44e-08	NA	8866	-	-	-	-	GRASP
rs1260326	rs1260326	chr2:27730940	chr2:27508073	C	T	Plasma palmitoleic acid	NCIT_C68408	Wu JH	23362303	European	2013	NA	NA	3.75e-09	NA	8961	-	-	-	-	GRASP
rs1260326	rs1260326	chr2:27730940	chr2:27508073	C	T	Plasma protein C levels	HP_0010896	Tang W	20802025	European	2010	NA	NA	2.04e-17	NA	8048	-	-	-	-	GRASP
rs1260326	rs1260326	chr2:27730940	chr2:27508073	C	T	Platelet count PLT	EFO_0004309	Gieger C	22139419	European	2011	NA	NA	9.12e-10	NA	18600	-	-	-	-	GRASP
rs1260326	rs1260326	chr2:27730940	chr2:27508073	C	T	Serum albumin	NCIT_C28187	Osman W	22558069	East Asian	2012	NA	NA	3.1e-09	NA	9103	-	-	-	-	GRASP
rs1260326	rs1260326	chr2:27730940	chr2:27508073	C	T	Serum albumin	NCIT_C28187	Franceschini N	23022100	Mixed	2012	NA	NA	4.1e-19	NA	62570	-	-	-	-	GRASP
rs1260326	rs1260326	chr2:27730940	chr2:27508073	C	T	Serum creatinine	EFO_0004518	CKDGen	20383146	European	2010	NA	NA	3.4e-12	NA	67093	-	-	-	-	GRASP
rs1260326	rs1260326	chr2:27730940	chr2:27508073	C	T	Serum creatinine estimated glomerular filtration rate eGFR	NCIT_C110935;HP_0012213	CKDGen	20383146	European	2010	NA	NA	3e-14	NA	67093	-	-	-	-	GRASP
rs1260326	rs1260326	chr2:27730940	chr2:27508073	C	T	Serum creatinine estimated glomerular filtration rate eGFR	NCIT_C110935;HP_0012213	Pattaro C	22479191	European	2012	NA	NA	4.48e-12	NA	74354	-	-	-	-	GRASP
rs1260326	rs1260326	chr2:27730940	chr2:27508073	C	T	Serum creatinine estimated glomerular filtration rate eGFR age 65	NCIT_C110935;HP_0012213	Pattaro C	22479191	European	2012	NA	NA	4.3e-14	NA	74354	-	-	-	-	GRASP
rs1260326	rs1260326	chr2:27730940	chr2:27508073	C	T	Serum creatinine estimated glomerular filtration rate eGFR females	NCIT_C110935;HP_0012213	Pattaro C	22479191	European	2012	NA	NA	3.8e-12	NA	74354	-	-	-	-	GRASP
rs1260326	rs1260326	chr2:27730940	chr2:27508073	C	T	Serum creatinine estimated glomerular filtration rate eGFR no diabetes	NCIT_C110935;HP_0012213	CKDGen	20383146	European	2010	NA	NA	3.8e-10	NA	67093	-	-	-	-	GRASP
rs1260326	rs1260326	chr2:27730940	chr2:27508073	C	T	Serum creatinine estimated glomerular filtration rate eGFR no hypertension	NCIT_C110935;HP_0012213	CKDGen	20383146	European	2010	NA	NA	6.2e-09	NA	67093	-	-	-	-	GRASP
rs1260326	rs1260326	chr2:27730940	chr2:27508073	C	T	Serum creatinine estimated glomerular filtration rate eGFR without diabetes	NCIT_C110935;HP_0012213	Pattaro C	22479191	European	2012	NA	NA	7.7e-11	NA	74354	-	-	-	-	GRASP
rs1260326	rs1260326	chr2:27730940	chr2:27508073	C	T	Serum creatinine estimated glomerular filtration rate eGFR without hypertension	NCIT_C110935;HP_0012213	Pattaro C	22479191	European	2012	NA	NA	9.7e-10	NA	74354	-	-	-	-	GRASP
rs1260326	rs1260326	chr2:27730940	chr2:27508073	C	T	Serum urate	NCIT_C64814	Yang Q	20884846	European	2010	NA	NA	5.9e-17	NA	28283	-	-	-	-	GRASP
rs1260326	rs1260326	chr2:27730940	chr2:27508073	C	T	Serum urate	NCIT_C64814	Tin A	21768215	African	2011	NA	NA	7.66e-14	NA	8651	-	-	-	-	GRASP
rs1260326	rs1260326	chr2:27730940	chr2:27508073	C	T	Serum urate	NCIT_C64814	GUGC	23263486	European	2012	NA	NA	1.25e-44	NA	69374	-	-	-	-	GRASP
rs1260326	rs1260326	chr2:27730940	chr2:27508073	C	T	Total cholesterol	NCIT_C61032;NCIT_C105586	Barber M	20339536	European	2010	NA	NA	4.986e-15	NA	3928	-	-	-	-	GRASP
rs1260326	rs1260326	chr2:27730940	chr2:27508073	C	T	Total cholesterol	NCIT_C61032;NCIT_C105586	GLGC	20686565	Mixed	2010	NA	NA	4.4e-28	NA	100184	-	-	-	-	GRASP
rs1260326	rs1260326	chr2:27730940	chr2:27508073	C	T	Total cholesterol	NCIT_C61032;NCIT_C105586	Asselbergs	23063622	European	2012	NA	NA	2.33e-19	NA	66240	-	-	-	-	GRASP
rs1260326	rs1260326	chr2:27730940	chr2:27508073	C	T	Triglycerides	-	Willer CJ	18193043	European	2008	NA	NA	5.6e-22	NA	8656	-	-	-	-	GRASP
rs1260326	rs1260326	chr2:27730940	chr2:27508073	C	T	Triglycerides	-	Chambers JC	18454146	Mixed	2008	NA	NA	3.9e-08	NA	2684	-	-	-	-	GRASP
rs1260326	rs1260326	chr2:27730940	chr2:27508073	C	T	Triglycerides	EFO_0004530	Kathiresan S	19060906	European	2008	NA	NA	1.66e-33	NA	19840	-	-	-	-	GRASP
rs1260326	rs1260326	chr2:27730940	chr2:27508073	C	T	Triglycerides	-	Aulchenko YS	19060911	European	2008	NA	NA	5.17e-17	NA	22562	-	-	-	-	GRASP
rs1260326	rs1260326	chr2:27730940	chr2:27508073	C	T	Triglycerides	-	Kamatani Y	20139978	East Asian	2010	NA	NA	1.11e-11	NA	14700	-	-	-	-	GRASP
rs1260326	rs1260326	chr2:27730940	chr2:27508073	C	T	Triglycerides	-	GLGC	20686565	Mixed	2010	NA	NA	1.3e-139	NA	100184	-	-	-	-	GRASP
rs1260326	rs1260326	chr2:27730940	chr2:27508073	C	T	Triglycerides	-	Middelberg RP	21943158	European	2011	NA	NA	2e-08	NA	11683	-	-	-	-	GRASP
rs1260326	rs1260326	chr2:27730940	chr2:27508073	C	T	Triglycerides	-	Musunuru	22629316	Mixed	2012	NA	NA	6.79e-35	NA	44957	-	-	-	-	GRASP
rs1260326	rs1260326	chr2:27730940	chr2:27508073	C	T	Triglycerides	-	Asselbergs	23063622	European	2012	NA	NA	4.05e-88	NA	66240	-	-	-	-	GRASP
rs1260326	rs1260326	chr2:27730940	chr2:27508073	C	T	Triglycerides	-	Elbers	23236364	Mixed	2012	NA	NA	1.34e-08	NA	9813	-	-	-	-	GRASP
rs1260326	rs1260326	chr2:27730940	chr2:27508073	C	T	Triglycerides	-	Weissglas Volkov D	23505323	Hispanic	2013	NA	NA	1.1e-13	NA	2240	-	-	-	-	GRASP
rs1260326	rs1260326	chr2:27730940	chr2:27508073	C	T	Triglycerides by NMR lipoprotein fraction	NCIT_C906	Chasman DI	19936222	European	2009	NA	NA	2.9e-35	NA	17296	-	-	-	-	GRASP
rs1260326	rs1260326	chr2:27730940	chr2:27508073	C	T	Triglycerides by NMR lipoprotein fraction in fasting sample	-	Chasman DI	19936222	European	2009	NA	NA	3.48e-29	NA	17296	-	-	-	-	GRASP
rs1260326	rs1260326	chr2:27730940	chr2:27508073	C	T	Triglycerides change with statins	NCIT_C906	Barber M	20339536	European	2010	NA	NA	5e-15	NA	3928	-	-	-	-	GRASP
rs1260326	rs1260326	chr2:27730940	chr2:27508073	C	T	Triglycerides females	-	Musunuru	22629316	Mixed	2012	NA	NA	1.75e-20	NA	44957	-	-	-	-	GRASP
rs1260326	rs1260326	chr2:27730940	chr2:27508073	C	T	Triglycerides in females	HP_0000868	Asselbergs	23063622	European	2012	NA	NA	3.9e-38	NA	66240	-	-	-	-	GRASP
rs1260326	rs1260326	chr2:27730940	chr2:27508073	C	T	Triglycerides in males	HP_0012041;HP_0000033	Asselbergs	23063622	European	2012	NA	NA	1.17e-42	NA	66240	-	-	-	-	GRASP
rs1260326	rs1260326	chr2:27730940	chr2:27508073	C	T	Triglycerides lipoprotein fraction	NCIT_C906	Chasman DI	19936222	European	2009	NA	NA	1e-37	NA	17296	-	-	-	-	GRASP
rs1260326	rs1260326	chr2:27730940	chr2:27508073	C	T	Triglycerides lipoprotein fraction in fasting sample	NCIT_C906	Chasman DI	19936222	European	2009	NA	NA	4.45e-32	NA	17296	-	-	-	-	GRASP
rs1260326	rs1260326	chr2:27730940	chr2:27508073	C	T	Triglycerides ln	NCIT_C906	Chasman	19802338	European	2008	NA	NA	1.3e-16	NA	6382	-	-	-	-	GRASP
rs1260326	rs1260326	chr2:27730940	chr2:27508073	C	T	Triglycerides ln	-	Asselbergs	23063622	European	2012	NA	NA	5.08e-98	NA	66240	-	-	-	-	GRASP
rs1260326	rs1260326	chr2:27730940	chr2:27508073	C	T	Triglycerides males	-	Musunuru	22629316	Mixed	2012	NA	NA	1.27e-18	NA	44957	-	-	-	-	GRASP
rs1260326	rs1260326	chr2:27730940	chr2:27508073	C	T	Triglycerides mmoll	NCIT_C906	Sabatti C	19060910	European	2008	NA	NA	5.18e-11	NA	4763	-	-	-	-	GRASP
rs1260326	rs1260326	chr2:27730940	chr2:27508073	C	T	Uric acid	NCIT_C62652;CHEBI_27226	Kolz M	19503597	European	2009	NA	NA	1.82e-09	NA	28141	-	-	-	-	GRASP
rs1260326	rs1260326	chr2:27730940	chr2:27508073	C	T	VLDL cholesterol large lipoprotein fraction concentration	EFO_0008317	Chasman DI	19936222	European	2009	NA	NA	2.79e-28	NA	17296	-	-	-	-	GRASP
rs1260326	rs1260326	chr2:27730940	chr2:27508073	C	T	VLDL cholesterol large lipoprotein fraction concentration in fasting sample	EFO_0008317	Chasman DI	19936222	European	2009	NA	NA	3.6e-24	NA	17296	-	-	-	-	GRASP
rs1260326	rs1260326	chr2:27730940	chr2:27508073	C	T	VLDL cholesterol mean size lipoprotein fraction concentration	EFO_0008317	Chasman DI	19936222	European	2009	NA	NA	7.6e-16	NA	17296	-	-	-	-	GRASP
rs1260326	rs1260326	chr2:27730940	chr2:27508073	C	T	VLDL cholesterol mean size lipoprotein fraction concentration in fasting sample	EFO_0008317	Chasman DI	19936222	European	2009	NA	NA	6.2e-14	NA	17296	-	-	-	-	GRASP
rs1260326	rs1260326	chr2:27730940	chr2:27508073	C	T	VLDL cholesterol medium lipoprotein fraction concentration	EFO_0008317	Chasman DI	19936222	European	2009	NA	NA	3.67e-17	NA	17296	-	-	-	-	GRASP
rs1260326	rs1260326	chr2:27730940	chr2:27508073	C	T	VLDL cholesterol medium lipoprotein fraction concentration in fasting sample	EFO_0008317	Chasman DI	19936222	European	2009	NA	NA	6.1e-15	NA	17296	-	-	-	-	GRASP
rs1260326	rs1260326	chr2:27730940	chr2:27508073	C	T	VLDL cholesterol total lipoprotein fraction concentration	EFO_0008317	Chasman DI	19936222	European	2009	NA	NA	7.78e-17	NA	17296	-	-	-	-	GRASP
rs1260326	rs1260326	chr2:27730940	chr2:27508073	C	T	Serum urate	EFO_0004531	GUGC	23263486	European	2012	-0.077	0.0055	1.309e-40	-	110195	0	110195	48	mg/dl	GUGC_Urate_EUR_2012
rs1260326	rs1260326	chr2:27730940	chr2:27508073	C	T	Fasting glucose	EFO_0004465	MAGIC	22885924	European	2012	0.029	0.0021	2.17e-41	+	133010	0	133010	66	mmol/l	MAGIC_FG-METABO_EUR_2012
rs1260326	rs1260326	chr2:27730940	chr2:27508073	C	T	Fasting glucose	EFO_0004465	MAGIC	20081858	European	2010	0.027	0.0037	4.252e-13	+	46186	0	46186	21	mmol/l	MAGIC_FG_EUR_2010
rs1260326	rs1260326	chr2:27730940	chr2:27508073	C	T	log Fasting insulin	EFO_0004466	MAGIC	22885924	European	2012	0.019	0.0026	3.84e-14	+	108557	0	108557	56	pmol/l	MAGIC_FI-METABO_EUR_2012
rs1260326	rs1260326	chr2:27730940	chr2:27508073	C	T	log Fasting insulin adjusted for BMI	EFO_0008037	MAGIC	22885924	European	2012	0.021	0.0021	2.74e-22	+	108557	0	108557	56	pmol/l	MAGIC_FIadjBMI_EUR_2012
rs1260326	rs1260326	chr2:27730940	chr2:27508073	C	T	Alcohol consumption	EFO_0007878	Clarke TK	28937693	European	2017	-0.028	0.002924	1e-21	-	-	-	-	-	unit decrease	NHGRI-EBI_GWAS_Catalog
rs1260326	rs1260326	chr2:27730940	chr2:27508073	C	T	Alcohol consumption in current drinkers	EFO_0007878	Clarke TK	28937693	European	2017	0.03	0.002977	7e-24	+	-	-	-	-	unit decrease	NHGRI-EBI_GWAS_Catalog
rs1260326	rs1260326	chr2:27730940	chr2:27508073	C	T	Blood metabolite levels	EFO_0005664	Shin SY	24816252	European	2014	-0.044	0.002358	1e-77	-	-	-	-	-	unit decrease	NHGRI-EBI_GWAS_Catalog
rs1260326	rs1260326	chr2:27730940	chr2:27508073	C	T	Blood metabolite levels	EFO_0005664	Shin SY	24816252	European	2014	-0.013	0.001731	6e-14	-	-	-	-	-	unit increase	NHGRI-EBI_GWAS_Catalog
rs1260326	rs1260326	chr2:27730940	chr2:27508073	C	T	Blood metabolite levels	EFO_0005664;EFO_0006957	Korostishevsky M	25898920	European	2015	NA	NA	6e-56	NA	-	-	-	-	-	NHGRI-EBI_GWAS_Catalog
rs1260326	rs1260326	chr2:27730940	chr2:27508073	C	T	Blood metabolite ratios	EFO_0005664	Shin SY	24816252	European	2014	-0.041	0.001581	3e-148	-	-	-	-	-	unit increase	NHGRI-EBI_GWAS_Catalog
rs1260326	rs1260326	chr2:27730940	chr2:27508073	C	T	C reactive protein levels	EFO_0004458	Dehghan A	21300955	European	2011	-0.072	0.005437	5e-40	-	-	-	-	-	unit increase	NHGRI-EBI_GWAS_Catalog
rs1260326	rs1260326	chr2:27730940	chr2:27508073	C	T	C reactive protein levels or total cholesterol levels pleiotropy	EFO_0004574;EFO_0004458	Ligthart S	27286809	Unspecified	2016	NA	NA	3e-63	NA	-	-	-	-	-	NHGRI-EBI_GWAS_Catalog
rs1260326	rs1260326	chr2:27730940	chr2:27508073	C	T	C reactive protein levels or triglyceride levels pleiotropy	EFO_0004530;EFO_0004458	Ligthart S	27286809	Unspecified	2016	NA	NA	4e-151	NA	-	-	-	-	-	NHGRI-EBI_GWAS_Catalog
rs1260326	rs1260326	chr2:27730940	chr2:27508073	C	T	Cardiovascular disease risk factors	EFO_0004611	Middelberg RP	21943158	European	2011	-0.082	0.01461	2e-08	-	-	-	-	-	mmol/l increase	NHGRI-EBI_GWAS_Catalog
rs1260326	rs1260326	chr2:27730940	chr2:27508073	C	T	Cholesterol total	EFO_0004574	GLGC	20686565	Mixed	2010	-1.91	0.1779	7e-27	-	-	-	-	-	mg/dL increase	NHGRI-EBI_GWAS_Catalog
rs1260326	rs1260326	chr2:27730940	chr2:27508073	C	T	Cholesterol total	EFO_0004574	GLGC	24097068	European	2013	-0.051	0.003744	3e-42	-	-	-	-	-	unit increase	NHGRI-EBI_GWAS_Catalog
rs1260326	rs1260326	chr2:27730940	chr2:27508073	C	T	Cholesterol total	EFO_0004574	Surakka I	25961943	European	2015	-0.045	0.006169	3e-13	-	-	-	-	-	SD increase	NHGRI-EBI_GWAS_Catalog
rs1260326	rs1260326	chr2:27730940	chr2:27508073	C	T	Chronic kidney disease	EFO_0004617;EFO_0003884	CKDGen	20383146	European	2010	-0.01	0.001316	3e-14	-	-	-	-	-	ml/min/1.73m2 increase	NHGRI-EBI_GWAS_Catalog
rs1260326	rs1260326	chr2:27730940	chr2:27508073	C	T	Crohns disease	EFO_0000384	de Lange KM	28067908	Mixed	2017	NA	NA	6e-11	NA	-	-	-	-	log OR	NHGRI-EBI_GWAS_Catalog
rs1260326	rs1260326	chr2:27730940	chr2:27508073	C	T	Glomerular filtration rate	EFO_0005208	Mahajan A	27588450	Mixed	2016	0.872	0.1161	6e-14	+	-	-	-	-	unit decrease	NHGRI-EBI_GWAS_Catalog
rs1260326	rs1260326	chr2:27730940	chr2:27508073	C	T	Glomerular filtration rate creatinine	EFO_0005208;EFO_0004518	CKDGen	26831199	European	2016	-0.0068	0.0008949	3e-14	-	-	-	-	-	unit increase	NHGRI-EBI_GWAS_Catalog
rs1260326	rs1260326	chr2:27730940	chr2:27508073	C	T	Glomerular filtration rate in non diabetics creatinine	EFO_0005208;EFO_0004518	CKDGen	26831199	European	2016	-0.0065	0.000924	2e-12	-	-	-	-	-	unit increase	NHGRI-EBI_GWAS_Catalog
rs1260326	rs1260326	chr2:27730940	chr2:27508073	C	T	Glycemic traits pregnancy	EFO_0004465	Hayes MG	23903356	Mixed	2013	-0.0044	0.0006111	6e-13	-	-	-	-	-	unit decrease	NHGRI-EBI_GWAS_Catalog
rs1260326	rs1260326	chr2:27730940	chr2:27508073	C	T	Glycemic traits pregnancy	EFO_0004465	Hayes MG	23903356	Mixed	2013	-0.0116	0.001773	6e-11	-	-	-	-	-	unit decrease	NHGRI-EBI_GWAS_Catalog
rs1260326	rs1260326	chr2:27730940	chr2:27508073	C	T	Gout	EFO_0004274	Matsuo H	25646370	East Asian	2015	NA	NA	2e-12	NA	-	-	-	-	-	NHGRI-EBI_GWAS_Catalog
rs1260326	rs1260326	chr2:27730940	chr2:27508073	C	T	Gout	EFO_0004274	Nakayama A	27899376	East Asian	2016	-0.27	0.04141	7e-11	-	-	-	-	-	log OR	NHGRI-EBI_GWAS_Catalog
rs1260326	rs1260326	chr2:27730940	chr2:27508073	C	T	Granulocyte count	EFO_0007987	Astle W	27863252	European	2016	0.03151	0.003657	7e-18	+	-	-	-	-	unit decrease	NHGRI-EBI_GWAS_Catalog
rs1260326	rs1260326	chr2:27730940	chr2:27508073	C	T	Hematocrit	EFO_0004348	Astle W	27863252	European	2016	0.02209	0.003595	8e-10	+	-	-	-	-	unit increase	NHGRI-EBI_GWAS_Catalog
rs1260326	rs1260326	chr2:27730940	chr2:27508073	C	T	Hematological and biochemical traits	EFO_0004348	Kamatani Y	20139978	East Asian	2010	0.085	0.01445	4e-09	+	-	-	-	-	unit decrease	NHGRI-EBI_GWAS_Catalog
rs1260326	rs1260326	chr2:27730940	chr2:27508073	C	T	High light scatter reticulocyte percentage of red cells	EFO_0007986	Astle W	27863252	European	2016	0.03532	0.003653	4e-22	+	-	-	-	-	unit decrease	NHGRI-EBI_GWAS_Catalog
rs1260326	rs1260326	chr2:27730940	chr2:27508073	C	T	Hypertriglyceridemia	EFO_0004211	Johansen CT	20657596	European	2010	-0.5596	0.09664	7e-09	-	-	-	-	-	log OR	NHGRI-EBI_GWAS_Catalog
rs1260326	rs1260326	chr2:27730940	chr2:27508073	C	T	Hypertriglyceridemia	EFO_0004530	Weissglas Volkov D	23505323	Hispanic	2013	NA	NA	2e-13	NA	-	-	-	-	-	NHGRI-EBI_GWAS_Catalog
rs1260326	rs1260326	chr2:27730940	chr2:27508073	C	T	Inflammatory bowel disease	EFO_0003767	IBDGC	26192919	European	2015	-0.07711	0.009964	1e-14	-	-	-	-	-	log OR	NHGRI-EBI_GWAS_Catalog
rs1260326	rs1260326	chr2:27730940	chr2:27508073	C	T	Lipid metabolism phenotypes	EFO_0004529	Chasman DI	19936222	European	2009	NA	NA	3e-29	NA	-	-	-	-	-	NHGRI-EBI_GWAS_Catalog
rs1260326	rs1260326	chr2:27730940	chr2:27508073	C	T	Lipid metabolism phenotypes	EFO_0004529	Chasman DI	19936222	European	2009	NA	NA	4e-24	NA	-	-	-	-	-	NHGRI-EBI_GWAS_Catalog
rs1260326	rs1260326	chr2:27730940	chr2:27508073	C	T	Lipid metabolism phenotypes	EFO_0004529	Chasman DI	19936222	European	2009	NA	NA	3e-28	NA	-	-	-	-	-	NHGRI-EBI_GWAS_Catalog
rs1260326	rs1260326	chr2:27730940	chr2:27508073	C	T	Lipid metabolism phenotypes	EFO_0004529	Chasman DI	19936222	European	2009	NA	NA	4e-32	NA	-	-	-	-	-	NHGRI-EBI_GWAS_Catalog
rs1260326	rs1260326	chr2:27730940	chr2:27508073	C	T	Lipid metabolism phenotypes	EFO_0004529	Chasman DI	19936222	European	2009	NA	NA	3e-35	NA	-	-	-	-	-	NHGRI-EBI_GWAS_Catalog
rs1260326	rs1260326	chr2:27730940	chr2:27508073	C	T	Lipid metabolism phenotypes	EFO_0004529	Chasman DI	19936222	European	2009	NA	NA	1e-37	NA	-	-	-	-	-	NHGRI-EBI_GWAS_Catalog
rs1260326	rs1260326	chr2:27730940	chr2:27508073	C	T	Liver enzyme levels gamma glutamyl transferase	EFO_0004532	Chambers JC	22001757	Mixed	2011	-3.2	0.441	4e-13	-	-	-	-	-	% increase	NHGRI-EBI_GWAS_Catalog
rs1260326	rs1260326	chr2:27730940	chr2:27508073	C	T	Lymphocyte counts	EFO_0004587	Astle W	27863252	European	2016	0.02574	0.00366	2e-12	+	-	-	-	-	unit decrease	NHGRI-EBI_GWAS_Catalog
rs1260326	rs1260326	chr2:27730940	chr2:27508073	C	T	Metabolic traits	EFO_0004530	Sabatti C	19060910	European	2008	-0.09	0.01439	4e-10	-	-	-	-	-	mmol/l increase	NHGRI-EBI_GWAS_Catalog
rs1260326	rs1260326	chr2:27730940	chr2:27508073	C	T	Metabolite levels	EFO_0004725	Kettunen J	22286219	European	2012	NA	NA	3e-18	NA	-	-	-	-	-	NHGRI-EBI_GWAS_Catalog
rs1260326	rs1260326	chr2:27730940	chr2:27508073	C	T	Metabolite levels	EFO_0004723	Inouye M	22916037	European	2012	NA	NA	1e-12	NA	-	-	-	-	-	NHGRI-EBI_GWAS_Catalog
rs1260326	rs1260326	chr2:27730940	chr2:27508073	C	T	Metabolite levels small molecules and protein measures	EFO_0005664;EFO_0004747;EFO_0005134	Kettunen J	27005778	European	2016	0.1	0.009506	7e-26	+	-	-	-	-	unit decrease	NHGRI-EBI_GWAS_Catalog
rs1260326	rs1260326	chr2:27730940	chr2:27508073	C	T	Myeloid white cell count	EFO_0007988	Astle W	27863252	European	2016	0.02869	0.003666	5e-15	+	-	-	-	-	unit decrease	NHGRI-EBI_GWAS_Catalog
rs1260326	rs1260326	chr2:27730940	chr2:27508073	C	T	Neutrophil count	EFO_0004833	Astle W	27863252	European	2016	0.03308	0.00364	1e-19	+	-	-	-	-	unit decrease	NHGRI-EBI_GWAS_Catalog
rs1260326	rs1260326	chr2:27730940	chr2:27508073	C	T	Non albumin protein levels	EFO_0004747	Osman W	22558069	East Asian	2012	0.08	0.01349	3e-09	+	-	-	-	-	unit decrease	NHGRI-EBI_GWAS_Catalog
rs1260326	rs1260326	chr2:27730940	chr2:27508073	C	T	Nonalcoholic fatty liver disease	EFO_0003095	Kawaguchi T	29385134	East Asian	2018	-0.3221	0.05272	1e-09	-	-	-	-	-	log OR	NHGRI-EBI_GWAS_Catalog
rs1260326	rs1260326	chr2:27730940	chr2:27508073	C	T	Plasma lactate levels	EFO_0007745	Tin A	26433129	Mixed	2015	-0.08	0.005266	4e-52	-	-	-	-	-	unit increase	NHGRI-EBI_GWAS_Catalog
rs1260326	rs1260326	chr2:27730940	chr2:27508073	C	T	Plasma lactate levels	EFO_0007745	Tin A	26433129	Mixed	2015	-0.08	0.00553	2e-47	-	-	-	-	-	unit increase	NHGRI-EBI_GWAS_Catalog
rs1260326	rs1260326	chr2:27730940	chr2:27508073	C	T	Platelet count	EFO_0004309	Astle W	27863252	European	2016	0.0386	0.003705	2e-25	+	-	-	-	-	unit decrease	NHGRI-EBI_GWAS_Catalog
rs1260326	rs1260326	chr2:27730940	chr2:27508073	C	T	Platelet counts	-	Gieger C	22139419	European	2011	-2.334	0.381	9e-10	-	-	-	-	-	10^9/l increase	NHGRI-EBI_GWAS_Catalog
rs1260326	rs1260326	chr2:27730940	chr2:27508073	C	T	Plateletcrit	EFO_0007985	Astle W	27863252	European	2016	0.0356	0.003718	1e-21	+	-	-	-	-	unit decrease	NHGRI-EBI_GWAS_Catalog
rs1260326	rs1260326	chr2:27730940	chr2:27508073	C	T	Red cell distribution width	EFO_0005192	Astle W	27863252	European	2016	0.02457	0.003601	9e-12	+	-	-	-	-	unit increase	NHGRI-EBI_GWAS_Catalog
rs1260326	rs1260326	chr2:27730940	chr2:27508073	C	T	Renal overload gout	EFO_0004274	Nakayama A	27899376	East Asian	2016	-0.3001	0.05132	5e-09	-	-	-	-	-	log OR	NHGRI-EBI_GWAS_Catalog
rs1260326	rs1260326	chr2:27730940	chr2:27508073	C	T	Resting heart rate	EFO_0004351	Eppinga RN	27798624	Mixed	2016	0.2746	0.03374	4e-16	+	-	-	-	-	unit decrease	NHGRI-EBI_GWAS_Catalog
rs1260326	rs1260326	chr2:27730940	chr2:27508073	C	T	Serum albumin level	EFO_0004535	Franceschini N	23022100	Mixed	2012	-0.0124	0.001632	3e-14	-	-	-	-	-	unit increase	NHGRI-EBI_GWAS_Catalog
rs1260326	rs1260326	chr2:27730940	chr2:27508073	C	T	Serum albumin level	EFO_0004535	Franceschini N	23022100	Mixed	2012	-0.027	0.004811	2e-08	-	-	-	-	-	unit increase	NHGRI-EBI_GWAS_Catalog
rs1260326	rs1260326	chr2:27730940	chr2:27508073	C	T	Serum albumin level	EFO_0004535	Franceschini N	23022100	Mixed	2012	-0.0138	0.001544	4e-19	-	-	-	-	-	unit increase	NHGRI-EBI_GWAS_Catalog
rs1260326	rs1260326	chr2:27730940	chr2:27508073	C	T	Serum alpha1 antitrypsin levels	EFO_0005415	Setoh K	26174136	East Asian	2015	2.05	0.2508	3e-16	+	-	-	-	-	mg dl-1 increase	NHGRI-EBI_GWAS_Catalog
rs1260326	rs1260326	chr2:27730940	chr2:27508073	C	T	Sum basophil neutrophil counts	EFO_0004833;EFO_0005090	Astle W	27863252	European	2016	0.03252	0.003649	5e-19	+	-	-	-	-	unit decrease	NHGRI-EBI_GWAS_Catalog
rs1260326	rs1260326	chr2:27730940	chr2:27508073	C	T	Sum neutrophil eosinophil counts	EFO_0004833;EFO_0004842	Astle W	27863252	European	2016	0.03203	0.003657	2e-18	+	-	-	-	-	unit decrease	NHGRI-EBI_GWAS_Catalog
rs1260326	rs1260326	chr2:27730940	chr2:27508073	C	T	Triglyceride levels	EFO_0004530	Spracklen CN	28334899	East Asian	2017	-0.115	0.003384	4e-253	-	-	-	-	-	unit increase	NHGRI-EBI_GWAS_Catalog
rs1260326	rs1260326	chr2:27730940	chr2:27508073	C	T	Triglycerides	EFO_0004530	Kathiresan S	19060906	European	2008	-0.12	0.01029	2e-31	-	-	-	-	-	SD increase	NHGRI-EBI_GWAS_Catalog
rs1260326	rs1260326	chr2:27730940	chr2:27508073	C	T	Triglycerides	EFO_0004530	Kamatani Y	20139978	East Asian	2010	0.101	0.01484	1e-11	+	-	-	-	-	unit decrease	NHGRI-EBI_GWAS_Catalog
rs1260326	rs1260326	chr2:27730940	chr2:27508073	C	T	Triglycerides	EFO_0004530	GLGC	20686565	Mixed	2010	-8.76	0.357	6e-133	-	-	-	-	-	mg/dL increase	NHGRI-EBI_GWAS_Catalog
rs1260326	rs1260326	chr2:27730940	chr2:27508073	C	T	Triglycerides	EFO_0004530	GLGC	24097068	European	2013	-0.115	0.00348	2e-239	-	-	-	-	-	mg/dL increase	NHGRI-EBI_GWAS_Catalog
rs1260326	rs1260326	chr2:27730940	chr2:27508073	C	T	Triglycerides	EFO_0004530	Surakka I	25961943	European	2015	-0.123	0.006184	5e-88	-	-	-	-	-	SD increase	NHGRI-EBI_GWAS_Catalog
rs1260326	rs1260326	chr2:27730940	chr2:27508073	C	T	Two hour glucose challenge	EFO_0004307	MAGIC	20081857	European	2010	-0.07	0.01111	3e-10	-	-	-	-	-	mmol/L increase	NHGRI-EBI_GWAS_Catalog
rs1260326	rs1260326	chr2:27730940	chr2:27508073	C	T	Urate levels	EFO_0004531	GUGC	23263486	European	2012	-0.074	0.005274	1e-44	-	-	-	-	-	mg/dl increase	NHGRI-EBI_GWAS_Catalog
rs1260326	rs1260326	chr2:27730940	chr2:27508073	C	T	Waist circumference and related phenotypes	EFO_0004342	Chambers JC	18454146	Mixed	2008	NA	NA	4e-08	NA	-	-	-	-	-	NHGRI-EBI_GWAS_Catalog
rs1260326	rs1260326	chr2:27730940	chr2:27508073	C	T	White blood cell count	EFO_0004308	Astle W	27863252	European	2016	0.03411	0.003649	9e-21	+	-	-	-	-	unit decrease	NHGRI-EBI_GWAS_Catalog
rs1260326	rs1260326	chr2:27730940	chr2:27508073	C	T	Alcohol intake frequency	EFO_0004329	Neale B	UKBB	European	2017	-0.048	0.003633	7.599e-40	-	336965	0	336965	1	-	Neale-B_UKBB_EUR_2017
rs1260326	rs1260326	chr2:27730940	chr2:27508073	C	T	Alcohol intake versus 10 years previously	EFO_0004329	Neale B	UKBB	European	2017	-0.01242	0.001887	4.747e-11	-	313248	0	313248	1	-	Neale-B_UKBB_EUR_2017
rs1260326	rs1260326	chr2:27730940	chr2:27508073	C	T	Arm fat-free mass left	-	Neale B	UKBB	European	2017	0.01965	0.001579	1.487e-35	+	331159	0	331159	1	IVNT	Neale-B_UKBB_EUR_2017
rs1260326	rs1260326	chr2:27730940	chr2:27508073	C	T	Arm fat-free mass right	-	Neale B	UKBB	European	2017	0.02004	0.001547	2.283e-38	+	331221	0	331221	1	IVNT	Neale-B_UKBB_EUR_2017
rs1260326	rs1260326	chr2:27730940	chr2:27508073	C	T	Arm predicted mass left	-	Neale B	UKBB	European	2017	0.01948	0.001573	3.228e-35	+	331146	0	331146	1	IVNT	Neale-B_UKBB_EUR_2017
rs1260326	rs1260326	chr2:27730940	chr2:27508073	C	T	Arm predicted mass right	-	Neale B	UKBB	European	2017	0.01989	0.001542	4.462e-38	+	331216	0	331216	1	IVNT	Neale-B_UKBB_EUR_2017
rs1260326	rs1260326	chr2:27730940	chr2:27508073	C	T	Basal metabolic rate	EFO_0007777	Neale B	UKBB	European	2017	0.02018	0.001646	1.605e-34	+	331307	0	331307	1	IVNT	Neale-B_UKBB_EUR_2017
rs1260326	rs1260326	chr2:27730940	chr2:27508073	C	T	Comparative height size at age 10	-	Neale B	UKBB	European	2017	0.01465	0.001696	5.724e-18	+	332021	0	332021	1	-	Neale-B_UKBB_EUR_2017
rs1260326	rs1260326	chr2:27730940	chr2:27508073	C	T	Daytime dozing or sleeping	EFO_0000614;EFO_0005855	Neale B	UKBB	European	2017	-0.007797	0.001228	2.192e-10	-	336082	0	336082	1	IVNT	Neale-B_UKBB_EUR_2017
rs1260326	rs1260326	chr2:27730940	chr2:27508073	C	T	Diabetes diagnosed by doctor	EFO_0000400	Neale B	UKBB	European	2017	0.003817	0.0005326	7.624e-13	+	336473	16183	320290	1	risk diff	Neale-B_UKBB_EUR_2017
rs1260326	rs1260326	chr2:27730940	chr2:27508073	C	T	Height	EFO_0004339	Neale B	UKBB	European	2017	0.01674	0.001765	2.476e-21	+	336474	0	336474	1	IVNT	Neale-B_UKBB_EUR_2017
rs1260326	rs1260326	chr2:27730940	chr2:27508073	C	T	Impedance of arm left	-	Neale B	UKBB	European	2017	-0.01918	0.001754	7.789e-28	-	331292	0	331292	1	IVNT	Neale-B_UKBB_EUR_2017
rs1260326	rs1260326	chr2:27730940	chr2:27508073	C	T	Impedance of arm right	-	Neale B	UKBB	European	2017	-0.01881	0.001746	4.805e-27	-	331279	0	331279	1	IVNT	Neale-B_UKBB_EUR_2017
rs1260326	rs1260326	chr2:27730940	chr2:27508073	C	T	Impedance of leg left	-	Neale B	UKBB	European	2017	-0.0211	0.002264	1.19e-20	-	331296	0	331296	1	IVNT	Neale-B_UKBB_EUR_2017
rs1260326	rs1260326	chr2:27730940	chr2:27508073	C	T	Impedance of leg right	-	Neale B	UKBB	European	2017	-0.02049	0.002247	7.686e-20	-	331301	0	331301	1	IVNT	Neale-B_UKBB_EUR_2017
rs1260326	rs1260326	chr2:27730940	chr2:27508073	C	T	Impedance of whole body	-	Neale B	UKBB	European	2017	-0.02163	0.001893	3.214e-30	-	331284	0	331284	1	IVNT	Neale-B_UKBB_EUR_2017
rs1260326	rs1260326	chr2:27730940	chr2:27508073	C	T	Leg fat-free mass left	-	Neale B	UKBB	European	2017	0.01842	0.001635	2.011e-29	+	331258	0	331258	1	IVNT	Neale-B_UKBB_EUR_2017
rs1260326	rs1260326	chr2:27730940	chr2:27508073	C	T	Leg fat-free mass right	-	Neale B	UKBB	European	2017	0.01843	0.001634	1.73e-29	+	331285	0	331285	1	IVNT	Neale-B_UKBB_EUR_2017
rs1260326	rs1260326	chr2:27730940	chr2:27508073	C	T	Leg predicted mass left	-	Neale B	UKBB	European	2017	0.01824	0.001624	2.833e-29	+	331253	0	331253	1	IVNT	Neale-B_UKBB_EUR_2017
rs1260326	rs1260326	chr2:27730940	chr2:27508073	C	T	Leg predicted mass right	-	Neale B	UKBB	European	2017	0.01839	0.001624	1.026e-29	+	331285	0	331285	1	IVNT	Neale-B_UKBB_EUR_2017
rs1260326	rs1260326	chr2:27730940	chr2:27508073	C	T	Medication for cholesterol, blood pressure or diabetes: cholesterol lowering medication	EFO_0007056	Neale B	UKBB	European	2017	-0.01216	0.001551	4.582e-15	-	154702	35840	118862	1	risk diff	Neale-B_UKBB_EUR_2017
rs1260326	rs1260326	chr2:27730940	chr2:27508073	C	T	Number of self-reported non-cancer illnesses	EFO_0009801	Neale B	UKBB	European	2017	-0.01122	0.002052	4.534e-08	-	337159	0	337159	1	-	Neale-B_UKBB_EUR_2017
rs1260326	rs1260326	chr2:27730940	chr2:27508073	C	T	Pulse rate	EFO_0004326	Neale B	UKBB	European	2017	-0.02788	0.002559	1.233e-27	-	317756	0	317756	1	IVNT	Neale-B_UKBB_EUR_2017
rs1260326	rs1260326	chr2:27730940	chr2:27508073	C	T	Pulse rate	EFO_0004326	Neale B	UKBB	European	2017	-0.02641	0.004339	1.149e-09	-	110153	0	110153	1	IVNT	Neale-B_UKBB_EUR_2017
rs1260326	rs1260326	chr2:27730940	chr2:27508073	C	T	Relative age of first facial hair	EFO_0007822	Neale B	UKBB	European	2017	-0.008943	0.00162	3.412e-08	-	151113	0	151113	1	-	Neale-B_UKBB_EUR_2017
rs1260326	rs1260326	chr2:27730940	chr2:27508073	C	T	Self-reported diabetes	EFO_0000400	Neale B	UKBB	European	2017	0.003066	0.0004829	2.161e-10	+	337159	13243	323916	1	risk diff	Neale-B_UKBB_EUR_2017
rs1260326	rs1260326	chr2:27730940	chr2:27508073	C	T	Self-reported gout	EFO_0004274	Neale B	UKBB	European	2017	-0.00323	0.0002936	3.826e-28	-	337159	4807	332352	1	risk diff	Neale-B_UKBB_EUR_2017
rs1260326	rs1260326	chr2:27730940	chr2:27508073	C	T	Self-reported high cholesterol	EFO_0008111	Neale B	UKBB	European	2017	-0.01023	0.000814	3.174e-36	-	337159	41296	295863	1	risk diff	Neale-B_UKBB_EUR_2017
rs1260326	rs1260326	chr2:27730940	chr2:27508073	C	T	Sitting height	EFO_0004339	Neale B	UKBB	European	2017	0.01941	0.00192	5.038e-24	+	336172	0	336172	1	IVNT	Neale-B_UKBB_EUR_2017
rs1260326	rs1260326	chr2:27730940	chr2:27508073	C	T	Sodium in urine	EFO_0009282	Neale B	UKBB	European	2017	-0.01953	0.002418	6.68e-16	-	326831	0	326831	1	IVNT	Neale-B_UKBB_EUR_2017
rs1260326	rs1260326	chr2:27730940	chr2:27508073	C	T	Treatment with allopurinol	EFO_0007056	Neale B	UKBB	European	2017	-0.002605	0.0002624	3.236e-23	-	337159	3819	333340	1	risk diff	Neale-B_UKBB_EUR_2017
rs1260326	rs1260326	chr2:27730940	chr2:27508073	C	T	Treatment with atorvastatin	EFO_0007056	Neale B	UKBB	European	2017	-0.00323	0.0004254	3.15e-14	-	337159	10167	326992	1	risk diff	Neale-B_UKBB_EUR_2017
rs1260326	rs1260326	chr2:27730940	chr2:27508073	C	T	Treatment with cholesterol lowering medication	EFO_0007056	Neale B	UKBB	European	2017	-0.008473	0.001132	7.056e-14	-	180203	22705	157498	1	risk diff	Neale-B_UKBB_EUR_2017
rs1260326	rs1260326	chr2:27730940	chr2:27508073	C	T	Treatment with simvastatin	EFO_0007056	Neale B	UKBB	European	2017	-0.004792	0.0007876	1.173e-09	-	337159	38492	298667	1	risk diff	Neale-B_UKBB_EUR_2017
rs1260326	rs1260326	chr2:27730940	chr2:27508073	C	T	Trunk fat-free mass	-	Neale B	UKBB	European	2017	0.02196	0.001564	9.385e-45	+	331030	0	331030	1	IVNT	Neale-B_UKBB_EUR_2017
rs1260326	rs1260326	chr2:27730940	chr2:27508073	C	T	Trunk predicted mass	-	Neale B	UKBB	European	2017	0.02192	0.001559	6.871e-45	+	330995	0	330995	1	IVNT	Neale-B_UKBB_EUR_2017
rs1260326	rs1260326	chr2:27730940	chr2:27508073	C	T	Weight	EFO_0004338	Neale B	UKBB	European	2017	0.01778	0.00217	2.53e-16	+	336227	0	336227	1	IVNT	Neale-B_UKBB_EUR_2017
rs1260326	rs1260326	chr2:27730940	chr2:27508073	C	T	Whole body fat-free mass	-	Neale B	UKBB	European	2017	0.02108	0.00157	4.395e-41	+	331291	0	331291	1	IVNT	Neale-B_UKBB_EUR_2017
rs1260326	rs1260326	chr2:27730940	chr2:27508073	C	T	Whole body water mass	-	Neale B	UKBB	European	2017	0.02132	0.001572	7.137e-42	+	331315	0	331315	1	IVNT	Neale-B_UKBB_EUR_2017
rs1260326	rs1260326	chr2:27730940	chr2:27508073	C	T	Age at menopause	EFO_0004704;EFO_0004703	ReproGen	26414677	European	2015	-0.13	0.02	1e-09	-	69360	0	69360	33	years	ReproGen_Age-at-Menopause_EUR_2015
rs1260326	rs1260326	chr2:27730940	chr2:27508073	C	T	Triglycerides	EFO_0004530	Spracklen CN	28334899	East Asian	2017	-0.1079	0.0111	9.59e-22	-	17329	0	17329	13	IVNT	Spracklen-CN_Triglycerides_EAS_2017
rs1260326	rs1260326	chr2:27730940	chr2:27508073	C	T	Blood proteins	-	Osman W	22558069	East Asian	2012	NA	NA	3e-09	NA	-	-	-	-	-	dbGaP
rs1260326	rs1260326	chr2:27730940	chr2:27508073	C	T	C reactive protein	NCIT_C64548	Dehghan A	21300955	European	2011	NA	NA	5e-40	NA	-	-	-	-	-	dbGaP
rs1260326	rs1260326	chr2:27730940	chr2:27508073	C	T	Cholesterol	EFO_1001380	GLGC	20686565	Mixed	2010	NA	NA	7e-27	NA	-	-	-	-	-	dbGaP
rs1260326	rs1260326	chr2:27730940	chr2:27508073	C	T	Gamma glutamyltransferase	NCIT_C26943	Chambers JC	22001757	Mixed	2011	NA	NA	4e-13	NA	-	-	-	-	-	dbGaP
rs1260326	rs1260326	chr2:27730940	chr2:27508073	C	T	Glucose tolerance test	NCIT_C45946	MAGIC	20081857	European	2010	NA	NA	3e-10	NA	-	-	-	-	-	dbGaP
rs1260326	rs1260326	chr2:27730940	chr2:27508073	C	T	Hypertriglyceridemia	EFO_0004211	Johansen CT	20657596	European	2010	NA	NA	7e-09	NA	-	-	-	-	-	dbGaP
rs1260326	rs1260326	chr2:27730940	chr2:27508073	C	T	Kidney diseases	EFO_0003884;EFO_0003086	CKDGen	20383146	European	2010	NA	NA	3e-14	NA	-	-	-	-	-	dbGaP
rs1260326	rs1260326	chr2:27730940	chr2:27508073	C	T	Metabolism	HP_0003119;HP_0012278	Kettunen J	22286219	European	2012	NA	NA	3e-18	NA	-	-	-	-	-	dbGaP
rs1260326	rs1260326	chr2:27730940	chr2:27508073	C	T	Triglycerides	-	Chambers JC	18454146	Mixed	2008	NA	NA	4e-08	NA	-	-	-	-	-	dbGaP
rs1260326	rs1260326	chr2:27730940	chr2:27508073	C	T	Triglycerides	-	Kathiresan S	19060906	European	2008	NA	NA	2e-31	NA	-	-	-	-	-	dbGaP
rs1260326	rs1260326	chr2:27730940	chr2:27508073	C	T	Triglycerides	-	Sabatti C	19060910	European	2008	NA	NA	3.561e-10	NA	-	-	-	-	-	dbGaP
rs1260326	rs1260326	chr2:27730940	chr2:27508073	C	T	Triglycerides	-	Sabatti C	19060910	European	2008	NA	NA	4e-10	NA	-	-	-	-	-	dbGaP
rs1260326	rs1260326	chr2:27730940	chr2:27508073	C	T	Triglycerides	-	GLGC	20686565	Mixed	2010	NA	NA	6e-133	NA	-	-	-	-	-	dbGaP
rs1260326	rs1260326	chr2:27730940	chr2:27508073	C	T	Triglycerides	-	Middelberg RP	21943158	European	2011	NA	NA	2e-08	NA	-	-	-	-	-	dbGaP
rs12784552	rs12784552	chr10:113036354	chr10:111276596	A	G	Fasting blood glucose	EFO_0004465	MAGIC	20081858	European	2010	NA	NA	1.06e-10	NA	46186	-	-	-	-	GRASP
rs12784552	rs12784552	chr10:113036354	chr10:111276596	A	G	Fasting glucose	EFO_0004465	MAGIC	20081858	European	2010	0.041	0.0064	1.06e-10	+	46186	0	46186	21	mmol/l	MAGIC_FG_EUR_2010
rs12888855	rs12888855	chr14:100830818	chr14:100364481	A	C	Fasting glucose	EFO_0004465	MAGIC	22885924	European	2012	-0.016	0.0025	5.04e-10	-	133010	0	133010	66	mmol/l	MAGIC_FG-METABO_EUR_2012
rs12898997	rs12898997	chr15:75090349	chr15:74798008	C	T	Granulocyte percentage of myeloid white cells	EFO_0004586	Astle W	27863252	European	2016	-0.02387	0.003798	3.287e-10	-	173480	0	173480	2	IVNT	Astle-W_Blood-Cell-Traits_EUR_2016
rs12898997	rs12898997	chr15:75090349	chr15:74798008	C	T	Monocyte percentage of white cells	EFO_0004586	Astle W	27863252	European	2016	0.02192	0.003788	7.243e-09	+	173480	0	173480	2	IVNT	Astle-W_Blood-Cell-Traits_EUR_2016
rs12898997	rs12898997	chr15:75090349	chr15:74798008	C	T	Red blood cell count	EFO_0004586	Astle W	27863252	European	2016	0.02334	0.003782	6.747e-10	+	173480	0	173480	2	IVNT	Astle-W_Blood-Cell-Traits_EUR_2016
rs12898997	rs12898997	chr15:75090349	chr15:74798008	C	T	Creatinine in urine	EFO_0007934	Neale B	UKBB	European	2017	0.01406	0.002455	1.025e-08	+	327525	0	327525	1	IVNT	Neale-B_UKBB_EUR_2017
rs12898997	rs12898997	chr15:75090349	chr15:74798008	C	T	Diastolic blood pressure	EFO_0006336	Neale B	UKBB	European	2017	0.02643	0.002626	7.874e-24	+	317756	0	317756	1	IVNT	Neale-B_UKBB_EUR_2017
rs12898997	rs12898997	chr15:75090349	chr15:74798008	C	T	Medication for cholesterol, blood pressure or diabetes: blood pressure medication	EFO_0007056	Neale B	UKBB	European	2017	0.01025	0.001662	6.96e-10	+	154702	38548	116154	1	risk diff	Neale-B_UKBB_EUR_2017
rs12898997	rs12898997	chr15:75090349	chr15:74798008	C	T	Self-reported hypertension	EFO_0000537	Neale B	UKBB	European	2017	0.01044	0.001137	4.157e-20	+	337159	87690	249469	1	risk diff	Neale-B_UKBB_EUR_2017
rs12898997	rs12898997	chr15:75090349	chr15:74798008	C	T	Systolic blood pressure	EFO_0006335	Neale B	UKBB	European	2017	0.01777	0.002624	1.293e-11	+	317754	0	317754	1	IVNT	Neale-B_UKBB_EUR_2017
rs12898997	rs12898997	chr15:75090349	chr15:74798008	C	T	Treatment with blood pressure medication	EFO_0007056	Neale B	UKBB	European	2017	0.00862	0.001349	1.666e-10	+	180203	31488	148715	1	risk diff	Neale-B_UKBB_EUR_2017
rs12898997	rs12898997	chr15:75090349	chr15:74798008	C	T	Vascular or heart problems diagnosed by doctor: high blood pressure	EFO_0004325	Neale B	UKBB	European	2017	0.0111	0.001153	6.233e-22	+	336683	91033	245650	1	risk diff	Neale-B_UKBB_EUR_2017
rs12898997	rs12898997	chr15:75090349	chr15:74798008	C	T	Vascular or heart problems diagnosed by doctor: none of the above	-	Neale B	UKBB	European	2017	-0.01111	0.001184	6.353e-21	-	336683	236530	100153	1	risk diff	Neale-B_UKBB_EUR_2017
rs157512	rs157512	chr5:55809127	chr5:56513300	T	C	Impedance of arm left	-	Neale B	UKBB	European	2017	-0.0214	0.002009	1.735e-26	-	331292	0	331292	1	IVNT	Neale-B_UKBB_EUR_2017
rs157512	rs157512	chr5:55809127	chr5:56513300	T	C	Impedance of arm right	-	Neale B	UKBB	European	2017	-0.02016	0.002	7.155e-24	-	331279	0	331279	1	IVNT	Neale-B_UKBB_EUR_2017
rs157512	rs157512	chr5:55809127	chr5:56513300	T	C	Impedance of leg left	-	Neale B	UKBB	European	2017	-0.0176	0.002594	1.159e-11	-	331296	0	331296	1	IVNT	Neale-B_UKBB_EUR_2017
rs157512	rs157512	chr5:55809127	chr5:56513300	T	C	Impedance of leg right	-	Neale B	UKBB	European	2017	-0.01796	0.002574	2.977e-12	-	331301	0	331301	1	IVNT	Neale-B_UKBB_EUR_2017
rs157512	rs157512	chr5:55809127	chr5:56513300	T	C	Impedance of whole body	-	Neale B	UKBB	European	2017	-0.02171	0.002169	1.416e-23	-	331284	0	331284	1	IVNT	Neale-B_UKBB_EUR_2017
rs157512	rs157512	chr5:55809127	chr5:56513300	T	C	Treatment with metformin	EFO_0007056	Neale B	UKBB	European	2017	0.002462	0.0004441	2.956e-08	+	337159	8392	328767	1	risk diff	Neale-B_UKBB_EUR_2017
rs157512	rs157512	chr5:55809127	chr5:56513300	T	C	Trunk fat percentage	-	Neale B	UKBB	European	2017	-0.01752	0.002615	2.078e-11	-	331113	0	331113	1	IVNT	Neale-B_UKBB_EUR_2017
rs1604038	rs1604038	chr3:170709193	chr3:170991404	C	T	Fasting glucose	EFO_0004465	MAGIC	22885924	European	2012	0.018	0.0023	9.33e-15	+	133010	0	133010	66	mmol/l	MAGIC_FG-METABO_EUR_2012
rs1604038	rs1604038	chr3:170709193	chr3:170991404	C	T	HbA1c	EFO_0004541;EFO_0001360	MAGIC	28898252	European	2017	0.011	0.0018	1.368e-10	+	123665	0	123665	50	%	MAGIC_HbA1c_EUR_2017
rs1604038	rs1604038	chr3:170709193	chr3:170991404	C	T	Arm fat mass left	-	Neale B	UKBB	European	2017	-0.01707	0.002637	9.449e-11	-	331164	0	331164	1	IVNT	Neale-B_UKBB_EUR_2017
rs1604038	rs1604038	chr3:170709193	chr3:170991404	C	T	Arm fat mass right	-	Neale B	UKBB	European	2017	-0.01715	0.002636	7.702e-11	-	331226	0	331226	1	IVNT	Neale-B_UKBB_EUR_2017
rs1604038	rs1604038	chr3:170709193	chr3:170991404	C	T	Arm fat percentage left	-	Neale B	UKBB	European	2017	-0.01213	0.002036	2.584e-09	-	331198	0	331198	1	IVNT	Neale-B_UKBB_EUR_2017
rs1604038	rs1604038	chr3:170709193	chr3:170991404	C	T	Arm fat percentage right	-	Neale B	UKBB	European	2017	-0.01214	0.002046	2.974e-09	-	331249	0	331249	1	IVNT	Neale-B_UKBB_EUR_2017
rs1604038	rs1604038	chr3:170709193	chr3:170991404	C	T	Basal metabolic rate	EFO_0007777	Neale B	UKBB	European	2017	-0.009925	0.001784	2.639e-08	-	331307	0	331307	1	IVNT	Neale-B_UKBB_EUR_2017
rs1604038	rs1604038	chr3:170709193	chr3:170991404	C	T	Body mass index	EFO_0004340	Neale B	UKBB	European	2017	-0.01869	0.002661	2.174e-12	-	336107	0	336107	1	IVNT	Neale-B_UKBB_EUR_2017
rs1604038	rs1604038	chr3:170709193	chr3:170991404	C	T	Hip circumference	EFO_0005093	Neale B	UKBB	European	2017	-0.01713	0.002664	1.271e-10	-	336601	0	336601	1	IVNT	Neale-B_UKBB_EUR_2017
rs1604038	rs1604038	chr3:170709193	chr3:170991404	C	T	Leg fat mass left	-	Neale B	UKBB	European	2017	-0.01304	0.002126	8.764e-10	-	331275	0	331275	1	IVNT	Neale-B_UKBB_EUR_2017
rs1604038	rs1604038	chr3:170709193	chr3:170991404	C	T	Leg fat mass right	-	Neale B	UKBB	European	2017	-0.01278	0.002151	2.811e-09	-	331293	0	331293	1	IVNT	Neale-B_UKBB_EUR_2017
rs1604038	rs1604038	chr3:170709193	chr3:170991404	C	T	Trunk fat mass	EFO_0005409	Neale B	UKBB	European	2017	-0.01583	0.002709	5.054e-09	-	331093	0	331093	1	IVNT	Neale-B_UKBB_EUR_2017
rs1604038	rs1604038	chr3:170709193	chr3:170991404	C	T	Waist circumference	EFO_0004342	Neale B	UKBB	European	2017	-0.01493	0.002382	3.668e-10	-	336639	0	336639	1	IVNT	Neale-B_UKBB_EUR_2017
rs1604038	rs1604038	chr3:170709193	chr3:170991404	C	T	Weight	EFO_0004338	Neale B	UKBB	European	2017	-0.01538	0.00235	6.089e-11	-	336227	0	336227	1	IVNT	Neale-B_UKBB_EUR_2017
rs1604038	rs1604038	chr3:170709193	chr3:170991404	C	T	Whole body fat mass	-	Neale B	UKBB	European	2017	-0.01569	0.002625	2.26e-09	-	330762	0	330762	1	IVNT	Neale-B_UKBB_EUR_2017
rs16851397	rs16851397	chr3:141134818	chr3:141415976	A	G	Height	EFO_0004339	GIANT	25282103	European	2014	-0.056	0.0068	3.7e-16	-	250806	0	250806	79	Z-score	GIANT_Height_EUR_2014
rs16851397	rs16851397	chr3:141134818	chr3:141415976	A	G	Height	EFO_0004339	GIANT	28146470	European	2017	-0.056	0.0058	1.5e-22	-	381625	0	381625	106	IVNT	GIANT_Height_EUR_2017
rs16851397	rs16851397	chr3:141134818	chr3:141415976	A	G	Height	EFO_0004339	GIANT	28146470	Mixed	2017	-0.058	0.0052	5.3e-29	-	458927	0	458927	147	IVNT	GIANT_Height_Mixed_2017
rs16851397	rs16851397	chr3:141134818	chr3:141415976	A	G	Arm fat-free mass right	-	Neale B	UKBB	European	2017	-0.01941	0.003533	3.926e-08	-	331221	0	331221	1	IVNT	Neale-B_UKBB_EUR_2017
rs16851397	rs16851397	chr3:141134818	chr3:141415976	A	G	Arm predicted mass right	-	Neale B	UKBB	European	2017	-0.01925	0.00352	4.577e-08	-	331216	0	331216	1	IVNT	Neale-B_UKBB_EUR_2017
rs16851397	rs16851397	chr3:141134818	chr3:141415976	A	G	Comparative height size at age 10	-	Neale B	UKBB	European	2017	-0.02235	0.00387	7.751e-09	-	332021	0	332021	1	-	Neale-B_UKBB_EUR_2017
rs16851397	rs16851397	chr3:141134818	chr3:141415976	A	G	Height	EFO_0004339	Neale B	UKBB	European	2017	-0.04516	0.004028	3.632e-29	-	336474	0	336474	1	IVNT	Neale-B_UKBB_EUR_2017
rs16851397	rs16851397	chr3:141134818	chr3:141415976	A	G	Sitting height	EFO_0004339	Neale B	UKBB	European	2017	-0.03559	0.004383	4.687e-16	-	336172	0	336172	1	IVNT	Neale-B_UKBB_EUR_2017
rs16851397	rs16851397	chr3:141134818	chr3:141415976	A	G	Trunk fat-free mass	-	Neale B	UKBB	European	2017	-0.0215	0.003571	1.736e-09	-	331030	0	331030	1	IVNT	Neale-B_UKBB_EUR_2017
rs16851397	rs16851397	chr3:141134818	chr3:141415976	A	G	Trunk predicted mass	-	Neale B	UKBB	European	2017	-0.0217	0.003559	1.09e-09	-	330995	0	330995	1	IVNT	Neale-B_UKBB_EUR_2017
rs16851397	rs16851397	chr3:141134818	chr3:141415976	A	G	Whole body fat-free mass	-	Neale B	UKBB	European	2017	-0.02021	0.003586	1.75e-08	-	331291	0	331291	1	IVNT	Neale-B_UKBB_EUR_2017
rs16851397	rs16851397	chr3:141134818	chr3:141415976	A	G	Whole body water mass	-	Neale B	UKBB	European	2017	-0.02021	0.003591	1.825e-08	-	331315	0	331315	1	IVNT	Neale-B_UKBB_EUR_2017
rs16913693	rs16913693	chr9:111680359	chr9:108918079	G	T	Fasting blood glucose	EFO_0004465	MAGIC	22885924	European	2012	NA	NA	5.72e-14	NA	133010	-	-	-	-	GRASP
rs16913693	rs16913693	chr9:111680359	chr9:108918079	G	T	Fasting glucose	EFO_0004465	MAGIC	22885924	European	2012	-0.043	0.0066	3.51e-11	-	133010	0	133010	66	mmol/l	MAGIC_FG-METABO_EUR_2012
rs17168486	rs17168486	chr7:14898282	chr7:14858657	C	T	Fasting blood glucose	EFO_0004465	MAGIC	20081858	European	2010	NA	NA	2.594e-11	NA	46186	-	-	-	-	GRASP
rs17168486	rs17168486	chr7:14898282	chr7:14858657	C	T	Fasting blood glucose	EFO_0004465	DIAGRAM	22885922	Mixed	2012	NA	NA	3.2e-28	NA	69033	-	-	-	-	GRASP
rs17168486	rs17168486	chr7:14898282	chr7:14858657	C	T	Fasting blood glucose	EFO_0004465	MAGIC	22885924	European	2012	NA	NA	3.17e-28	NA	133010	-	-	-	-	GRASP
rs17168486	rs17168486	chr7:14898282	chr7:14858657	C	T	Type 2 diabetes	EFO_0001360	DIAGRAM	22885922	Mixed	2012	NA	NA	1.2e-13	NA	69033	-	-	-	-	GRASP
rs17168486	rs17168486	chr7:14898282	chr7:14858657	C	T	Type 2 diabetes males	EFO_0001360	DIAGRAM	22885922	Mixed	2012	NA	NA	6.5e-13	NA	69033	-	-	-	-	GRASP
rs17168486	rs17168486	chr7:14898282	chr7:14858657	C	T	Fasting glucose	EFO_0004465	MAGIC	22885924	European	2012	-0.031	0.0028	3.17e-28	-	133010	0	133010	66	mmol/l	MAGIC_FG-METABO_EUR_2012
rs17168486	rs17168486	chr7:14898282	chr7:14858657	C	T	Fasting glucose	EFO_0004465	MAGIC	20081858	European	2010	-0.033	0.005	2.594e-11	-	46186	0	46186	21	mmol/l	MAGIC_FG_EUR_2010
rs17168486	rs17168486	chr7:14898282	chr7:14858657	C	T	Type 2 diabetes	EFO_0001360	DIAGRAM	22885922	Mixed	2012	-0.1044	0.01595	6e-11	-	-	-	-	-	log OR	NHGRI-EBI_GWAS_Catalog
rs17168486	rs17168486	chr7:14898282	chr7:14858657	C	T	Type 2 diabetes	EFO_0001360	DIAGRAM	22885922	Mixed	2012	-0.1398	0.01947	7e-13	-	-	-	-	-	log OR	NHGRI-EBI_GWAS_Catalog
rs17168486	rs17168486	chr7:14898282	chr7:14858657	C	T	Type 2 diabetes	EFO_0001360	Zhao W	28869590	Mixed	2017	-0.0928	0.01319	2e-12	-	-	-	-	-	unit increase	NHGRI-EBI_GWAS_Catalog
rs17168486	rs17168486	chr7:14898282	chr7:14858657	C	T	Type 2 diabetes	EFO_0001360	Zhao W	28869590	Mixed	2017	-0.065	0.009116	1e-12	-	-	-	-	-	unit increase	NHGRI-EBI_GWAS_Catalog
rs17265513	rs17265513	chr20:39832628	chr20:41203988	C	T	Resting heart rate	EFO_0004351	Eppinga RN	27798624	Mixed	2016	0.2398	0.04184	1e-08	+	-	-	-	-	unit increase	NHGRI-EBI_GWAS_Catalog
rs17265513	rs17265513	chr20:39832628	chr20:41203988	C	T	Body fat percentage	EFO_0007800	Neale B	UKBB	European	2017	0.01399	0.002327	1.855e-09	+	331117	0	331117	1	IVNT	Neale-B_UKBB_EUR_2017
rs17265513	rs17265513	chr20:39832628	chr20:41203988	C	T	Hair or balding pattern: pattern 4	EFO_0007822	Neale B	UKBB	European	2017	-0.0167	0.001737	6.893e-22	-	154988	28389	126599	1	risk diff	Neale-B_UKBB_EUR_2017
rs17265513	rs17265513	chr20:39832628	chr20:41203988	C	T	Heel bone mineral density	EFO_0009270	Neale B	UKBB	European	2017	-0.02991	0.00389	1.491e-14	-	194398	0	194398	1	IVNT	Neale-B_UKBB_EUR_2017
rs17265513	rs17265513	chr20:39832628	chr20:41203988	C	T	Heel bone mineral density left	EFO_0009270	Neale B	UKBB	European	2017	-0.03349	0.005192	1.116e-10	-	106254	0	106254	1	IVNT	Neale-B_UKBB_EUR_2017
rs17265513	rs17265513	chr20:39832628	chr20:41203988	C	T	Heel bone mineral density right	EFO_0009270	Neale B	UKBB	European	2017	-0.03351	0.005159	8.368e-11	-	106251	0	106251	1	IVNT	Neale-B_UKBB_EUR_2017
rs17265513	rs17265513	chr20:39832628	chr20:41203988	C	T	Impedance of leg left	-	Neale B	UKBB	European	2017	0.01609	0.002767	6.087e-09	+	331296	0	331296	1	IVNT	Neale-B_UKBB_EUR_2017
rs17265513	rs17265513	chr20:39832628	chr20:41203988	C	T	Impedance of leg right	-	Neale B	UKBB	European	2017	0.01795	0.002746	6.38e-11	+	331301	0	331301	1	IVNT	Neale-B_UKBB_EUR_2017
rs17265513	rs17265513	chr20:39832628	chr20:41203988	C	T	Leg fat mass right	-	Neale B	UKBB	European	2017	0.01361	0.002427	2.019e-08	+	331293	0	331293	1	IVNT	Neale-B_UKBB_EUR_2017
rs17265513	rs17265513	chr20:39832628	chr20:41203988	C	T	Leg fat percentage left	-	Neale B	UKBB	European	2017	0.0109	0.001898	9.323e-09	+	331278	0	331278	1	IVNT	Neale-B_UKBB_EUR_2017
rs17265513	rs17265513	chr20:39832628	chr20:41203988	C	T	Leg fat percentage right	-	Neale B	UKBB	European	2017	0.01235	0.001922	1.31e-10	+	331296	0	331296	1	IVNT	Neale-B_UKBB_EUR_2017
rs17265513	rs17265513	chr20:39832628	chr20:41203988	C	T	Pulse rate	EFO_0004326	Neale B	UKBB	European	2017	0.02098	0.003126	1.927e-11	+	317756	0	317756	1	IVNT	Neale-B_UKBB_EUR_2017
rs17265513	rs17265513	chr20:39832628	chr20:41203988	C	T	Sitting height	EFO_0004339	Neale B	UKBB	European	2017	0.01301	0.002346	2.919e-08	+	336172	0	336172	1	IVNT	Neale-B_UKBB_EUR_2017
rs17265513	rs17265513	chr20:39832628	chr20:41203988	C	T	Trunk fat mass	EFO_0005409	Neale B	UKBB	European	2017	0.01824	0.003056	2.413e-09	+	331093	0	331093	1	IVNT	Neale-B_UKBB_EUR_2017
rs17265513	rs17265513	chr20:39832628	chr20:41203988	C	T	Trunk fat percentage	-	Neale B	UKBB	European	2017	0.01656	0.00279	2.939e-09	+	331113	0	331113	1	IVNT	Neale-B_UKBB_EUR_2017
rs17265513	rs17265513	chr20:39832628	chr20:41203988	C	T	Whole body fat mass	-	Neale B	UKBB	European	2017	0.01668	0.002962	1.784e-08	+	330762	0	330762	1	IVNT	Neale-B_UKBB_EUR_2017
rs174583	rs174583	chr11:61609750	chr11:61842278	C	T	Eosinophil count	EFO_0004586	Astle W	27863252	European	2016	0.02327	0.003722	4.049e-10	+	173480	0	173480	2	IVNT	Astle-W_Blood-Cell-Traits_EUR_2016
rs174583	rs174583	chr11:61609750	chr11:61842278	C	T	Granulocyte count	EFO_0004586	Astle W	27863252	European	2016	0.0248	0.003747	3.636e-11	+	173480	0	173480	2	IVNT	Astle-W_Blood-Cell-Traits_EUR_2016
rs174583	rs174583	chr11:61609750	chr11:61842278	C	T	Granulocyte percentage of myeloid white cells	EFO_0004586	Astle W	27863252	European	2016	0.02915	0.003729	5.369e-15	+	173480	0	173480	2	IVNT	Astle-W_Blood-Cell-Traits_EUR_2016
rs174583	rs174583	chr11:61609750	chr11:61842278	C	T	Hematocrit	EFO_0004586	Astle W	27863252	European	2016	-0.02422	0.003686	5.005e-11	-	173480	0	173480	2	IVNT	Astle-W_Blood-Cell-Traits_EUR_2016
rs174583	rs174583	chr11:61609750	chr11:61842278	C	T	Hemoglobin concentration	EFO_0004586	Astle W	27863252	European	2016	-0.02774	0.003702	6.696e-14	-	173480	0	173480	2	IVNT	Astle-W_Blood-Cell-Traits_EUR_2016
rs174583	rs174583	chr11:61609750	chr11:61842278	C	T	Mean corpuscular volume	EFO_0004586	Astle W	27863252	European	2016	0.02305	0.003685	3.976e-10	+	173480	0	173480	2	IVNT	Astle-W_Blood-Cell-Traits_EUR_2016
rs174583	rs174583	chr11:61609750	chr11:61842278	C	T	Mean platelet volume	EFO_0004586	Astle W	27863252	European	2016	0.03608	0.003773	1.158e-21	+	173480	0	173480	2	IVNT	Astle-W_Blood-Cell-Traits_EUR_2016
rs174583	rs174583	chr11:61609750	chr11:61842278	C	T	Monocyte percentage of white cells	EFO_0004586	Astle W	27863252	European	2016	-0.02712	0.003719	3.039e-13	-	173480	0	173480	2	IVNT	Astle-W_Blood-Cell-Traits_EUR_2016
rs174583	rs174583	chr11:61609750	chr11:61842278	C	T	Myeloid white cell count	EFO_0004586	Astle W	27863252	European	2016	0.02243	0.003757	2.39e-09	+	173480	0	173480	2	IVNT	Astle-W_Blood-Cell-Traits_EUR_2016
rs174583	rs174583	chr11:61609750	chr11:61842278	C	T	Neutrophil count	EFO_0004586	Astle W	27863252	European	2016	0.02256	0.003738	1.599e-09	+	173480	0	173480	2	IVNT	Astle-W_Blood-Cell-Traits_EUR_2016
rs174583	rs174583	chr11:61609750	chr11:61842278	C	T	Platelet count	EFO_0004586	Astle W	27863252	European	2016	-0.03611	0.003804	2.252e-21	-	173480	0	173480	2	IVNT	Astle-W_Blood-Cell-Traits_EUR_2016
rs174583	rs174583	chr11:61609750	chr11:61842278	C	T	Plateletcrit	EFO_0004586	Astle W	27863252	European	2016	-0.0223	0.003817	5.122e-09	-	173480	0	173480	2	IVNT	Astle-W_Blood-Cell-Traits_EUR_2016
rs174583	rs174583	chr11:61609750	chr11:61842278	C	T	Red blood cell count	EFO_0004586	Astle W	27863252	European	2016	-0.03425	0.003712	2.772e-20	-	173480	0	173480	2	IVNT	Astle-W_Blood-Cell-Traits_EUR_2016
rs174583	rs174583	chr11:61609750	chr11:61842278	C	T	Red cell distribution width	EFO_0004586	Astle W	27863252	European	2016	0.04902	0.003693	3.302e-40	+	173480	0	173480	2	IVNT	Astle-W_Blood-Cell-Traits_EUR_2016
rs174583	rs174583	chr11:61609750	chr11:61842278	C	T	Reticulocyte count	EFO_0004586	Astle W	27863252	European	2016	-0.02113	0.00375	1.755e-08	-	173480	0	173480	2	IVNT	Astle-W_Blood-Cell-Traits_EUR_2016
rs174583	rs174583	chr11:61609750	chr11:61842278	C	T	Sum basophil neutrophil counts	EFO_0004586	Astle W	27863252	European	2016	0.02275	0.003744	1.225e-09	+	173480	0	173480	2	IVNT	Astle-W_Blood-Cell-Traits_EUR_2016
rs174583	rs174583	chr11:61609750	chr11:61842278	C	T	Sum eosinophil basophil counts	EFO_0004586	Astle W	27863252	European	2016	0.02166	0.003725	6.063e-09	+	173480	0	173480	2	IVNT	Astle-W_Blood-Cell-Traits_EUR_2016
rs174583	rs174583	chr11:61609750	chr11:61842278	C	T	Sum neutrophil eosinophil counts	EFO_0004586	Astle W	27863252	European	2016	0.02469	0.003741	4.099e-11	+	173480	0	173480	2	IVNT	Astle-W_Blood-Cell-Traits_EUR_2016
rs174583	rs174583	chr11:61609750	chr11:61842278	C	T	White blood cell count	EFO_0004586	Astle W	27863252	European	2016	0.02193	0.003741	4.547e-09	+	173480	0	173480	2	IVNT	Astle-W_Blood-Cell-Traits_EUR_2016
rs174583	rs174583	chr11:61609750	chr11:61842278	C	T	ALA 18:3n3	EFO_0005110	Lemaitre RN	21829377	European	2011	-0.0155	0.0009	2.126e-60	-	8866	0	8866	5	%	CHARGE_ALA_EUR_2011
rs174583	rs174583	chr11:61609750	chr11:61842278	C	T	Adrenic acid 22:4n6	EFO_0005110	Guan W	24823311	European	2014	0.0482	0.002	9.1e-132	+	8631	0	8631	5	%	CHARGE_Adrenic-acid_EUR_2014
rs174583	rs174583	chr11:61609750	chr11:61842278	C	T	Arachidonic acid 20:4n6	EFO_0005110	Guan W	24823311	European	2014	1.677	0.0259	3.04e-915	+	8631	0	8631	5	%	CHARGE_Arachidonic-acid_EUR_2014
rs174583	rs174583	chr11:61609750	chr11:61842278	C	T	Cis trans-18:2	EFO_0006825;EFO_0006824;EFO_0005110	Mozaffarian D	25646338	European	2014	-0.0031	0.0004	2.029e-13	-	8013	0	8013	7	%	CHARGE_Cis-trans-182_EUR_2015
rs174583	rs174583	chr11:61609750	chr11:61842278	C	T	DPA 22:5n3	EFO_0005110	Lemaitre RN	21829377	European	2011	0.0743	0.0029	4.17e-147	+	8866	0	8866	5	%	CHARGE_DPA_EUR_2011
rs174583	rs174583	chr11:61609750	chr11:61842278	C	T	Dihomo-gamma-linolenic acid	EFO_0007763;EFO_0005680;EFO_0005110	Guan W	24823311	European	2014	-0.3541	0.0136	9.96e-149	-	8631	0	8631	5	%	CHARGE_Dihomo-gamma-linolenic-acid_EUR_2014
rs174583	rs174583	chr11:61609750	chr11:61842278	C	T	EPA 20:5n3	EFO_0005110	Lemaitre RN	21829377	European	2011	0.0804	0.0052	6.515e-54	+	8866	0	8866	5	%	CHARGE_EPA_EUR_2011
rs174583	rs174583	chr11:61609750	chr11:61842278	C	T	Gamma-linolenic acid 18:3n6	EFO_0005110	Guan W	24823311	European	2014	0.0157	0.0009	6.476e-71	+	8631	0	8631	5	%	CHARGE_Gamma-linolenic-acid_EUR_2014
rs174583	rs174583	chr11:61609750	chr11:61842278	C	T	Linoleic acid 18:2n6	EFO_0005110	Guan W	24823311	European	2014	-1.466	0.0423	2.63e-263	-	8631	0	8631	5	%	CHARGE_Linoleic-acid_EUR_2014
rs174583	rs174583	chr11:61609750	chr11:61842278	C	T	Oleic acid 18:1n9	EFO_0005110	Wu JH	23362303	European	2013	-0.2238	0.0198	1.216e-29	-	8961	0	8961	5	%	CHARGE_Oleic-acid_EUR_2013
rs174583	rs174583	chr11:61609750	chr11:61842278	C	T	Palmitoleic acid 16:1n7	EFO_0005110	Wu JH	23362303	European	2013	-0.0219	0.0034	7.136e-11	-	8961	0	8961	5	%	CHARGE_Palmitoleic-acid_EUR_2013
rs174583	rs174583	chr11:61609750	chr11:61842278	C	T	Stearic acid 18:0	EFO_0005110	Wu JH	23362303	European	2013	0.1734	0.0196	9.912e-19	+	8961	0	8961	5	%	CHARGE_Stearic-acid_EUR_2013
rs174583	rs174583	chr11:61609750	chr11:61842278	C	T	Height	EFO_0004339	GIANT	28146470	European	2017	0.015	0.0028	2.8e-08	+	381625	0	381625	106	IVNT	GIANT_Height_EUR_2017
rs174583	rs174583	chr11:61609750	chr11:61842278	C	T	Height	EFO_0004339	GIANT	28146470	Mixed	2017	0.014	0.0025	1.2e-08	+	458927	0	458927	147	IVNT	GIANT_Height_Mixed_2017
rs174583	rs174583	chr11:61609750	chr11:61842278	C	T	High density lipoprotein	EFO_0004612	GLGC	24097068	European	2013	0.0387	0.0035	1.19e-26	+	187051	0	187051	60	IVNT	GLGC_HDL_EUR_2013
rs174583	rs174583	chr11:61609750	chr11:61842278	C	T	High density lipoprotein	EFO_0004612	GLGC	20686565	Mixed	2010	0.0484	0.0051	4.812e-22	+	99900	0	99900	46	Z-score	GLGC_HDL_Mixed_2010
rs174583	rs174583	chr11:61609750	chr11:61842278	C	T	Low density lipoprotein	EFO_0004611	GLGC	24097068	European	2013	0.0522	0.0038	7.003e-41	+	172982	0	172982	60	IVNT	GLGC_LDL_EUR_2013
rs174583	rs174583	chr11:61609750	chr11:61842278	C	T	Low density lipoprotein	EFO_0004611	GLGC	20686565	Mixed	2010	0.0511	0.0054	1.171e-21	+	95454	0	95454	46	Z-score	GLGC_LDL_Mixed_2010
rs174583	rs174583	chr11:61609750	chr11:61842278	C	T	Total cholesterol	EFO_0004574	GLGC	24097068	European	2013	0.0484	0.0037	6.054e-38	+	187234	0	187234	60	IVNT	GLGC_TC_EUR_2013
rs174583	rs174583	chr11:61609750	chr11:61842278	C	T	Total cholesterol	EFO_0004574	GLGC	20686565	Mixed	2010	0.0514	0.0053	2.474e-22	+	100184	0	100184	46	Z-score	GLGC_TC_Mixed_2010
rs174583	rs174583	chr11:61609750	chr11:61842278	C	T	Triglycerides	EFO_0004530	GLGC	24097068	European	2013	-0.0431	0.0034	8.381e-35	-	177748	0	177748	60	IVNT	GLGC_TG_EUR_2013
rs174583	rs174583	chr11:61609750	chr11:61842278	C	T	Triglycerides	EFO_0004530	GLGC	20686565	Mixed	2010	-0.0477	0.005	3.243e-22	-	96598	0	96598	46	Z-score	GLGC_TG_Mixed_2010
rs174583	rs174583	chr11:61609750	chr11:61842278	C	T	Fasting blood glucose	EFO_0004465	MAGIC	20081858	European	2010	NA	NA	1.173e-08	NA	46186	-	-	-	-	GRASP
rs174583	rs174583	chr11:61609750	chr11:61842278	C	T	HDL cholesterol	NCIT_C61041;NCIT_C105587	Kathiresan S	19060906	European	2008	NA	NA	1.09e-08	NA	19840	-	-	-	-	GRASP
rs174583	rs174583	chr11:61609750	chr11:61842278	C	T	HDL cholesterol	NCIT_C61041;NCIT_C105587	GLGC	20686565	Mixed	2010	NA	NA	4.812e-22	NA	100184	-	-	-	-	GRASP
rs174583	rs174583	chr11:61609750	chr11:61842278	C	T	LDL cholesterol	EFO_0004195	GLGC	20686565	Mixed	2010	NA	NA	1.8e-22	NA	100184	-	-	-	-	GRASP
rs174583	rs174583	chr11:61609750	chr11:61842278	C	T	Plasma alpha linolenic acid levels	CHEBI_27432;NCIT_C997	Lemaitre RN	21829377	European	2011	NA	NA	2.13e-60	NA	8866	-	-	-	-	GRASP
rs174583	rs174583	chr11:61609750	chr11:61842278	C	T	Plasma docosapentaenoic acid levels	NCIT_C68347;CHEBI_61204	Lemaitre RN	21829377	European	2011	NA	NA	4.17e-147	NA	8866	-	-	-	-	GRASP
rs174583	rs174583	chr11:61609750	chr11:61842278	C	T	Plasma eicosapentaenoic acid levels	NCIT_C67080	Lemaitre RN	21829377	European	2011	NA	NA	6.52e-54	NA	8866	-	-	-	-	GRASP
rs174583	rs174583	chr11:61609750	chr11:61842278	C	T	Plasma oleic acid	CHEBI_16196	Wu JH	23362303	European	2013	NA	NA	1.22e-29	NA	8961	-	-	-	-	GRASP
rs174583	rs174583	chr11:61609750	chr11:61842278	C	T	Plasma palmitoleic acid	NCIT_C68408	Wu JH	23362303	European	2013	NA	NA	7.14e-11	NA	8961	-	-	-	-	GRASP
rs174583	rs174583	chr11:61609750	chr11:61842278	C	T	Plasma stearic acid	NCIT_C68426	Wu JH	23362303	European	2013	NA	NA	9.91e-19	NA	8961	-	-	-	-	GRASP
rs174583	rs174583	chr11:61609750	chr11:61842278	C	T	RR interval	EFO_0004831	Eijgelsheim M	20639392	European	2010	NA	NA	3.91e-09	NA	38991	-	-	-	-	GRASP
rs174583	rs174583	chr11:61609750	chr11:61842278	C	T	Total cholesterol	NCIT_C61032;NCIT_C105586	GLGC	20686565	Mixed	2010	NA	NA	2.474e-22	NA	100184	-	-	-	-	GRASP
rs174583	rs174583	chr11:61609750	chr11:61842278	C	T	Triglycerides	-	GLGC	20686565	Mixed	2010	NA	NA	3.243e-22	NA	100184	-	-	-	-	GRASP
rs174583	rs174583	chr11:61609750	chr11:61842278	C	T	Fasting glucose	EFO_0004465	MAGIC	20081858	European	2010	0.022	0.0039	1.173e-08	+	46186	0	46186	21	mmol/l	MAGIC_FG_EUR_2010
rs174583	rs174583	chr11:61609750	chr11:61842278	C	T	QT interval	EFO_0004682	Arking DE	24952745	European	2014	-0.57	0.08768	8e-11	-	-	-	-	-	unit decrease	NHGRI-EBI_GWAS_Catalog
rs174583	rs174583	chr11:61609750	chr11:61842278	C	T	Trans fatty acid levels	EFO_0006821;EFO_0006822	Mozaffarian D	25646338	Mixed	2014	-0.0031	0.0004218	2e-13	-	-	-	-	-	unit increase	NHGRI-EBI_GWAS_Catalog
rs174583	rs174583	chr11:61609750	chr11:61842278	C	T	Asthma	EFO_0000270	Neale B	UKBB	European	2017	0.004853	0.0008137	2.469e-09	+	336782	38791	297991	1	risk diff	Neale-B_UKBB_EUR_2017
rs174583	rs174583	chr11:61609750	chr11:61842278	C	T	Hair or balding pattern: pattern 4	EFO_0007822	Neale B	UKBB	European	2017	0.008124	0.001453	2.276e-08	+	154988	28389	126599	1	risk diff	Neale-B_UKBB_EUR_2017
rs174583	rs174583	chr11:61609750	chr11:61842278	C	T	Height	EFO_0004339	Neale B	UKBB	European	2017	0.01264	0.001805	2.548e-12	+	336474	0	336474	1	IVNT	Neale-B_UKBB_EUR_2017
rs174583	rs174583	chr11:61609750	chr11:61842278	C	T	Nap during day	EFO_0004870	Neale B	UKBB	European	2017	-0.009291	0.001506	6.793e-10	-	337074	0	337074	1	-	Neale-B_UKBB_EUR_2017
rs174583	rs174583	chr11:61609750	chr11:61842278	C	T	Pulse rate	EFO_0004326	Neale B	UKBB	European	2017	-0.03177	0.002617	6.573e-34	-	317756	0	317756	1	IVNT	Neale-B_UKBB_EUR_2017
rs174583	rs174583	chr11:61609750	chr11:61842278	C	T	Pulse rate	EFO_0004326	Neale B	UKBB	European	2017	-0.02988	0.004442	1.743e-11	-	110153	0	110153	1	IVNT	Neale-B_UKBB_EUR_2017
rs174583	rs174583	chr11:61609750	chr11:61842278	C	T	Self-reported asthma	EFO_0000270	Neale B	UKBB	European	2017	0.005144	0.0008152	2.801e-10	+	337159	39049	298110	1	risk diff	Neale-B_UKBB_EUR_2017
rs174583	rs174583	chr11:61609750	chr11:61842278	C	T	Treatment with levothyroxine sodium	EFO_0007056	Neale B	UKBB	European	2017	0.002819	0.0004998	1.704e-08	+	337159	13717	323442	1	risk diff	Neale-B_UKBB_EUR_2017
rs1820176	rs1820176	chr5:95696585	chr5:96360881	T	C	Arm fat mass left	-	Neale B	UKBB	European	2017	-0.01507	0.002642	1.169e-08	-	331164	0	331164	1	IVNT	Neale-B_UKBB_EUR_2017
rs1820176	rs1820176	chr5:95696585	chr5:96360881	T	C	Arm fat mass right	-	Neale B	UKBB	European	2017	-0.01475	0.002642	2.338e-08	-	331226	0	331226	1	IVNT	Neale-B_UKBB_EUR_2017
rs1820176	rs1820176	chr5:95696585	chr5:96360881	T	C	Arm fat-free mass left	-	Neale B	UKBB	European	2017	-0.0141	0.001714	1.916e-16	-	331159	0	331159	1	IVNT	Neale-B_UKBB_EUR_2017
rs1820176	rs1820176	chr5:95696585	chr5:96360881	T	C	Arm fat-free mass right	-	Neale B	UKBB	European	2017	-0.01279	0.00168	2.668e-14	-	331221	0	331221	1	IVNT	Neale-B_UKBB_EUR_2017
rs1820176	rs1820176	chr5:95696585	chr5:96360881	T	C	Arm predicted mass left	-	Neale B	UKBB	European	2017	-0.01402	0.001708	2.242e-16	-	331146	0	331146	1	IVNT	Neale-B_UKBB_EUR_2017
rs1820176	rs1820176	chr5:95696585	chr5:96360881	T	C	Arm predicted mass right	-	Neale B	UKBB	European	2017	-0.01282	0.001674	1.912e-14	-	331216	0	331216	1	IVNT	Neale-B_UKBB_EUR_2017
rs1820176	rs1820176	chr5:95696585	chr5:96360881	T	C	Basal metabolic rate	EFO_0007777	Neale B	UKBB	European	2017	-0.01576	0.001788	1.163e-18	-	331307	0	331307	1	IVNT	Neale-B_UKBB_EUR_2017
rs1820176	rs1820176	chr5:95696585	chr5:96360881	T	C	Comparative height size at age 10	-	Neale B	UKBB	European	2017	-0.01175	0.00184	1.702e-10	-	332021	0	332021	1	-	Neale-B_UKBB_EUR_2017
rs1820176	rs1820176	chr5:95696585	chr5:96360881	T	C	Height	EFO_0004339	Neale B	UKBB	European	2017	-0.01275	0.001915	2.771e-11	-	336474	0	336474	1	IVNT	Neale-B_UKBB_EUR_2017
rs1820176	rs1820176	chr5:95696585	chr5:96360881	T	C	Hip circumference	EFO_0005093	Neale B	UKBB	European	2017	-0.01582	0.002669	3.079e-09	-	336601	0	336601	1	IVNT	Neale-B_UKBB_EUR_2017
rs1820176	rs1820176	chr5:95696585	chr5:96360881	T	C	Impedance of whole body	-	Neale B	UKBB	European	2017	0.01127	0.002056	4.197e-08	+	331284	0	331284	1	IVNT	Neale-B_UKBB_EUR_2017
rs1820176	rs1820176	chr5:95696585	chr5:96360881	T	C	Leg fat-free mass left	-	Neale B	UKBB	European	2017	-0.0149	0.001775	4.741e-17	-	331258	0	331258	1	IVNT	Neale-B_UKBB_EUR_2017
rs1820176	rs1820176	chr5:95696585	chr5:96360881	T	C	Leg fat-free mass right	-	Neale B	UKBB	European	2017	-0.0148	0.001775	7.415e-17	-	331285	0	331285	1	IVNT	Neale-B_UKBB_EUR_2017
rs1820176	rs1820176	chr5:95696585	chr5:96360881	T	C	Leg predicted mass left	-	Neale B	UKBB	European	2017	-0.01484	0.001763	3.84e-17	-	331253	0	331253	1	IVNT	Neale-B_UKBB_EUR_2017
rs1820176	rs1820176	chr5:95696585	chr5:96360881	T	C	Leg predicted mass right	-	Neale B	UKBB	European	2017	-0.01465	0.001763	9.589e-17	-	331285	0	331285	1	IVNT	Neale-B_UKBB_EUR_2017
rs1820176	rs1820176	chr5:95696585	chr5:96360881	T	C	Trunk fat-free mass	-	Neale B	UKBB	European	2017	-0.01474	0.001698	3.878e-18	-	331030	0	331030	1	IVNT	Neale-B_UKBB_EUR_2017
rs1820176	rs1820176	chr5:95696585	chr5:96360881	T	C	Trunk predicted mass	-	Neale B	UKBB	European	2017	-0.01459	0.001693	6.579e-18	-	330995	0	330995	1	IVNT	Neale-B_UKBB_EUR_2017
rs1820176	rs1820176	chr5:95696585	chr5:96360881	T	C	Weight	EFO_0004338	Neale B	UKBB	European	2017	-0.01837	0.002355	6.177e-15	-	336227	0	336227	1	IVNT	Neale-B_UKBB_EUR_2017
rs1820176	rs1820176	chr5:95696585	chr5:96360881	T	C	Whole body fat mass	-	Neale B	UKBB	European	2017	-0.0146	0.002631	2.851e-08	-	330762	0	330762	1	IVNT	Neale-B_UKBB_EUR_2017
rs1820176	rs1820176	chr5:95696585	chr5:96360881	T	C	Whole body fat-free mass	-	Neale B	UKBB	European	2017	-0.01501	0.001705	1.317e-18	-	331291	0	331291	1	IVNT	Neale-B_UKBB_EUR_2017
rs1820176	rs1820176	chr5:95696585	chr5:96360881	T	C	Whole body water mass	-	Neale B	UKBB	European	2017	-0.01503	0.001707	1.304e-18	-	331315	0	331315	1	IVNT	Neale-B_UKBB_EUR_2017
rs189548	rs189548	chr2:54941112	chr2:54713975	G	A	Heel bone mineral density	EFO_0009270	Neale B	UKBB	European	2017	-0.04406	0.003458	3.587e-37	-	194398	0	194398	1	IVNT	Neale-B_UKBB_EUR_2017
rs189548	rs189548	chr2:54941112	chr2:54713975	G	A	Heel bone mineral density left	EFO_0009270	Neale B	UKBB	European	2017	-0.03923	0.004622	2.133e-17	-	106254	0	106254	1	IVNT	Neale-B_UKBB_EUR_2017
rs189548	rs189548	chr2:54941112	chr2:54713975	G	A	Heel bone mineral density right	EFO_0009270	Neale B	UKBB	European	2017	-0.03735	0.004593	4.308e-16	-	106251	0	106251	1	IVNT	Neale-B_UKBB_EUR_2017
rs194518	rs194518	chr7:89853149	chr7:90223835	A	G	Diastolic blood pressure	EFO_0006336	Neale B	UKBB	European	2017	-0.01518	0.00247	8.008e-10	-	317756	0	317756	1	IVNT	Neale-B_UKBB_EUR_2017
rs2075423	rs2075423	chr1:214154719	chr1:213981376	T	G	Type 2 diabetes	EFO_0001360	DIAGRAM	22885922	Mixed	2012	NA	NA	8.1e-09	NA	69033	-	-	-	-	GRASP
rs2075423	rs2075423	chr1:214154719	chr1:213981376	T	G	Type 2 diabetes	EFO_0001360	DIAGRAM	22885922	Mixed	2012	-0.06766	0.01173	8e-09	-	-	-	-	-	log OR	NHGRI-EBI_GWAS_Catalog
rs2075423	rs2075423	chr1:214154719	chr1:213981376	T	G	Diabetes diagnosed by doctor	EFO_0000400	Neale B	UKBB	European	2017	-0.003049	0.0005536	3.633e-08	-	336473	16183	320290	1	risk diff	Neale-B_UKBB_EUR_2017
rs2238435	rs2238435	chr16:4014282	chr16:3964281	C	G	Body mass index	EFO_0004340	Akiyama M	28892062	East Asian	2017	-0.02366	0.003775	3.645e-10	-	173430	0	173430	3	IVNT	Akiyama-M_BMI_EAS_2017
rs2238435	rs2238435	chr16:4014282	chr16:3964281	C	G	Arm fat mass left	-	Neale B	UKBB	European	2017	-0.02574	0.002454	1.006e-25	-	331164	0	331164	1	IVNT	Neale-B_UKBB_EUR_2017
rs2238435	rs2238435	chr16:4014282	chr16:3964281	C	G	Arm fat mass right	-	Neale B	UKBB	European	2017	-0.02621	0.002453	1.261e-26	-	331226	0	331226	1	IVNT	Neale-B_UKBB_EUR_2017
rs2238435	rs2238435	chr16:4014282	chr16:3964281	C	G	Arm fat percentage left	-	Neale B	UKBB	European	2017	-0.01737	0.001895	4.953e-20	-	331198	0	331198	1	IVNT	Neale-B_UKBB_EUR_2017
rs2238435	rs2238435	chr16:4014282	chr16:3964281	C	G	Arm fat percentage right	-	Neale B	UKBB	European	2017	-0.01744	0.001904	5.368e-20	-	331249	0	331249	1	IVNT	Neale-B_UKBB_EUR_2017
rs2238435	rs2238435	chr16:4014282	chr16:3964281	C	G	Arm fat-free mass left	-	Neale B	UKBB	European	2017	-0.01619	0.001592	2.66e-24	-	331159	0	331159	1	IVNT	Neale-B_UKBB_EUR_2017
rs2238435	rs2238435	chr16:4014282	chr16:3964281	C	G	Arm fat-free mass right	-	Neale B	UKBB	European	2017	-0.01544	0.00156	4.278e-23	-	331221	0	331221	1	IVNT	Neale-B_UKBB_EUR_2017
rs2238435	rs2238435	chr16:4014282	chr16:3964281	C	G	Arm predicted mass left	-	Neale B	UKBB	European	2017	-0.01625	0.001586	1.263e-24	-	331146	0	331146	1	IVNT	Neale-B_UKBB_EUR_2017
rs2238435	rs2238435	chr16:4014282	chr16:3964281	C	G	Arm predicted mass right	-	Neale B	UKBB	European	2017	-0.01556	0.001555	1.389e-23	-	331216	0	331216	1	IVNT	Neale-B_UKBB_EUR_2017
rs2238435	rs2238435	chr16:4014282	chr16:3964281	C	G	Basal metabolic rate	EFO_0007777	Neale B	UKBB	European	2017	-0.0191	0.00166	1.287e-30	-	331307	0	331307	1	IVNT	Neale-B_UKBB_EUR_2017
rs2238435	rs2238435	chr16:4014282	chr16:3964281	C	G	Body fat percentage	EFO_0007800	Neale B	UKBB	European	2017	-0.01628	0.00192	2.305e-17	-	331117	0	331117	1	IVNT	Neale-B_UKBB_EUR_2017
rs2238435	rs2238435	chr16:4014282	chr16:3964281	C	G	Body mass index	EFO_0004340	Neale B	UKBB	European	2017	-0.02536	0.002477	1.355e-24	-	336107	0	336107	1	IVNT	Neale-B_UKBB_EUR_2017
rs2238435	rs2238435	chr16:4014282	chr16:3964281	C	G	Comparative body size at age 10	-	Neale B	UKBB	European	2017	-0.0176	0.001714	9.892e-25	-	331693	0	331693	1	-	Neale-B_UKBB_EUR_2017
rs2238435	rs2238435	chr16:4014282	chr16:3964281	C	G	Comparative height size at age 10	-	Neale B	UKBB	European	2017	-0.01103	0.00171	1.114e-10	-	332021	0	332021	1	-	Neale-B_UKBB_EUR_2017
rs2238435	rs2238435	chr16:4014282	chr16:3964281	C	G	Diastolic blood pressure	EFO_0006336	Neale B	UKBB	European	2017	-0.01411	0.002537	2.69e-08	-	317756	0	317756	1	IVNT	Neale-B_UKBB_EUR_2017
rs2238435	rs2238435	chr16:4014282	chr16:3964281	C	G	Hip circumference	EFO_0005093	Neale B	UKBB	European	2017	-0.02691	0.00248	1.993e-27	-	336601	0	336601	1	IVNT	Neale-B_UKBB_EUR_2017
rs2238435	rs2238435	chr16:4014282	chr16:3964281	C	G	Impedance of arm left	-	Neale B	UKBB	European	2017	0.009692	0.001769	4.256e-08	+	331292	0	331292	1	IVNT	Neale-B_UKBB_EUR_2017
rs2238435	rs2238435	chr16:4014282	chr16:3964281	C	G	Impedance of leg left	-	Neale B	UKBB	European	2017	0.01912	0.002283	5.61e-17	+	331296	0	331296	1	IVNT	Neale-B_UKBB_EUR_2017
rs2238435	rs2238435	chr16:4014282	chr16:3964281	C	G	Impedance of leg right	-	Neale B	UKBB	European	2017	0.01895	0.002266	6.191e-17	+	331301	0	331301	1	IVNT	Neale-B_UKBB_EUR_2017
rs2238435	rs2238435	chr16:4014282	chr16:3964281	C	G	Impedance of whole body	-	Neale B	UKBB	European	2017	0.01462	0.00191	1.911e-14	+	331284	0	331284	1	IVNT	Neale-B_UKBB_EUR_2017
rs2238435	rs2238435	chr16:4014282	chr16:3964281	C	G	Leg fat mass left	-	Neale B	UKBB	European	2017	-0.02048	0.001979	4.244e-25	-	331275	0	331275	1	IVNT	Neale-B_UKBB_EUR_2017
rs2238435	rs2238435	chr16:4014282	chr16:3964281	C	G	Leg fat mass right	-	Neale B	UKBB	European	2017	-0.02036	0.002002	2.67e-24	-	331293	0	331293	1	IVNT	Neale-B_UKBB_EUR_2017
rs2238435	rs2238435	chr16:4014282	chr16:3964281	C	G	Leg fat percentage left	-	Neale B	UKBB	European	2017	-0.01192	0.001566	2.741e-14	-	331278	0	331278	1	IVNT	Neale-B_UKBB_EUR_2017
rs2238435	rs2238435	chr16:4014282	chr16:3964281	C	G	Leg fat percentage right	-	Neale B	UKBB	European	2017	-0.01158	0.001586	2.813e-13	-	331296	0	331296	1	IVNT	Neale-B_UKBB_EUR_2017
rs2238435	rs2238435	chr16:4014282	chr16:3964281	C	G	Leg fat-free mass left	-	Neale B	UKBB	European	2017	-0.01949	0.001649	3.117e-32	-	331258	0	331258	1	IVNT	Neale-B_UKBB_EUR_2017
rs2238435	rs2238435	chr16:4014282	chr16:3964281	C	G	Leg fat-free mass right	-	Neale B	UKBB	European	2017	-0.0189	0.001648	1.89e-30	-	331285	0	331285	1	IVNT	Neale-B_UKBB_EUR_2017
rs2238435	rs2238435	chr16:4014282	chr16:3964281	C	G	Leg predicted mass left	-	Neale B	UKBB	European	2017	-0.01932	0.001638	3.95e-32	-	331253	0	331253	1	IVNT	Neale-B_UKBB_EUR_2017
rs2238435	rs2238435	chr16:4014282	chr16:3964281	C	G	Leg predicted mass right	-	Neale B	UKBB	European	2017	-0.01877	0.001637	2.111e-30	-	331285	0	331285	1	IVNT	Neale-B_UKBB_EUR_2017
rs2238435	rs2238435	chr16:4014282	chr16:3964281	C	G	Trunk fat mass	EFO_0005409	Neale B	UKBB	European	2017	-0.02659	0.002521	5.2e-26	-	331093	0	331093	1	IVNT	Neale-B_UKBB_EUR_2017
rs2238435	rs2238435	chr16:4014282	chr16:3964281	C	G	Trunk fat percentage	-	Neale B	UKBB	European	2017	-0.01942	0.002302	3.299e-17	-	331113	0	331113	1	IVNT	Neale-B_UKBB_EUR_2017
rs2238435	rs2238435	chr16:4014282	chr16:3964281	C	G	Trunk fat-free mass	-	Neale B	UKBB	European	2017	-0.01571	0.001577	2.293e-23	-	331030	0	331030	1	IVNT	Neale-B_UKBB_EUR_2017
rs2238435	rs2238435	chr16:4014282	chr16:3964281	C	G	Trunk predicted mass	-	Neale B	UKBB	European	2017	-0.01549	0.001572	6.656e-23	-	330995	0	330995	1	IVNT	Neale-B_UKBB_EUR_2017
rs2238435	rs2238435	chr16:4014282	chr16:3964281	C	G	Waist circumference	EFO_0004342	Neale B	UKBB	European	2017	-0.02079	0.002218	6.953e-21	-	336639	0	336639	1	IVNT	Neale-B_UKBB_EUR_2017
rs2238435	rs2238435	chr16:4014282	chr16:3964281	C	G	Weight	EFO_0004338	Neale B	UKBB	European	2017	-0.02607	0.002188	1.02e-32	-	336227	0	336227	1	IVNT	Neale-B_UKBB_EUR_2017
rs2238435	rs2238435	chr16:4014282	chr16:3964281	C	G	Whole body fat mass	-	Neale B	UKBB	European	2017	-0.02614	0.002443	1.052e-26	-	330762	0	330762	1	IVNT	Neale-B_UKBB_EUR_2017
rs2238435	rs2238435	chr16:4014282	chr16:3964281	C	G	Whole body fat-free mass	-	Neale B	UKBB	European	2017	-0.01735	0.001583	6.247e-28	-	331291	0	331291	1	IVNT	Neale-B_UKBB_EUR_2017
rs2238435	rs2238435	chr16:4014282	chr16:3964281	C	G	Whole body water mass	-	Neale B	UKBB	European	2017	-0.01726	0.001586	1.433e-27	-	331315	0	331315	1	IVNT	Neale-B_UKBB_EUR_2017
rs2657879	rs2657879	chr12:56865338	chr12:56471554	G	A	Fasting blood glucose	EFO_0004465	MAGIC	22885924	European	2012	NA	NA	3.9e-08	NA	133010	-	-	-	-	GRASP
rs2657879	rs2657879	chr12:56865338	chr12:56471554	G	A	Amino acid levels	EFO_0005664;EFO_0005134	Draisma H	26068415	European	2015	-0.0342	0.00447	2e-14	-	-	-	-	-	unit increase	NHGRI-EBI_GWAS_Catalog
rs2657879	rs2657879	chr12:56865338	chr12:56471554	G	A	Blood metabolite levels	EFO_0005664	Shin SY	24816252	European	2014	-0.024	0.002699	6e-19	-	-	-	-	-	unit increase	NHGRI-EBI_GWAS_Catalog
rs2657879	rs2657879	chr12:56865338	chr12:56471554	G	A	Blood metabolite levels	EFO_0005664	Shin SY	24816252	European	2014	-0.015	0.001738	6e-18	-	-	-	-	-	unit increase	NHGRI-EBI_GWAS_Catalog
rs2657879	rs2657879	chr12:56865338	chr12:56471554	G	A	Metabolic traits	EFO_0004725	Suhre K	21886157	European	2011	0.035	0.004144	3e-17	+	-	-	-	-	unit decrease	NHGRI-EBI_GWAS_Catalog
rs2657879	rs2657879	chr12:56865338	chr12:56471554	G	A	Metabolite levels small molecules and protein measures	EFO_0005664;EFO_0004747;EFO_0005134	Kettunen J	27005778	European	2016	0.22	0.01242	3e-70	+	-	-	-	-	unit decrease	NHGRI-EBI_GWAS_Catalog
rs2657879	rs2657879	chr12:56865338	chr12:56471554	G	A	Metabolism	HP_0003119;HP_0012278	Suhre K	21886157	European	2011	NA	NA	3e-17	NA	-	-	-	-	-	dbGaP
rs3778321	rs3778321	chr6:7250270	chr6:7250037	A	G	Hematocrit	EFO_0004586	Astle W	27863252	European	2016	0.03095	0.004615	1.973e-11	+	173480	0	173480	2	IVNT	Astle-W_Blood-Cell-Traits_EUR_2016
rs3778321	rs3778321	chr6:7250270	chr6:7250037	A	G	Hemoglobin concentration	EFO_0004586	Astle W	27863252	European	2016	0.02711	0.004635	4.97e-09	+	173480	0	173480	2	IVNT	Astle-W_Blood-Cell-Traits_EUR_2016
rs3778321	rs3778321	chr6:7250270	chr6:7250037	A	G	Red blood cell count	EFO_0004586	Astle W	27863252	European	2016	0.02779	0.004642	2.147e-09	+	173480	0	173480	2	IVNT	Astle-W_Blood-Cell-Traits_EUR_2016
rs3778321	rs3778321	chr6:7250270	chr6:7250037	A	G	Height	EFO_0004339	GIANT	25282103	European	2014	0.032	0.0039	2e-16	+	251665	0	251665	79	Z-score	GIANT_Height_EUR_2014
rs3778321	rs3778321	chr6:7250270	chr6:7250037	A	G	Comparative height size at age 10	-	Neale B	UKBB	European	2017	0.01281	0.002156	2.84e-09	+	332021	0	332021	1	-	Neale-B_UKBB_EUR_2017
rs3778321	rs3778321	chr6:7250270	chr6:7250037	A	G	Height	EFO_0004339	Neale B	UKBB	European	2017	0.01456	0.002245	8.742e-11	+	336474	0	336474	1	IVNT	Neale-B_UKBB_EUR_2017
rs3778321	rs3778321	chr6:7250270	chr6:7250037	A	G	Impedance of leg left	-	Neale B	UKBB	European	2017	0.01652	0.00288	9.701e-09	+	331296	0	331296	1	IVNT	Neale-B_UKBB_EUR_2017
rs3778321	rs3778321	chr6:7250270	chr6:7250037	A	G	Sitting height	EFO_0004339	Neale B	UKBB	European	2017	0.01819	0.002442	9.362e-14	+	336172	0	336172	1	IVNT	Neale-B_UKBB_EUR_2017
rs3829109	rs3829109	chr9:139256766	chr9:136362314	A	G	Granulocyte count	EFO_0004586	Astle W	27863252	European	2016	0.02492	0.004102	1.247e-09	+	173480	0	173480	2	IVNT	Astle-W_Blood-Cell-Traits_EUR_2016
rs3829109	rs3829109	chr9:139256766	chr9:136362314	A	G	Myeloid white cell count	EFO_0004586	Astle W	27863252	European	2016	0.0239	0.004113	6.169e-09	+	173480	0	173480	2	IVNT	Astle-W_Blood-Cell-Traits_EUR_2016
rs3829109	rs3829109	chr9:139256766	chr9:136362314	A	G	Neutrophil count	EFO_0004586	Astle W	27863252	European	2016	0.02468	0.004092	1.642e-09	+	173480	0	173480	2	IVNT	Astle-W_Blood-Cell-Traits_EUR_2016
rs3829109	rs3829109	chr9:139256766	chr9:136362314	A	G	Sum basophil neutrophil counts	EFO_0004586	Astle W	27863252	European	2016	0.02439	0.004099	2.683e-09	+	173480	0	173480	2	IVNT	Astle-W_Blood-Cell-Traits_EUR_2016
rs3829109	rs3829109	chr9:139256766	chr9:136362314	A	G	Sum neutrophil eosinophil counts	EFO_0004586	Astle W	27863252	European	2016	0.02512	0.004096	8.699e-10	+	173480	0	173480	2	IVNT	Astle-W_Blood-Cell-Traits_EUR_2016
rs3829109	rs3829109	chr9:139256766	chr9:136362314	A	G	White blood cell count	EFO_0004586	Astle W	27863252	European	2016	0.02322	0.004094	1.416e-08	+	173480	0	173480	2	IVNT	Astle-W_Blood-Cell-Traits_EUR_2016
rs3829109	rs3829109	chr9:139256766	chr9:136362314	A	G	Fasting blood glucose	EFO_0004465	MAGIC	22885924	European	2012	NA	NA	1.1e-10	NA	133010	-	-	-	-	GRASP
rs3829109	rs3829109	chr9:139256766	chr9:136362314	A	G	Inflammatory bowel disease	EFO_0003767	IBDGC	26192919	European	2015	0.1362	0.0203	1.85e-11	+	34652	12882	21770	15	log OR	IBDGC_IBD_EUR_2015
rs3829109	rs3829109	chr9:139256766	chr9:136362314	A	G	Fasting glucose	EFO_0004465	MAGIC	22885924	European	2012	-0.017	0.0027	1.13e-10	-	133010	0	133010	66	mmol/l	MAGIC_FG-METABO_EUR_2012
rs3829109	rs3829109	chr9:139256766	chr9:136362314	A	G	Birth weight	EFO_0004344	Neale B	UKBB	European	2017	0.02022	0.003576	1.547e-08	+	193063	0	193063	1	IVNT	Neale-B_UKBB_EUR_2017
rs3829109	rs3829109	chr9:139256766	chr9:136362314	A	G	Height	EFO_0004339	Neale B	UKBB	European	2017	0.01421	0.001951	3.246e-13	+	336474	0	336474	1	IVNT	Neale-B_UKBB_EUR_2017
rs3842753	rs3842753	chr11:2181060	chr11:2159830	T	G	Insulin-dependent diabetes mellitus	EFO_0001359	Neale B	UKBB	European	2017	-0.0007258	9.638e-05	5.06e-14	-	337199	431	336768	1	risk diff	Neale-B_UKBB_EUR_2017
rs3842753	rs3842753	chr11:2181060	chr11:2159830	T	G	Medication for cholesterol, blood pressure or diabetes: insulin	EFO_0007056	Neale B	UKBB	European	2017	-0.003213	0.0004617	3.433e-12	-	154702	2116	152586	1	risk diff	Neale-B_UKBB_EUR_2017
rs3842753	rs3842753	chr11:2181060	chr11:2159830	T	G	Started insulin within one year diagnosis of diabetes	EFO_0000400	Neale B	UKBB	European	2017	-0.04808	0.004078	6.01e-32	-	15397	1872	13525	1	risk diff	Neale-B_UKBB_EUR_2017
rs3842753	rs3842753	chr11:2181060	chr11:2159830	T	G	Treatment with insulin	EFO_0007056	Neale B	UKBB	European	2017	-0.002671	0.0003218	1.048e-16	-	180203	1377	178826	1	risk diff	Neale-B_UKBB_EUR_2017
rs3842753	rs3842753	chr11:2181060	chr11:2159830	T	G	Treatment with insulin product	EFO_0007056	Neale B	UKBB	European	2017	-0.002913	0.0002662	7.172e-28	-	337159	3319	333840	1	risk diff	Neale-B_UKBB_EUR_2017
rs39713	rs39713	chr22:30343186	chr22:29947197	C	T	High light scatter percentage of red cells	EFO_0004586	Astle W	27863252	European	2016	0.03464	0.006202	2.334e-08	+	173480	0	173480	2	IVNT	Astle-W_Blood-Cell-Traits_EUR_2016
rs39713	rs39713	chr22:30343186	chr22:29947197	C	T	High light scatter reticulocyte count	EFO_0004586	Astle W	27863252	European	2016	0.03549	0.006202	1.046e-08	+	173480	0	173480	2	IVNT	Astle-W_Blood-Cell-Traits_EUR_2016
rs39713	rs39713	chr22:30343186	chr22:29947197	C	T	Immature fraction of reticulocytes	EFO_0004586	Astle W	27863252	European	2016	0.05318	0.006139	4.631e-18	+	173480	0	173480	2	IVNT	Astle-W_Blood-Cell-Traits_EUR_2016
rs39713	rs39713	chr22:30343186	chr22:29947197	C	T	Mean corpuscular hemoglobin	EFO_0004586	Astle W	27863252	European	2016	-0.04752	0.006109	7.373e-15	-	173480	0	173480	2	IVNT	Astle-W_Blood-Cell-Traits_EUR_2016
rs39713	rs39713	chr22:30343186	chr22:29947197	C	T	Mean corpuscular volume	EFO_0004586	Astle W	27863252	European	2016	-0.0484	0.006096	2.014e-15	-	173480	0	173480	2	IVNT	Astle-W_Blood-Cell-Traits_EUR_2016
rs39713	rs39713	chr22:30343186	chr22:29947197	C	T	Forced expiratory volume in 1-second	EFO_0004314	Neale B	UKBB	European	2017	-0.02871	0.003577	1.018e-15	-	307638	0	307638	1	IVNT	Neale-B_UKBB_EUR_2017
rs39713	rs39713	chr22:30343186	chr22:29947197	C	T	Forced expiratory volume in 1-second, best measure	EFO_0004314	Neale B	UKBB	European	2017	-0.02676	0.003936	1.068e-11	-	255492	0	255492	1	IVNT	Neale-B_UKBB_EUR_2017
rs39713	rs39713	chr22:30343186	chr22:29947197	C	T	Forced vital capacity	EFO_0004312	Neale B	UKBB	European	2017	-0.01969	0.003392	6.42e-09	-	307638	0	307638	1	IVNT	Neale-B_UKBB_EUR_2017
rs4760278	rs4760278	chr12:57771153	chr12:57377370	A	C	High density lipoprotein	EFO_0004612	GLGC	24097068	European	2013	0.0272	0.0041	4.363e-12	+	184562	0	184562	60	IVNT	GLGC_HDL_EUR_2013
rs4760278	rs4760278	chr12:57771153	chr12:57377370	A	C	High density lipoprotein	EFO_0004612	GLGC	20686565	Mixed	2010	0.0283	0.0058	3.237e-08	+	99900	0	99900	46	Z-score	GLGC_HDL_Mixed_2010
rs4760278	rs4760278	chr12:57771153	chr12:57377370	A	C	Triglycerides	EFO_0004530	GLGC	24097068	European	2013	-0.0275	0.0039	8.278e-13	-	175273	0	175273	60	IVNT	GLGC_TG_EUR_2013
rs4760278	rs4760278	chr12:57771153	chr12:57377370	A	C	Triglycerides	EFO_0004530	GLGC	20686565	Mixed	2010	-0.0326	0.0056	2.45e-09	-	96598	0	96598	46	Z-score	GLGC_TG_Mixed_2010
rs4760278	rs4760278	chr12:57771153	chr12:57377370	A	C	HDL cholesterol	NCIT_C61041;NCIT_C105587	GLGC	20686565	Mixed	2010	NA	NA	3.237e-08	NA	100184	-	-	-	-	GRASP
rs4760278	rs4760278	chr12:57771153	chr12:57377370	A	C	Serum urate	NCIT_C64814	Yang Q	20884846	European	2010	NA	NA	3e-11	NA	28283	-	-	-	-	GRASP
rs4760278	rs4760278	chr12:57771153	chr12:57377370	A	C	Serum urate	NCIT_C64814	GUGC	23263486	European	2012	NA	NA	2.52e-20	NA	69374	-	-	-	-	GRASP
rs4760278	rs4760278	chr12:57771153	chr12:57377370	A	C	Triglycerides	-	GLGC	20686565	Mixed	2010	NA	NA	2.45e-09	NA	100184	-	-	-	-	GRASP
rs4760278	rs4760278	chr12:57771153	chr12:57377370	A	C	Serum urate	EFO_0004531	GUGC	23263486	European	2012	-0.064	0.0066	2.52e-20	-	110001	0	110001	48	mg/dl	GUGC_Urate_EUR_2012
rs4760278	rs4760278	chr12:57771153	chr12:57377370	A	C	Self-reported gout	EFO_0004274	Neale B	UKBB	European	2017	-0.002463	0.0003423	6.2e-13	-	337159	4807	332352	1	risk diff	Neale-B_UKBB_EUR_2017
rs4760278	rs4760278	chr12:57771153	chr12:57377370	A	C	Treatment with allopurinol	EFO_0007056	Neale B	UKBB	European	2017	-0.00193	0.0003059	2.818e-10	-	337159	3819	333340	1	risk diff	Neale-B_UKBB_EUR_2017
rs4760278	rs4760278	chr12:57771153	chr12:57377370	A	C	Coronary artery disease	EFO_0000378;EFO_0001645	van der Harst P	29212778	Mixed	2018	-0.04977	0.008498	4.7e-09	-	296525	34541	261984	1	log OR	van-der-Harst-P_CAD-UKBB_Mixed_2018
rs507666	rs507666	chr9:136149399	chr9:133273983	A	G	Granulocyte count	EFO_0004586	Astle W	27863252	European	2016	-0.04205	0.004632	1.106e-19	-	173480	0	173480	2	IVNT	Astle-W_Blood-Cell-Traits_EUR_2016
rs507666	rs507666	chr9:136149399	chr9:133273983	A	G	Hematocrit	EFO_0004586	Astle W	27863252	European	2016	-0.07594	0.004557	2.4e-62	-	173480	0	173480	2	IVNT	Astle-W_Blood-Cell-Traits_EUR_2016
rs507666	rs507666	chr9:136149399	chr9:133273983	A	G	Hemoglobin concentration	EFO_0004586	Astle W	27863252	European	2016	-0.08109	0.004577	3.158e-70	-	173480	0	173480	2	IVNT	Astle-W_Blood-Cell-Traits_EUR_2016
rs507666	rs507666	chr9:136149399	chr9:133273983	A	G	Lymphocyte percentage of white cells	EFO_0004586	Astle W	27863252	European	2016	0.0253	0.004595	3.655e-08	+	173480	0	173480	2	IVNT	Astle-W_Blood-Cell-Traits_EUR_2016
rs507666	rs507666	chr9:136149399	chr9:133273983	A	G	Monocyte count	EFO_0004586	Astle W	27863252	European	2016	-0.04523	0.004604	8.773e-23	-	173480	0	173480	2	IVNT	Astle-W_Blood-Cell-Traits_EUR_2016
rs507666	rs507666	chr9:136149399	chr9:133273983	A	G	Myeloid white cell count	EFO_0004586	Astle W	27863252	European	2016	-0.0453	0.004643	1.715e-22	-	173480	0	173480	2	IVNT	Astle-W_Blood-Cell-Traits_EUR_2016
rs507666	rs507666	chr9:136149399	chr9:133273983	A	G	Neutrophil count	EFO_0004586	Astle W	27863252	European	2016	-0.04035	0.00462	2.47e-18	-	173480	0	173480	2	IVNT	Astle-W_Blood-Cell-Traits_EUR_2016
rs507666	rs507666	chr9:136149399	chr9:133273983	A	G	Platelet distribution width	EFO_0004586	Astle W	27863252	European	2016	-0.02786	0.004637	1.878e-09	-	173480	0	173480	2	IVNT	Astle-W_Blood-Cell-Traits_EUR_2016
rs507666	rs507666	chr9:136149399	chr9:133273983	A	G	Red blood cell count	EFO_0004586	Astle W	27863252	European	2016	-0.07558	0.00459	6.658e-61	-	173480	0	173480	2	IVNT	Astle-W_Blood-Cell-Traits_EUR_2016
rs507666	rs507666	chr9:136149399	chr9:133273983	A	G	Red cell distribution width	EFO_0004586	Astle W	27863252	European	2016	0.03321	0.004568	3.597e-13	+	173480	0	173480	2	IVNT	Astle-W_Blood-Cell-Traits_EUR_2016
rs507666	rs507666	chr9:136149399	chr9:133273983	A	G	Sum basophil neutrophil counts	EFO_0004586	Astle W	27863252	European	2016	-0.04089	0.004628	9.991e-19	-	173480	0	173480	2	IVNT	Astle-W_Blood-Cell-Traits_EUR_2016
rs507666	rs507666	chr9:136149399	chr9:133273983	A	G	Sum eosinophil basophil counts	EFO_0004586	Astle W	27863252	European	2016	-0.027	0.004606	4.574e-09	-	173480	0	173480	2	IVNT	Astle-W_Blood-Cell-Traits_EUR_2016
rs507666	rs507666	chr9:136149399	chr9:133273983	A	G	Sum neutrophil eosinophil counts	EFO_0004586	Astle W	27863252	European	2016	-0.04152	0.004625	2.758e-19	-	173480	0	173480	2	IVNT	Astle-W_Blood-Cell-Traits_EUR_2016
rs507666	rs507666	chr9:136149399	chr9:133273983	A	G	White blood cell count	EFO_0004586	Astle W	27863252	European	2016	-0.04268	0.004625	2.761e-20	-	173480	0	173480	2	IVNT	Astle-W_Blood-Cell-Traits_EUR_2016
rs507666	rs507666	chr9:136149399	chr9:133273983	A	G	Coronary artery disease	EFO_0000378;EFO_0001645	CARDIoGRAMplusC4D	26343387	Mixed	2015	0.07879	0.0117	1.64e-11	+	184305	60801	123504	48	log OR	CARDIoGRAMplusC4D_CHD_Mixed_2015
rs507666	rs507666	chr9:136149399	chr9:133273983	A	G	Myocardial infarction	EFO_0000612	CARDIoGRAMplusC4D	26343387	Mixed	2015	0.1108	0.01308	2.557e-17	+	167181	43677	123504	48	log OR	CARDIoGRAMplusC4D_MI_Mixed_2015
rs507666	rs507666	chr9:136149399	chr9:133273983	A	G	Low density lipoprotein	EFO_0004611	GLGC	24097068	European	2013	0.0793	0.0066	1.398e-30	+	82884	0	82884	60	IVNT	GLGC_LDL_EUR_2013
rs507666	rs507666	chr9:136149399	chr9:133273983	A	G	Total cholesterol	EFO_0004574	GLGC	24097068	European	2013	0.0698	0.0063	2.384e-26	+	92386	0	92386	60	IVNT	GLGC_TC_EUR_2013
rs507666	rs507666	chr9:136149399	chr9:133273983	A	G	LDL cholesterol large lipoprotein fraction concentration	EFO_0004195	Chasman DI	19936222	European	2009	NA	NA	1e-09	NA	17296	-	-	-	-	GRASP
rs507666	rs507666	chr9:136149399	chr9:133273983	A	G	LDL cholesterol lipoprotein fraction concentration	EFO_0004195	Chasman DI	19936222	European	2009	NA	NA	5.3e-13	NA	17296	-	-	-	-	GRASP
rs507666	rs507666	chr9:136149399	chr9:133273983	A	G	LDL cholesterol lipoprotein fraction concentration in fasting sample	EFO_0004195	Chasman DI	19936222	European	2009	NA	NA	7.65e-10	NA	17296	-	-	-	-	GRASP
rs507666	rs507666	chr9:136149399	chr9:133273983	A	G	Plasma carcinoembryonic antigen CEA levels	HP_0031029	He M	23300138	East Asian	2013	NA	NA	9.75e-19	NA	3451	-	-	-	-	GRASP
rs507666	rs507666	chr9:136149399	chr9:133273983	A	G	Plasma soluble intercellular adhesion molecule 1 ICAM 1 females	EFO_0004520	Pare G	18604267	European	2008	NA	NA	5.1e-29	NA	4570	-	-	-	-	GRASP
rs507666	rs507666	chr9:136149399	chr9:133273983	A	G	Soluble intercellular adhesion molecule 1 ICAM 1	EFO_0004520	Pare G	21533024	European	2011	NA	NA	3e-91	NA	22435	-	-	-	-	GRASP
rs507666	rs507666	chr9:136149399	chr9:133273983	A	G	VLDL cholesterol mean size lipoprotein fraction concentration	EFO_0008317	Chasman DI	19936222	European	2009	NA	NA	4.4e-08	NA	17296	-	-	-	-	GRASP
rs507666	rs507666	chr9:136149399	chr9:133273983	A	G	VLDL cholesterol small lipoprotein fraction concentration	EFO_0008317	Chasman DI	19936222	European	2009	NA	NA	2.49e-13	NA	17296	-	-	-	-	GRASP
rs507666	rs507666	chr9:136149399	chr9:133273983	A	G	VLDL cholesterol small lipoprotein fraction concentration in fasting sample	EFO_0008317	Chasman DI	19936222	European	2009	NA	NA	4.5e-10	NA	17296	-	-	-	-	GRASP
rs507666	rs507666	chr9:136149399	chr9:133273983	A	G	Venous thrombosis	NCIT_C99107	Germain	22675575	European	2012	NA	NA	5.57e-29	NA	4517	-	-	-	-	GRASP
rs507666	rs507666	chr9:136149399	chr9:133273983	A	G	Blood protein levels	EFO_0008140	Suhre K	28240269	European	2017	NA	NA	8e-118	NA	-	-	-	-	-	NHGRI-EBI_GWAS_Catalog
rs507666	rs507666	chr9:136149399	chr9:133273983	A	G	Cholesterol total	EFO_0004574	Surakka I	25961943	European	2015	0.067	0.007651	2e-18	+	-	-	-	-	SD increase	NHGRI-EBI_GWAS_Catalog
rs507666	rs507666	chr9:136149399	chr9:133273983	A	G	Coronary artery disease	EFO_0003951;EFO_0003776;EFO_0003913;EFO_0001425;EFO_0000612;EFO_0000378	Nelson CP	28714975	Mixed	2017	0.07696	0.01079	1e-12	+	-	-	-	-	log OR	NHGRI-EBI_GWAS_Catalog
rs507666	rs507666	chr9:136149399	chr9:133273983	A	G	Coronary artery disease	EFO_0000378	van der Harst P	29212778	Mixed	2018	0.0734	0.00801	5e-20	+	-	-	-	-	unit increase	NHGRI-EBI_GWAS_Catalog
rs507666	rs507666	chr9:136149399	chr9:133273983	A	G	Lipid traits	EFO_0004574	Zhou L	24386095	East Asian	2013	0.015	0.002271	4e-11	+	-	-	-	-	mmol/L increase	NHGRI-EBI_GWAS_Catalog
rs507666	rs507666	chr9:136149399	chr9:133273983	A	G	Lipid traits	EFO_0004574	Zhou L	24386095	East Asian	2013	0.073	0.01089	2e-11	+	-	-	-	-	mmol/L increase	NHGRI-EBI_GWAS_Catalog
rs507666	rs507666	chr9:136149399	chr9:133273983	A	G	Soluble ICAM 1	EFO_0004520	Pare G	18604267	European	2008	-17.73	1.586	5e-29	-	-	-	-	-	umol/L decrease	NHGRI-EBI_GWAS_Catalog
rs507666	rs507666	chr9:136149399	chr9:133273983	A	G	Soluble ICAM 1	EFO_0004520	Pare G	21533024	European	2011	17.3	0.854	3e-91	+	-	-	-	-	ng/mL decrease	NHGRI-EBI_GWAS_Catalog
rs507666	rs507666	chr9:136149399	chr9:133273983	A	G	Arm fat percentage left	-	Neale B	UKBB	European	2017	0.01522	0.002365	1.232e-10	+	331198	0	331198	1	IVNT	Neale-B_UKBB_EUR_2017
rs507666	rs507666	chr9:136149399	chr9:133273983	A	G	Arm fat percentage right	-	Neale B	UKBB	European	2017	0.01454	0.002376	9.497e-10	+	331249	0	331249	1	IVNT	Neale-B_UKBB_EUR_2017
rs507666	rs507666	chr9:136149399	chr9:133273983	A	G	Blood clot in the leg	-	Neale B	UKBB	European	2017	0.007179	0.0004444	1.141e-58	+	336782	6905	329877	1	risk diff	Neale-B_UKBB_EUR_2017
rs507666	rs507666	chr9:136149399	chr9:133273983	A	G	Blood clot in the lung	-	Neale B	UKBB	European	2017	0.003689	0.0002842	1.602e-38	+	336782	2788	333994	1	risk diff	Neale-B_UKBB_EUR_2017
rs507666	rs507666	chr9:136149399	chr9:133273983	A	G	Diastolic blood pressure	EFO_0006336	Neale B	UKBB	European	2017	-0.02071	0.00316	5.586e-11	-	317756	0	317756	1	IVNT	Neale-B_UKBB_EUR_2017
rs507666	rs507666	chr9:136149399	chr9:133273983	A	G	Forced expiratory volume in 1-second	EFO_0004314	Neale B	UKBB	European	2017	-0.01643	0.002675	8.06e-10	-	307638	0	307638	1	IVNT	Neale-B_UKBB_EUR_2017
rs507666	rs507666	chr9:136149399	chr9:133273983	A	G	Forced expiratory volume in 1-second, best measure	EFO_0004314	Neale B	UKBB	European	2017	-0.01672	0.002939	1.264e-08	-	255492	0	255492	1	IVNT	Neale-B_UKBB_EUR_2017
rs507666	rs507666	chr9:136149399	chr9:133273983	A	G	Forced vital capacity	EFO_0004312	Neale B	UKBB	European	2017	-0.01481	0.002536	5.256e-09	-	307638	0	307638	1	IVNT	Neale-B_UKBB_EUR_2017
rs507666	rs507666	chr9:136149399	chr9:133273983	A	G	Heel bone mineral density	EFO_0009270	Neale B	UKBB	European	2017	-0.02551	0.00401	1.991e-10	-	194398	0	194398	1	IVNT	Neale-B_UKBB_EUR_2017
rs507666	rs507666	chr9:136149399	chr9:133273983	A	G	Illnesses of father: heart disease	EFO_0003777	Neale B	UKBB	European	2017	0.009231	0.00156	3.288e-09	+	298237	97385	200852	1	risk diff	Neale-B_UKBB_EUR_2017
rs507666	rs507666	chr9:136149399	chr9:133273983	A	G	Impedance of arm left	-	Neale B	UKBB	European	2017	0.01497	0.002207	1.185e-11	+	331292	0	331292	1	IVNT	Neale-B_UKBB_EUR_2017
rs507666	rs507666	chr9:136149399	chr9:133273983	A	G	Impedance of arm right	-	Neale B	UKBB	European	2017	0.01417	0.002197	1.119e-10	+	331279	0	331279	1	IVNT	Neale-B_UKBB_EUR_2017
rs507666	rs507666	chr9:136149399	chr9:133273983	A	G	Impedance of leg left	-	Neale B	UKBB	European	2017	-0.02045	0.002849	7.089e-13	-	331296	0	331296	1	IVNT	Neale-B_UKBB_EUR_2017
rs507666	rs507666	chr9:136149399	chr9:133273983	A	G	Impedance of leg right	-	Neale B	UKBB	European	2017	-0.0172	0.002827	1.166e-09	-	331301	0	331301	1	IVNT	Neale-B_UKBB_EUR_2017
rs507666	rs507666	chr9:136149399	chr9:133273983	A	G	Medication for cholesterol, blood pressure or diabetes: cholesterol lowering medication	EFO_0007056	Neale B	UKBB	European	2017	0.01252	0.001946	1.269e-10	+	154702	35840	118862	1	risk diff	Neale-B_UKBB_EUR_2017
rs507666	rs507666	chr9:136149399	chr9:133273983	A	G	No blood clot, bronchitis, emphysema, asthma, rhinitis, eczema or allergy diagnosed by doctor	-	Neale B	UKBB	European	2017	-0.01374	0.001464	5.988e-21	-	336782	228530	108252	1	risk diff	Neale-B_UKBB_EUR_2017
rs507666	rs507666	chr9:136149399	chr9:133273983	A	G	Peak expiratory flow	EFO_0009718	Neale B	UKBB	European	2017	-0.01813	0.00278	7.042e-11	-	307638	0	307638	1	IVNT	Neale-B_UKBB_EUR_2017
rs507666	rs507666	chr9:136149399	chr9:133273983	A	G	Phlebitis and thrombophlebitis	EFO_1001395	Neale B	UKBB	European	2017	0.002729	0.0002163	1.695e-36	+	337199	1613	335586	1	risk diff	Neale-B_UKBB_EUR_2017
rs507666	rs507666	chr9:136149399	chr9:133273983	A	G	Pulmonary embolism	EFO_0003827	Neale B	UKBB	European	2017	0.001945	0.0001881	4.583e-25	+	337199	1218	335981	1	risk diff	Neale-B_UKBB_EUR_2017
rs507666	rs507666	chr9:136149399	chr9:133273983	A	G	Self-reported deep venous thrombosis	EFO_0003907	Neale B	UKBB	European	2017	0.007072	0.0004395	3.127e-58	+	337159	6767	330392	1	risk diff	Neale-B_UKBB_EUR_2017
rs507666	rs507666	chr9:136149399	chr9:133273983	A	G	Self-reported high cholesterol	EFO_0008111	Neale B	UKBB	European	2017	0.009784	0.001024	1.26e-21	+	337159	41296	295863	1	risk diff	Neale-B_UKBB_EUR_2017
rs507666	rs507666	chr9:136149399	chr9:133273983	A	G	Self-reported pulmonary embolism + or - dvt	EFO_0003827	Neale B	UKBB	European	2017	0.003762	0.0002845	6.696e-40	+	337159	2801	334358	1	risk diff	Neale-B_UKBB_EUR_2017
rs507666	rs507666	chr9:136149399	chr9:133273983	A	G	Sitting height	EFO_0004339	Neale B	UKBB	European	2017	-0.01327	0.002415	3.89e-08	-	336172	0	336172	1	IVNT	Neale-B_UKBB_EUR_2017
rs507666	rs507666	chr9:136149399	chr9:133273983	A	G	Treatment with atorvastatin	EFO_0007056	Neale B	UKBB	European	2017	0.002955	0.0005351	3.358e-08	+	337159	10167	326992	1	risk diff	Neale-B_UKBB_EUR_2017
rs507666	rs507666	chr9:136149399	chr9:133273983	A	G	Treatment with cholesterol lowering medication	EFO_0007056	Neale B	UKBB	European	2017	0.009787	0.001427	6.98e-12	+	180203	22705	157498	1	risk diff	Neale-B_UKBB_EUR_2017
rs507666	rs507666	chr9:136149399	chr9:133273983	A	G	Treatment with simvastatin	EFO_0007056	Neale B	UKBB	European	2017	0.005986	0.0009908	1.528e-09	+	337159	38492	298667	1	risk diff	Neale-B_UKBB_EUR_2017
rs507666	rs507666	chr9:136149399	chr9:133273983	A	G	Treatment with warfarin	EFO_0007056	Neale B	UKBB	European	2017	0.001981	0.0003131	2.471e-10	+	337159	3404	333755	1	risk diff	Neale-B_UKBB_EUR_2017
rs507666	rs507666	chr9:136149399	chr9:133273983	A	G	Vascular or heart problems diagnosed by doctor: high blood pressure	EFO_0004325	Neale B	UKBB	European	2017	-0.008217	0.00139	3.383e-09	-	336683	91033	245650	1	risk diff	Neale-B_UKBB_EUR_2017
rs507666	rs507666	chr9:136149399	chr9:133273983	A	G	Coronary artery disease	EFO_0000378;EFO_0001645	Nelson CP	28714975	Mixed	2017	0.07404	0.01043	1.34e-12	+	148715	10801	137914	1	log OR	Nelson-CP_CAD_Mixed_2017
rs507666	rs507666	chr9:136149399	chr9:133273983	A	G	High grade serous ovarian cancer	EFO_1001516	Phelan M	28346442	European	2017	0.1283	0.01954	5.816e-11	+	53978	13037	40941	63	log OR	Phelan-M_HGSOC_EUR_2017
rs507666	rs507666	chr9:136149399	chr9:133273983	A	G	Invasive ovarian cancer	EFO_1001516	Phelan M	28346442	European	2017	0.09555	0.01659	8.622e-09	+	63347	22406	40941	63	log OR	Phelan-M_Invasive-ovarian-cancer_EUR_2017
rs507666	rs507666	chr9:136149399	chr9:133273983	A	G	Serous invasive ovarian cancer	EFO_1001516	Phelan M	28346442	European	2017	0.1194	0.01904	3.98e-10	+	54990	14049	40941	63	log OR	Phelan-M_Serous-Invasive-Ovarian-Cancer_EUR_2017
rs507666	rs507666	chr9:136149399	chr9:133273983	A	G	Alkaline phosphatase	EFO_0004533	Prins B	28887542	European	2017	-0.04	NA	2.109e-64	-	9961	0	9961	1	lu/l	Prins-B_ALKP_EUR_2017
rs507666	rs507666	chr9:136149399	chr9:133273983	A	G	Ferritin	EFO_0007901;EFO_0004459	Prins B	28887542	European	2017	-0.11	0.02	5.56e-09	-	9961	0	9961	1	ug/l	Prins-B_Ferritin_EUR_2017
rs507666	rs507666	chr9:136149399	chr9:133273983	A	G	Intercellular adhesion molecule 1	NCIT_C17304;NCIT_C124345	Pare G	18604267	European	2008	NA	NA	5e-29	NA	-	-	-	-	-	dbGaP
rs507666	rs507666	chr9:136149399	chr9:133273983	A	G	Intercellular adhesion molecule 1	NCIT_C17304;NCIT_C124345	Pare G	21533024	European	2011	NA	NA	3e-91	NA	-	-	-	-	-	dbGaP
rs507666	rs507666	chr9:136149399	chr9:133273983	A	G	Coronary artery disease	EFO_0000378;EFO_0001645	van der Harst P	29212778	Mixed	2018	0.0549	0.0072	3.044e-14	+	547261	122733	424528	2	log OR	van-der-Harst-P_CAD_Mixed_2018
rs537183	rs537183	chr2:169774646	chr2:168918136	T	C	Fasting blood glucose	EFO_0004465	MAGIC	20081858	European	2010	NA	NA	8.96e-73	NA	46186	-	-	-	-	GRASP
rs537183	rs537183	chr2:169774646	chr2:168918136	T	C	HOMA B	EFO_0004469	MAGIC	20081858	European	2010	NA	NA	3.534e-26	NA	46186	-	-	-	-	GRASP
rs537183	rs537183	chr2:169774646	chr2:168918136	T	C	Fasting glucose	EFO_0004465	MAGIC	20081858	European	2010	0.069	0.0038	8.96e-73	+	46186	0	46186	21	mmol/l	MAGIC_FG_EUR_2010
rs537183	rs537183	chr2:169774646	chr2:168918136	T	C	log HOMA-B	EFO_0004469	MAGIC	20081858	European	2010	-0.036	0.0034	3.534e-26	-	46186	0	46186	21	-	MAGIC_HOMA-B_EUR_2010
rs537183	rs537183	chr2:169774646	chr2:168918136	T	C	HbA1C	EFO_0004541;EFO_0001360	MAGIC	20858683	European	2010	0.0299	0.0035	2.862e-17	+	46368	0	46368	23	%	MAGIC_HbA1C_EUR_2010
rs537183	rs537183	chr2:169774646	chr2:168918136	T	C	HbA1c	EFO_0004541;EFO_0001360	MAGIC	28898252	European	2017	0.024	0.0019	2.433e-37	+	123665	0	123665	50	%	MAGIC_HbA1c_EUR_2017
rs537183	rs537183	chr2:169774646	chr2:168918136	T	C	HbA1c	EFO_0004541;EFO_0001360	Prins B	28887542	European	2017	0.05	0.01	1.383e-09	+	9961	0	9961	1	%	Prins-B_HbA1c_EUR_2017
rs6113722	rs6113722	chr20:22557099	chr20:22576461	A	G	Fasting blood glucose	EFO_0004465	MAGIC	22885924	European	2012	NA	NA	7.76e-13	NA	133010	-	-	-	-	GRASP
rs6113722	rs6113722	chr20:22557099	chr20:22576461	A	G	Fasting glucose	EFO_0004465	MAGIC	22885924	European	2012	-0.035	0.0053	2.49e-11	-	133010	0	133010	66	mmol/l	MAGIC_FG-METABO_EUR_2012
rs6598541	rs6598541	chr15:99271135	chr15:98727906	A	G	Serum urate	NCIT_C64814	GUGC	23263486	European	2012	NA	NA	4.75e-15	NA	69374	-	-	-	-	GRASP
rs6598541	rs6598541	chr15:99271135	chr15:98727906	A	G	Serum urate	EFO_0004531	GUGC	23263486	European	2012	0.044	0.0057	5.2e-13	+	109224	0	109224	48	mg/dl	GUGC_Urate_EUR_2012
rs6598541	rs6598541	chr15:99271135	chr15:98727906	A	G	Urate levels	EFO_0004531	GUGC	23263486	European	2012	0.043	0.005494	5e-15	+	-	-	-	-	mg/dl increase	NHGRI-EBI_GWAS_Catalog
rs6598541	rs6598541	chr15:99271135	chr15:98727906	A	G	Relative age of first facial hair	EFO_0007822	Neale B	UKBB	European	2017	-0.009049	0.00166	4.96e-08	-	151113	0	151113	1	-	Neale-B_UKBB_EUR_2017
rs6598541	rs6598541	chr15:99271135	chr15:98727906	A	G	Weight	EFO_0004338	Neale B	UKBB	European	2017	0.01219	0.002222	4.083e-08	+	336227	0	336227	1	IVNT	Neale-B_UKBB_EUR_2017
rs6598541	rs6598541	chr15:99271135	chr15:98727906	A	G	Whole body fat mass	-	Neale B	UKBB	European	2017	0.01358	0.002481	4.447e-08	+	330762	0	330762	1	IVNT	Neale-B_UKBB_EUR_2017
rs6808574	rs6808574	chr3:187740523	chr3:188022735	C	T	Type 2 diabetes	EFO_0001360	DIAGRAM	24509480	Mixed	2014	0.06766	0.01163	6e-09	+	-	-	-	-	log OR	NHGRI-EBI_GWAS_Catalog
rs7012637	rs7012637	chr8:9173209	chr8:9315699	A	G	Body mass index	EFO_0004340	Neale B	UKBB	European	2017	0.01624	0.002424	2.093e-11	+	336107	0	336107	1	IVNT	Neale-B_UKBB_EUR_2017
rs7012637	rs7012637	chr8:9173209	chr8:9315699	A	G	Forced vital capacity	EFO_0004312	Neale B	UKBB	European	2017	-0.01102	0.001989	3.013e-08	-	307638	0	307638	1	IVNT	Neale-B_UKBB_EUR_2017
rs7012637	rs7012637	chr8:9173209	chr8:9315699	A	G	Leg fat mass left	-	Neale B	UKBB	European	2017	0.01114	0.001937	8.908e-09	+	331275	0	331275	1	IVNT	Neale-B_UKBB_EUR_2017
rs7012637	rs7012637	chr8:9173209	chr8:9315699	A	G	Leg fat mass right	-	Neale B	UKBB	European	2017	0.01089	0.001959	2.696e-08	+	331293	0	331293	1	IVNT	Neale-B_UKBB_EUR_2017
rs7012637	rs7012637	chr8:9173209	chr8:9315699	A	G	Leg fat percentage left	-	Neale B	UKBB	European	2017	0.009117	0.001532	2.684e-09	+	331278	0	331278	1	IVNT	Neale-B_UKBB_EUR_2017
rs7012637	rs7012637	chr8:9173209	chr8:9315699	A	G	Self-reported high cholesterol	EFO_0008111	Neale B	UKBB	European	2017	0.004798	0.0008031	2.3e-09	+	337159	41296	295863	1	risk diff	Neale-B_UKBB_EUR_2017
rs7163757	rs7163757	chr15:62391608	chr15:62099409	C	T	log Proinsulin	EFO_0004467	MAGIC	21873549	European	2011	0.047	0.0071	3.905e-11	+	10701	0	10701	4	pmol/l	MAGIC_Proinsulin_EUR_2011
rs7163757	rs7163757	chr15:62391608	chr15:62099409	C	T	Height	EFO_0004339	Neale B	UKBB	European	2017	0.009902	0.001744	1.353e-08	+	336474	0	336474	1	IVNT	Neale-B_UKBB_EUR_2017
rs7163757	rs7163757	chr15:62391608	chr15:62099409	C	T	Trunk fat-free mass	-	Neale B	UKBB	European	2017	0.008732	0.001545	1.604e-08	+	331030	0	331030	1	IVNT	Neale-B_UKBB_EUR_2017
rs7163757	rs7163757	chr15:62391608	chr15:62099409	C	T	Trunk predicted mass	-	Neale B	UKBB	European	2017	0.008686	0.00154	1.717e-08	+	330995	0	330995	1	IVNT	Neale-B_UKBB_EUR_2017
rs7178572	rs7178572	chr15:77747190	chr15:77454848	A	G	Type II diabetes	EFO_0001360	DIAGRAM	28566273	European	2017	-0.082	0.013	4.4e-10	-	159208	26676	132532	18	log OR	DIAGRAM_T2D_EUR_2017
rs7178572	rs7178572	chr15:77747190	chr15:77454848	A	G	Type II diabetes	EFO_0001360	DIAGRAM	24509480	Mixed	2014	-0.08618	0.01405	1.5e-11	-	110452	26488	83964	4	log OR	DIAGRAM_T2D_Mixed_2014
rs7178572	rs7178572	chr15:77747190	chr15:77454848	A	G	Type 2 diabetes	EFO_0001360	Kooner JS	21874001	South Asian	2011	NA	NA	9.2e-13	NA	20019	-	-	-	-	GRASP
rs7178572	rs7178572	chr15:77747190	chr15:77454848	A	G	Type 2 diabetes	EFO_0001360	DIAGRAM	22885922	Mixed	2012	NA	NA	2.2e-08	NA	69033	-	-	-	-	GRASP
rs7178572	rs7178572	chr15:77747190	chr15:77454848	A	G	Type 2 diabetes	EFO_0001360	Saxena R	23300278	South Asian	2013	NA	NA	7.1e-11	NA	1616	-	-	-	-	GRASP
rs7178572	rs7178572	chr15:77747190	chr15:77454848	A	G	Type 2 diabetes in obese individuals BMI30 Kgm2	-	Perry JR	22693455	European	2012	NA	NA	1.3e-08	NA	60647	-	-	-	-	GRASP
rs7178572	rs7178572	chr15:77747190	chr15:77454848	A	G	Type 2 diabetes	EFO_0001360	Kooner JS	21874001	South Asian	2011	NA	NA	7e-11	NA	-	-	-	-	-	NHGRI-EBI_GWAS_Catalog
rs7178572	rs7178572	chr15:77747190	chr15:77454848	A	G	Type 2 diabetes	EFO_0001360	Perry JR	22693455	European	2012	-0.1044	0.01821	1e-08	-	-	-	-	-	log OR	NHGRI-EBI_GWAS_Catalog
rs7178572	rs7178572	chr15:77747190	chr15:77454848	A	G	Type 2 diabetes	EFO_0001360	DIAGRAM	24509480	Mixed	2014	-0.07696	0.01148	2e-11	-	-	-	-	-	log OR	NHGRI-EBI_GWAS_Catalog
rs7178572	rs7178572	chr15:77747190	chr15:77454848	A	G	Type 2 diabetes	EFO_0001360	Zhao W	28869590	Mixed	2017	-0.065	0.007581	1e-17	-	-	-	-	-	unit increase	NHGRI-EBI_GWAS_Catalog
rs7178572	rs7178572	chr15:77747190	chr15:77454848	A	G	Type 2 diabetes	EFO_0001360	Zhao W	28869590	Mixed	2017	-0.0618	0.01101	2e-08	-	-	-	-	-	unit increase	NHGRI-EBI_GWAS_Catalog
rs7178572	rs7178572	chr15:77747190	chr15:77454848	A	G	Forced vital capacity	EFO_0004312	Neale B	UKBB	European	2017	0.01192	0.002176	4.37e-08	+	307638	0	307638	1	IVNT	Neale-B_UKBB_EUR_2017
rs7178572	rs7178572	chr15:77747190	chr15:77454848	A	G	Height	EFO_0004339	Neale B	UKBB	European	2017	0.01227	0.001906	1.223e-10	+	336474	0	336474	1	IVNT	Neale-B_UKBB_EUR_2017
rs7178572	rs7178572	chr15:77747190	chr15:77454848	A	G	Impedance of arm left	-	Neale B	UKBB	European	2017	0.01153	0.001894	1.155e-09	+	331292	0	331292	1	IVNT	Neale-B_UKBB_EUR_2017
rs7178572	rs7178572	chr15:77747190	chr15:77454848	A	G	Impedance of arm right	-	Neale B	UKBB	European	2017	0.01068	0.001886	1.498e-08	+	331279	0	331279	1	IVNT	Neale-B_UKBB_EUR_2017
rs7178572	rs7178572	chr15:77747190	chr15:77454848	A	G	Impedance of whole body	-	Neale B	UKBB	European	2017	0.01164	0.002046	1.265e-08	+	331284	0	331284	1	IVNT	Neale-B_UKBB_EUR_2017
rs7178572	rs7178572	chr15:77747190	chr15:77454848	A	G	Diabetes mellitus type 2	EFO_0001359;EFO_0000400	Kooner JS	21874001	South Asian	2011	NA	NA	7e-11	NA	-	-	-	-	-	dbGaP
rs7708285	rs7708285	chr5:76425867	chr5:77130042	A	G	Type II diabetes	EFO_0001360	DIAGRAM	26551672	European	2015	-0.08158	0.01411	1.1e-08	-	84780	27206	57574	23	log OR	DIAGRAM_T2D-METABO_EUR_2015
rs7708285	rs7708285	chr5:76425867	chr5:77130042	A	G	Fasting blood glucose	EFO_0004465	MAGIC	22885924	European	2012	NA	NA	1.2e-08	NA	133010	-	-	-	-	GRASP
rs7708285	rs7708285	chr5:76425867	chr5:77130042	A	G	Type 2 diabetes	EFO_0001360	DIAGRAM	22885922	Mixed	2012	NA	NA	1.5e-10	NA	69033	-	-	-	-	GRASP
rs77981966	rs77981966	chr2:43777964	chr2:43550825	C	T	Granulocyte count	EFO_0004586	Astle W	27863252	European	2016	-0.04161	0.00681	9.994e-10	-	173480	0	173480	2	IVNT	Astle-W_Blood-Cell-Traits_EUR_2016
rs77981966	rs77981966	chr2:43777964	chr2:43550825	C	T	Granulocyte percentage of myeloid white cells	EFO_0004586	Astle W	27863252	European	2016	-0.04226	0.006774	4.422e-10	-	173480	0	173480	2	IVNT	Astle-W_Blood-Cell-Traits_EUR_2016
rs77981966	rs77981966	chr2:43777964	chr2:43550825	C	T	Immature fraction of reticulocytes	EFO_0004586	Astle W	27863252	European	2016	0.03724	0.006734	3.201e-08	+	173480	0	173480	2	IVNT	Astle-W_Blood-Cell-Traits_EUR_2016
rs77981966	rs77981966	chr2:43777964	chr2:43550825	C	T	Lymphocyte count	EFO_0004586	Astle W	27863252	European	2016	0.06372	0.006826	1.009e-20	+	173480	0	173480	2	IVNT	Astle-W_Blood-Cell-Traits_EUR_2016
rs77981966	rs77981966	chr2:43777964	chr2:43550825	C	T	Lymphocyte percentage of white cells	EFO_0004586	Astle W	27863252	European	2016	0.08023	0.006756	1.583e-32	+	173480	0	173480	2	IVNT	Astle-W_Blood-Cell-Traits_EUR_2016
rs77981966	rs77981966	chr2:43777964	chr2:43550825	C	T	Mean corpuscular hemoglobin	EFO_0004586	Astle W	27863252	European	2016	-0.04815	0.006706	6.991e-13	-	173480	0	173480	2	IVNT	Astle-W_Blood-Cell-Traits_EUR_2016
rs77981966	rs77981966	chr2:43777964	chr2:43550825	C	T	Mean corpuscular volume	EFO_0004586	Astle W	27863252	European	2016	-0.05045	0.006687	4.527e-14	-	173480	0	173480	2	IVNT	Astle-W_Blood-Cell-Traits_EUR_2016
rs77981966	rs77981966	chr2:43777964	chr2:43550825	C	T	Myeloid white cell count	EFO_0004586	Astle W	27863252	European	2016	-0.03889	0.006829	1.236e-08	-	173480	0	173480	2	IVNT	Astle-W_Blood-Cell-Traits_EUR_2016
rs77981966	rs77981966	chr2:43777964	chr2:43550825	C	T	Neutrophil count	EFO_0004586	Astle W	27863252	European	2016	-0.04262	0.006793	3.535e-10	-	173480	0	173480	2	IVNT	Astle-W_Blood-Cell-Traits_EUR_2016
rs77981966	rs77981966	chr2:43777964	chr2:43550825	C	T	Neutrophil percentage of white cells	EFO_0004586	Astle W	27863252	European	2016	-0.0784	0.006768	5.049e-31	-	173480	0	173480	2	IVNT	Astle-W_Blood-Cell-Traits_EUR_2016
rs77981966	rs77981966	chr2:43777964	chr2:43550825	C	T	Platelet count	EFO_0004586	Astle W	27863252	European	2016	0.07551	0.006921	1.026e-27	+	173480	0	173480	2	IVNT	Astle-W_Blood-Cell-Traits_EUR_2016
rs77981966	rs77981966	chr2:43777964	chr2:43550825	C	T	Plateletcrit	EFO_0004586	Astle W	27863252	European	2016	0.07729	0.006944	8.979e-29	+	173480	0	173480	2	IVNT	Astle-W_Blood-Cell-Traits_EUR_2016
rs77981966	rs77981966	chr2:43777964	chr2:43550825	C	T	Sum basophil neutrophil counts	EFO_0004586	Astle W	27863252	European	2016	-0.04284	0.006806	3.079e-10	-	173480	0	173480	2	IVNT	Astle-W_Blood-Cell-Traits_EUR_2016
rs77981966	rs77981966	chr2:43777964	chr2:43550825	C	T	Sum neutrophil eosinophil counts	EFO_0004586	Astle W	27863252	European	2016	-0.04139	0.006799	1.147e-09	-	173480	0	173480	2	IVNT	Astle-W_Blood-Cell-Traits_EUR_2016
rs77981966	rs77981966	chr2:43777964	chr2:43550825	C	T	Type II diabetes	EFO_0001360	DIAGRAM	26551672	European	2015	0.1781	0.02647	1.7e-11	+	84780	27206	57574	23	log OR	DIAGRAM_T2D-METABO_EUR_2015
rs77981966	rs77981966	chr2:43777964	chr2:43550825	C	T	Diabetes diagnosed by doctor	EFO_0000400	Neale B	UKBB	European	2017	0.006078	0.0009791	5.366e-10	+	336473	16183	320290	1	risk diff	Neale-B_UKBB_EUR_2017
rs77981966	rs77981966	chr2:43777964	chr2:43550825	C	T	Impedance of leg left	-	Neale B	UKBB	European	2017	-0.02856	0.004163	6.883e-12	-	331296	0	331296	1	IVNT	Neale-B_UKBB_EUR_2017
rs77981966	rs77981966	chr2:43777964	chr2:43550825	C	T	Impedance of leg right	-	Neale B	UKBB	European	2017	-0.02656	0.004132	1.295e-10	-	331301	0	331301	1	IVNT	Neale-B_UKBB_EUR_2017
rs77981966	rs77981966	chr2:43777964	chr2:43550825	C	T	Impedance of whole body	-	Neale B	UKBB	European	2017	-0.02354	0.003482	1.381e-11	-	331284	0	331284	1	IVNT	Neale-B_UKBB_EUR_2017
rs77981966	rs77981966	chr2:43777964	chr2:43550825	C	T	Peak expiratory flow	EFO_0009718	Neale B	UKBB	European	2017	-0.02709	0.004064	2.638e-11	-	307638	0	307638	1	IVNT	Neale-B_UKBB_EUR_2017
rs77981966	rs77981966	chr2:43777964	chr2:43550825	C	T	Self-reported diabetes	EFO_0000400	Neale B	UKBB	European	2017	0.004878	0.000888	3.937e-08	+	337159	13243	323916	1	risk diff	Neale-B_UKBB_EUR_2017
rs77981966	rs77981966	chr2:43777964	chr2:43550825	C	T	Treatment with metformin	EFO_0007056	Neale B	UKBB	European	2017	0.003909	0.0007129	4.188e-08	+	337159	8392	328767	1	risk diff	Neale-B_UKBB_EUR_2017
rs78132593	rs78132593	chr1:150868102	chr1:150895626	A	C	High light scatter percentage of red cells	EFO_0004586	Astle W	27863252	European	2016	0.02432	0.004337	2.052e-08	+	173480	0	173480	2	IVNT	Astle-W_Blood-Cell-Traits_EUR_2016
rs78132593	rs78132593	chr1:150868102	chr1:150895626	A	C	High light scatter reticulocyte count	EFO_0004586	Astle W	27863252	European	2016	0.02561	0.004337	3.519e-09	+	173480	0	173480	2	IVNT	Astle-W_Blood-Cell-Traits_EUR_2016
rs78132593	rs78132593	chr1:150868102	chr1:150895626	A	C	Reticulocyte count	EFO_0004586	Astle W	27863252	European	2016	0.02649	0.004343	1.059e-09	+	173480	0	173480	2	IVNT	Astle-W_Blood-Cell-Traits_EUR_2016
rs78132593	rs78132593	chr1:150868102	chr1:150895626	A	C	Reticulocyte fraction of red cells	EFO_0004586	Astle W	27863252	European	2016	0.02548	0.00434	4.372e-09	+	173480	0	173480	2	IVNT	Astle-W_Blood-Cell-Traits_EUR_2016
rs78132593	rs78132593	chr1:150868102	chr1:150895626	A	C	High light scatter reticulocyte count	EFO_0007986	Astle W	27863252	European	2016	0.02561	0.004352	4e-09	+	-	-	-	-	unit increase	NHGRI-EBI_GWAS_Catalog
rs78132593	rs78132593	chr1:150868102	chr1:150895626	A	C	Forced vital capacity	EFO_0004312	Neale B	UKBB	European	2017	-0.01417	0.002389	3.034e-09	-	307638	0	307638	1	IVNT	Neale-B_UKBB_EUR_2017
rs78132593	rs78132593	chr1:150868102	chr1:150895626	A	C	Forced vital capacity, best measure	EFO_0004312	Neale B	UKBB	European	2017	-0.01689	0.002624	1.218e-10	-	255492	0	255492	1	IVNT	Neale-B_UKBB_EUR_2017
rs7903146	rs7903146	chr10:114758349	chr10:112998590	C	T	Body mass index males	EFO_0004340	Akiyama M	28892062	East Asian	2017	0.07434	0.01161	1.528e-10	+	90992	0	90992	3	IVNT	Akiyama-M_BMI-M_EAS_2017
rs7903146	rs7903146	chr10:114758349	chr10:112998590	C	T	Body mass index	EFO_0004340	Akiyama M	28892062	East Asian	2017	0.05685	0.008601	3.849e-11	+	173430	0	173430	3	IVNT	Akiyama-M_BMI_EAS_2017
rs7903146	rs7903146	chr10:114758349	chr10:112998590	C	T	Type II diabetes adjusted for BMI	EFO_0001360	DIAGRAM	28566273	European	2017	-0.33	0.016	3.2e-94	-	159208	26676	132532	18	log OR	DIAGRAM_T2D-adjusted-BMI_EUR_2017
rs7903146	rs7903146	chr10:114758349	chr10:112998590	C	T	Type II diabetes	EFO_0001360	DIAGRAM	22885922	European	2012	-0.3365	0.01998	5.5e-65	-	63390	9580	53810	12	log OR	DIAGRAM_T2D_EUR_2012
rs7903146	rs7903146	chr10:114758349	chr10:112998590	C	T	Type II diabetes	EFO_0001360	DIAGRAM	28566273	European	2017	-0.29	0.013	9.3e-108	-	159208	26676	132532	18	log OR	DIAGRAM_T2D_EUR_2017
rs7903146	rs7903146	chr10:114758349	chr10:112998590	C	T	Type II diabetes	EFO_0001360	DIAGRAM	24509480	Mixed	2014	-0.2852	0.01535	7.8e-75	-	110452	26488	83964	4	log OR	DIAGRAM_T2D_Mixed_2014
rs7903146	rs7903146	chr10:114758349	chr10:112998590	C	T	Maternal effects on offspring birthweight	EFO_0004344	EGGC	29309628	European	2018	-0.0335	0.0059	1.2e-08	-	68253	0	68253	25	Z-score	EGGC_MBW_EUR_2018
rs7903146	rs7903146	chr10:114758349	chr10:112998590	C	T	Body mass index in males greater than 50 years of age	EFO_0004340	GIANT	26426971	European	2015	0.037	0.0055	1.5e-11	+	91689	0	91689	114	IVNT	GIANT_BMI-M-GT-50_EUR_2015
rs7903146	rs7903146	chr10:114758349	chr10:112998590	C	T	Body mass index in males	EFO_0004340	GIANT	25673413	Mixed	2015	0.0294	0.0045	3.894e-11	+	152877	0	152877	106	IVNT	GIANT_BMI-M_Mixed_2015
rs7903146	rs7903146	chr10:114758349	chr10:112998590	C	T	Body mass index in male non-smokers	EFO_0004340	GIANT	28443625	Mixed	2017	0.0341	0.0059	6.753e-09	+	78079	0	78079	72	IVNT	GIANT_BMI-Non-smokers-M_Mixed_2017
rs7903146	rs7903146	chr10:114758349	chr10:112998590	C	T	Body mass index in non-smokers	EFO_0004340	GIANT	28443625	Mixed	2017	0.0264	0.0043	6.537e-10	+	168264	0	168264	79	IVNT	GIANT_BMI-Non-smokers_Mixed_2017
rs7903146	rs7903146	chr10:114758349	chr10:112998590	C	T	Body mass index adjusted for physical activity	EFO_0004340	GIANT	28448500	Mixed	2017	0.0243	0.0039	5.09e-10	+	196840	0	196840	60	IVNT	GIANT_BMI-adjusted-PA_Mixed_2017
rs7903146	rs7903146	chr10:114758349	chr10:112998590	C	T	Body mass index	EFO_0004340	GIANT	25673413	European	2015	0.0234	0.0034	1.112e-11	+	322130	0	322130	114	IVNT	GIANT_BMI_EUR_2015
rs7903146	rs7903146	chr10:114758349	chr10:112998590	C	T	Body mass index	EFO_0004340	GIANT	29273807	European	2018	0.029	0.0025	1.9e-31	+	449889	0	449889	112	IVNT	GIANT_BMI_EUR_2018
rs7903146	rs7903146	chr10:114758349	chr10:112998590	C	T	Body mass index	EFO_0004340	GIANT	25673413	Mixed	2015	0.0235	0.0033	1.103e-12	+	339198	0	339198	125	IVNT	GIANT_BMI_Mixed_2015
rs7903146	rs7903146	chr10:114758349	chr10:112998590	C	T	Body mass index	EFO_0004340	GIANT	29273807	Mixed	2018	0.031	0.0023	2.2e-42	+	526508	0	526508	123	IVNT	GIANT_BMI_Mixed_2018
rs7903146	rs7903146	chr10:114758349	chr10:112998590	C	T	Hip circumference in males	EFO_0005093	GIANT	25673412	Mixed	2015	0.031	0.0055	1e-08	+	98128	0	98128	101	IVNT	GIANT_Hip-M_Mixed_2015
rs7903146	rs7903146	chr10:114758349	chr10:112998590	C	T	Hip circumference	EFO_0005093	GIANT	25673412	European	2015	0.026	0.0039	2.1e-11	+	210777	0	210777	101	IVNT	GIANT_Hip_EUR_2015
rs7903146	rs7903146	chr10:114758349	chr10:112998590	C	T	Hip circumference	EFO_0005093	GIANT	25673412	Mixed	2015	0.027	0.0038	4.8e-12	+	225165	0	225165	101	IVNT	GIANT_Hip_Mixed_2015
rs7903146	rs7903146	chr10:114758349	chr10:112998590	C	T	Waist circumference in males	EFO_0004342	GIANT	25673412	Mixed	2015	0.03	0.0052	4.6e-09	+	109987	0	109987	101	IVNT	GIANT_WC-M_Mixed_2015
rs7903146	rs7903146	chr10:114758349	chr10:112998590	C	T	Waist circumference	EFO_0004342	GIANT	25673412	European	2015	0.022	0.0037	3.9e-09	+	232078	0	232078	101	IVNT	GIANT_WC_EUR_2015
rs7903146	rs7903146	chr10:114758349	chr10:112998590	C	T	Waist circumference	EFO_0004342	GIANT	25673412	Mixed	2015	0.022	0.0036	1.7e-09	+	244418	0	244418	101	IVNT	GIANT_WC_Mixed_2015
rs7903146	rs7903146	chr10:114758349	chr10:112998590	C	T	2 hour glucose	NCIT_C129778	MAGIC	20081857	European	2010	NA	NA	2.574e-08	NA	15234	-	-	-	-	GRASP
rs7903146	rs7903146	chr10:114758349	chr10:112998590	C	T	2 hour glucose	NCIT_C129778	MAGIC	20081858	European	2010	NA	NA	2.6e-08	NA	46186	-	-	-	-	GRASP
rs7903146	rs7903146	chr10:114758349	chr10:112998590	C	T	2 hour glucose	NCIT_C129778	Voight BF	20581827	European	2010	NA	NA	2.57e-08	NA	47117	-	-	-	-	GRASP
rs7903146	rs7903146	chr10:114758349	chr10:112998590	C	T	2 hour glucose tolerance test	NCIT_C45946;HP_0004924	MAGIC	22885924	European	2012	NA	NA	2.49e-14	NA	133010	-	-	-	-	GRASP
rs7903146	rs7903146	chr10:114758349	chr10:112998590	C	T	Fasting blood glucose	EFO_0004465	MAGIC	20081858	European	2010	NA	NA	2.796e-08	NA	46186	-	-	-	-	GRASP
rs7903146	rs7903146	chr10:114758349	chr10:112998590	C	T	Fasting blood glucose	EFO_0004465	Voight BF	20581827	European	2010	NA	NA	2.8e-08	NA	47117	-	-	-	-	GRASP
rs7903146	rs7903146	chr10:114758349	chr10:112998590	C	T	Fasting blood glucose	EFO_0004465	Manning AK	22581228	European	2012	NA	NA	9.55e-13	NA	58074	-	-	-	-	GRASP
rs7903146	rs7903146	chr10:114758349	chr10:112998590	C	T	Fasting blood glucose	EFO_0004465	DIAGRAM	22885922	Mixed	2012	NA	NA	2.7e-20	NA	69033	-	-	-	-	GRASP
rs7903146	rs7903146	chr10:114758349	chr10:112998590	C	T	Fasting blood glucose	EFO_0004465	MAGIC	22885924	European	2012	NA	NA	1.32e-25	NA	133010	-	-	-	-	GRASP
rs7903146	rs7903146	chr10:114758349	chr10:112998590	C	T	Fasting blood glucose in non diabetics	EFO_0004465	MAGIC	21873549	European	2011	NA	NA	2.8e-08	NA	10701	-	-	-	-	GRASP
rs7903146	rs7903146	chr10:114758349	chr10:112998590	C	T	Fasting insulin	HP_0008283	DIAGRAM	22885922	Mixed	2012	NA	NA	6.1e-11	NA	69033	-	-	-	-	GRASP
rs7903146	rs7903146	chr10:114758349	chr10:112998590	C	T	Fasting insulin	HP_0008283	MAGIC	22885924	European	2012	NA	NA	6.1e-11	NA	133010	-	-	-	-	GRASP
rs7903146	rs7903146	chr10:114758349	chr10:112998590	C	T	Fasting proinsulin levels in non diabetics	HP_0008283	MAGIC	21873549	European	2011	NA	NA	2.29e-20	NA	10701	-	-	-	-	GRASP
rs7903146	rs7903146	chr10:114758349	chr10:112998590	C	T	Nonobese type 2 diabetes	-	Timpson NJ	19056611	European	2008	NA	NA	4.4e-12	NA	4862	-	-	-	-	GRASP
rs7903146	rs7903146	chr10:114758349	chr10:112998590	C	T	Obesity in type 2 diabetes body mass index	-	Timpson NJ	19056611	European	2008	NA	NA	1.4e-08	NA	4862	-	-	-	-	GRASP
rs7903146	rs7903146	chr10:114758349	chr10:112998590	C	T	Type 2 diabetes	EFO_0001360	Sladek R	17293876	European	2007	NA	NA	1.53e-34	NA	1275	-	-	-	-	GRASP
rs7903146	rs7903146	chr10:114758349	chr10:112998590	C	T	Type 2 diabetes	EFO_0001360	Saxena R	17463246	European	2007	NA	NA	1e-48	NA	5217	-	-	-	-	GRASP
rs7903146	rs7903146	chr10:114758349	chr10:112998590	C	T	Type 2 diabetes	EFO_0001360	Scott LJ	17463248	European	2007	NA	NA	1e-48	NA	2335	-	-	-	-	GRASP
rs7903146	rs7903146	chr10:114758349	chr10:112998590	C	T	Type 2 diabetes	EFO_0001360	Zeggini E	18372903	European	2008	NA	NA	3e-23	NA	10128	-	-	-	-	GRASP
rs7903146	rs7903146	chr10:114758349	chr10:112998590	C	T	Type 2 diabetes	EFO_0001360	Timpson NJ	19056611	European	2008	NA	NA	4.2e-15	NA	4862	-	-	-	-	GRASP
rs7903146	rs7903146	chr10:114758349	chr10:112998590	C	T	Type 2 diabetes	EFO_0001360	BossAC Y	19184112	European	2009	NA	NA	3.2e-17	NA	1634	-	-	-	-	GRASP
rs7903146	rs7903146	chr10:114758349	chr10:112998590	C	T	Type 2 diabetes	EFO_0001360	Takeuchi F	19401414	East Asian	2009	NA	NA	1e-48	NA	1022	-	-	-	-	GRASP
rs7903146	rs7903146	chr10:114758349	chr10:112998590	C	T	Type 2 diabetes	EFO_0001360	Rung J	19734900	European	2009	NA	NA	1.21e-30	NA	1376	-	-	-	-	GRASP
rs7903146	rs7903146	chr10:114758349	chr10:112998590	C	T	Type 2 diabetes	EFO_0001360	MAGIC	20081858	European	2010	NA	NA	2.2e-51	NA	46186	-	-	-	-	GRASP
rs7903146	rs7903146	chr10:114758349	chr10:112998590	C	T	Type 2 diabetes	EFO_0001360	Voight BF	20581827	European	2010	NA	NA	2.21e-51	NA	47117	-	-	-	-	GRASP
rs7903146	rs7903146	chr10:114758349	chr10:112998590	C	T	Type 2 diabetes	EFO_0001360	Yamauchi T	20818381	Mixed	2010	NA	NA	1.57e-08	NA	7541	-	-	-	-	GRASP
rs7903146	rs7903146	chr10:114758349	chr10:112998590	C	T	Type 2 diabetes	EFO_0001360	Lettre G	21347282	African	2011	NA	NA	2e-34	NA	8090	-	-	-	-	GRASP
rs7903146	rs7903146	chr10:114758349	chr10:112998590	C	T	Type 2 diabetes	EFO_0001360	MAGIC	21873549	European	2011	NA	NA	2.2e-51	NA	10701	-	-	-	-	GRASP
rs7903146	rs7903146	chr10:114758349	chr10:112998590	C	T	Type 2 diabetes	EFO_0001360	Kooner JS	21874001	South Asian	2011	NA	NA	5.1e-68	NA	20019	-	-	-	-	GRASP
rs7903146	rs7903146	chr10:114758349	chr10:112998590	C	T	Type 2 diabetes	EFO_0001360	Kho AN	22101970	Mixed	2011	NA	NA	2.05e-15	NA	6488	-	-	-	-	GRASP
rs7903146	rs7903146	chr10:114758349	chr10:112998590	C	T	Type 2 diabetes	EFO_0001360	Saxena	22325160	Mixed	2012	NA	NA	5.28e-125	NA	71562	-	-	-	-	GRASP
rs7903146	rs7903146	chr10:114758349	chr10:112998590	C	T	Type 2 diabetes	EFO_0001360	DIAGRAM	22885922	Mixed	2012	NA	NA	1.2e-139	NA	69033	-	-	-	-	GRASP
rs7903146	rs7903146	chr10:114758349	chr10:112998590	C	T	Type 2 diabetes	EFO_0001360	Tabassum R	23209189	Mixed	2012	NA	NA	1.2e-35	NA	2128	-	-	-	-	GRASP
rs7903146	rs7903146	chr10:114758349	chr10:112998590	C	T	Type 2 diabetes	EFO_0001360	Saxena R	23300278	South Asian	2013	NA	NA	8.53e-75	NA	1616	-	-	-	-	GRASP
rs7903146	rs7903146	chr10:114758349	chr10:112998590	C	T	Type 2 diabetes end stage renal disease	-	Palmer ND	22238593	African	2012	NA	NA	2.46e-08	NA	1994	-	-	-	-	GRASP
rs7903146	rs7903146	chr10:114758349	chr10:112998590	C	T	Type 2 diabetes females	EFO_0001360	DIAGRAM	22885922	Mixed	2012	NA	NA	4e-73	NA	69033	-	-	-	-	GRASP
rs7903146	rs7903146	chr10:114758349	chr10:112998590	C	T	Type 2 diabetes in lean individuals BMI25 Kgm2	-	Perry JR	22693455	European	2012	NA	NA	2e-40	NA	60647	-	-	-	-	GRASP
rs7903146	rs7903146	chr10:114758349	chr10:112998590	C	T	Type 2 diabetes in obese individuals BMI30 Kgm2	-	Perry JR	22693455	European	2012	NA	NA	4.4e-21	NA	60647	-	-	-	-	GRASP
rs7903146	rs7903146	chr10:114758349	chr10:112998590	C	T	Type 2 diabetes males	EFO_0001360	Kooner JS	21874001	South Asian	2011	NA	NA	1.2e-20	NA	20019	-	-	-	-	GRASP
rs7903146	rs7903146	chr10:114758349	chr10:112998590	C	T	Type 2 diabetes males	EFO_0001360	DIAGRAM	22885922	Mixed	2012	NA	NA	5.6e-92	NA	69033	-	-	-	-	GRASP
rs7903146	rs7903146	chr10:114758349	chr10:112998590	C	T	Type 2 diabetes with obesity	EFO_1001503	Voight BF	20581827	European	2010	NA	NA	4.34e-10	NA	47117	-	-	-	-	GRASP
rs7903146	rs7903146	chr10:114758349	chr10:112998590	C	T	Type 2 diabetes without obesity	-	Steinthorsdottir V	17460697	European	2007	NA	NA	2.4e-11	NA	6674	-	-	-	-	GRASP
rs7903146	rs7903146	chr10:114758349	chr10:112998590	C	T	Type 2 diabetes without obesity	-	Voight BF	20581827	European	2010	NA	NA	9.72e-45	NA	47117	-	-	-	-	GRASP
rs7903146	rs7903146	chr10:114758349	chr10:112998590	C	T	2 hour fasting glucose	EFO_0004465	MAGIC	22885924	European	2012	-0.088	0.013	5.618e-12	-	42854	0	42854	20	mmol/l	MAGIC_2HG-METABO_EUR_2012
rs7903146	rs7903146	chr10:114758349	chr10:112998590	C	T	2 hour fasting glucose	EFO_0004465	MAGIC	20081857	European	2010	-0.12	0.021	2.574e-08	-	15234	0	15234	9	mmol/l	MAGIC_2HG_EUR_2010
rs7903146	rs7903146	chr10:114758349	chr10:112998590	C	T	Fasting glucose	EFO_0004465	MAGIC	22885924	European	2012	-0.022	0.0024	2.71e-20	-	133010	0	133010	66	mmol/l	MAGIC_FG-METABO_EUR_2012
rs7903146	rs7903146	chr10:114758349	chr10:112998590	C	T	Fasting glucose	EFO_0004465	MAGIC	20081858	European	2010	-0.023	0.0041	2.796e-08	-	46186	0	46186	21	mmol/l	MAGIC_FG_EUR_2010
rs7903146	rs7903146	chr10:114758349	chr10:112998590	C	T	log Fasting insulin	EFO_0004466	MAGIC	22885924	European	2012	0.018	0.0028	6.13e-11	+	108557	0	108557	56	pmol/l	MAGIC_FI-METABO_EUR_2012
rs7903146	rs7903146	chr10:114758349	chr10:112998590	C	T	log Proinsulin	EFO_0004467	MAGIC	21873549	European	2011	-0.067	0.0077	3.484e-18	-	10701	0	10701	4	pmol/l	MAGIC_Proinsulin_EUR_2011
rs7903146	rs7903146	chr10:114758349	chr10:112998590	C	T	BMI in non smokers	EFO_0004340	GIANT	28443625	European	2017	-0.0264	0.004281	7e-10	-	-	-	-	-	kg/m	NHGRI-EBI_GWAS_Catalog
rs7903146	rs7903146	chr10:114758349	chr10:112998590	C	T	BMI in non smokers	EFO_0004340	GIANT	28443625	European	2017	-0.0341	0.005889	7e-09	-	-	-	-	-	kg/m	NHGRI-EBI_GWAS_Catalog
rs7903146	rs7903146	chr10:114758349	chr10:112998590	C	T	Body mass index	EFO_0004340	GIANT	25673413	Mixed	2015	0.023	0.003379	1e-11	+	-	-	-	-	kg/m2 increase	NHGRI-EBI_GWAS_Catalog
rs7903146	rs7903146	chr10:114758349	chr10:112998590	C	T	Body mass index	EFO_0004340	GIANT	25673413	Mixed	2015	0.024	0.003366	1e-12	+	-	-	-	-	kg/m2 increase	NHGRI-EBI_GWAS_Catalog
rs7903146	rs7903146	chr10:114758349	chr10:112998590	C	T	Body mass index	EFO_0004340	GIANT	25673413	Mixed	2015	0.029	0.004391	4e-11	+	-	-	-	-	kg/m2 increase	NHGRI-EBI_GWAS_Catalog
rs7903146	rs7903146	chr10:114758349	chr10:112998590	C	T	Body mass index	EFO_0008002;EFO_0004340	GIANT	28448500	European	2017	0.0315	0.005778	5e-08	+	-	-	-	-	kg/m	NHGRI-EBI_GWAS_Catalog
rs7903146	rs7903146	chr10:114758349	chr10:112998590	C	T	Body mass index	EFO_0008002;EFO_0004340	GIANT	28448500	European	2017	0.0243	0.003907	5e-10	+	-	-	-	-	kg/m	NHGRI-EBI_GWAS_Catalog
rs7903146	rs7903146	chr10:114758349	chr10:112998590	C	T	Body mass index	EFO_0004340	Akiyama M	28892062	East Asian	2017	-0.028	0.003169	1e-18	-	-	-	-	-	kg/m	NHGRI-EBI_GWAS_Catalog
rs7903146	rs7903146	chr10:114758349	chr10:112998590	C	T	Body mass index	EFO_0004340	Akiyama M	28892062	East Asian	2017	-0.056	0.008209	9e-12	-	-	-	-	-	kg/m	NHGRI-EBI_GWAS_Catalog
rs7903146	rs7903146	chr10:114758349	chr10:112998590	C	T	Body mass index joint analysis main effects and physical activity interaction	EFO_0008002;EFO_0004340	GIANT	28448500	European	2017	NA	NA	2e-09	NA	-	-	-	-	-	NHGRI-EBI_GWAS_Catalog
rs7903146	rs7903146	chr10:114758349	chr10:112998590	C	T	Body mass index joint analysis main effects and smoking interaction	EFO_0004318;EFO_0004340	GIANT	28443625	European	2017	NA	NA	4e-08	NA	-	-	-	-	-	NHGRI-EBI_GWAS_Catalog
rs7903146	rs7903146	chr10:114758349	chr10:112998590	C	T	Body mass index joint analysis main effects and smoking interaction	EFO_0004318;EFO_0004340	GIANT	28443625	European	2017	NA	NA	6e-09	NA	-	-	-	-	-	NHGRI-EBI_GWAS_Catalog
rs7903146	rs7903146	chr10:114758349	chr10:112998590	C	T	Clinical laboratory measurements	EFO_0004297;EFO_0004570	Verma SS	27897004	European	2016	NA	NA	6e-24	NA	-	-	-	-	-	NHGRI-EBI_GWAS_Catalog
rs7903146	rs7903146	chr10:114758349	chr10:112998590	C	T	Fasting glucose related traits interaction with BMI	-	Manning AK	22581228	European	2012	NA	NA	2e-14	NA	-	-	-	-	-	NHGRI-EBI_GWAS_Catalog
rs7903146	rs7903146	chr10:114758349	chr10:112998590	C	T	Proinsulin levels	EFO_0004467	MAGIC	21873549	European	2011	NA	NA	2e-20	NA	-	-	-	-	-	NHGRI-EBI_GWAS_Catalog
rs7903146	rs7903146	chr10:114758349	chr10:112998590	C	T	Type 2 diabetes	EFO_0001360	Sladek R	17293876	European	2007	-0.5008	0.04093	2e-34	-	-	-	-	-	log OR	NHGRI-EBI_GWAS_Catalog
rs7903146	rs7903146	chr10:114758349	chr10:112998590	C	T	Type 2 diabetes	EFO_0001360	Steinthorsdottir V	17460697	European	2007	NA	NA	2e-10	NA	-	-	-	-	-	NHGRI-EBI_GWAS_Catalog
rs7903146	rs7903146	chr10:114758349	chr10:112998590	C	T	Type 2 diabetes	EFO_0001360	Saxena R	17463246	European	2007	-0.3221	0.02762	2e-31	-	-	-	-	-	log OR	NHGRI-EBI_GWAS_Catalog
rs7903146	rs7903146	chr10:114758349	chr10:112998590	C	T	Type 2 diabetes	EFO_0001360	Scott LJ	17463248	European	2007	-0.2927	0.05107	1e-08	-	-	-	-	-	log OR	NHGRI-EBI_GWAS_Catalog
rs7903146	rs7903146	chr10:114758349	chr10:112998590	C	T	Type 2 diabetes	EFO_0001360	Salonen JT	17668382	European	2007	-0.5365	0.09842	5e-08	-	-	-	-	-	log OR	NHGRI-EBI_GWAS_Catalog
rs7903146	rs7903146	chr10:114758349	chr10:112998590	C	T	Type 2 diabetes	EFO_0001360	Zeggini E	18372903	European	2008	-0.3148	0.03169	3e-23	-	-	-	-	-	log OR	NHGRI-EBI_GWAS_Catalog
rs7903146	rs7903146	chr10:114758349	chr10:112998590	C	T	Type 2 diabetes	EFO_0001360	Timpson NJ	19056611	European	2008	NA	NA	6e-16	NA	-	-	-	-	-	NHGRI-EBI_GWAS_Catalog
rs7903146	rs7903146	chr10:114758349	chr10:112998590	C	T	Type 2 diabetes	EFO_0001360	Timpson NJ	19056611	European	2008	NA	NA	9e-30	NA	-	-	-	-	-	NHGRI-EBI_GWAS_Catalog
rs7903146	rs7903146	chr10:114758349	chr10:112998590	C	T	Type 2 diabetes	EFO_0001360	Takeuchi F	19401414	East Asian	2009	-0.4318	0.06314	8e-12	-	-	-	-	-	log OR	NHGRI-EBI_GWAS_Catalog
rs7903146	rs7903146	chr10:114758349	chr10:112998590	C	T	Type 2 diabetes	EFO_0001360	Voight BF	20581827	European	2010	-0.3365	0.0223	2e-51	-	-	-	-	-	log OR	NHGRI-EBI_GWAS_Catalog
rs7903146	rs7903146	chr10:114758349	chr10:112998590	C	T	Type 2 diabetes	EFO_0001360	Kho AN	22101970	Mixed	2011	-0.3784	0.04765	2e-15	-	-	-	-	-	log OR	NHGRI-EBI_GWAS_Catalog
rs7903146	rs7903146	chr10:114758349	chr10:112998590	C	T	Type 2 diabetes	EFO_0001360	Perry JR	22693455	European	2012	-0.2311	0.0245	4e-21	-	-	-	-	-	log OR	NHGRI-EBI_GWAS_Catalog
rs7903146	rs7903146	chr10:114758349	chr10:112998590	C	T	Type 2 diabetes	EFO_0001360	Perry JR	22693455	European	2012	-0.4574	0.03436	2e-40	-	-	-	-	-	log OR	NHGRI-EBI_GWAS_Catalog
rs7903146	rs7903146	chr10:114758349	chr10:112998590	C	T	Type 2 diabetes	EFO_0001360	DIAGRAM	22885922	Mixed	2012	-0.3293	0.01821	4e-73	-	-	-	-	-	log OR	NHGRI-EBI_GWAS_Catalog
rs7903146	rs7903146	chr10:114758349	chr10:112998590	C	T	Type 2 diabetes	EFO_0001360	DIAGRAM	22885922	Mixed	2012	-0.3293	0.01619	6e-92	-	-	-	-	-	log OR	NHGRI-EBI_GWAS_Catalog
rs7903146	rs7903146	chr10:114758349	chr10:112998590	C	T	Type 2 diabetes	EFO_0001360	DIAGRAM	22885922	Mixed	2012	-0.3293	0.01309	1e-139	-	-	-	-	-	log OR	NHGRI-EBI_GWAS_Catalog
rs7903146	rs7903146	chr10:114758349	chr10:112998590	C	T	Type 2 diabetes	EFO_0001360	Tabassum R	23209189	Mixed	2012	-0.4121	0.03303	1e-35	-	-	-	-	-	log OR	NHGRI-EBI_GWAS_Catalog
rs7903146	rs7903146	chr10:114758349	chr10:112998590	C	T	Type 2 diabetes	EFO_0001360	Saxena R	23300278	South Asian	2013	-0.174	0.009508	9e-75	-	-	-	-	-	log OR	NHGRI-EBI_GWAS_Catalog
rs7903146	rs7903146	chr10:114758349	chr10:112998590	C	T	Type 2 diabetes	EFO_0001360	Saxena R	23300278	South Asian	2013	-0.3646	0.04066	3e-19	-	-	-	-	-	log OR	NHGRI-EBI_GWAS_Catalog
rs7903146	rs7903146	chr10:114758349	chr10:112998590	C	T	Type 2 diabetes	EFO_0001360	Saxena R	23300278	South Asian	2013	-0.2624	0.02725	6e-22	-	-	-	-	-	log OR	NHGRI-EBI_GWAS_Catalog
rs7903146	rs7903146	chr10:114758349	chr10:112998590	C	T	Type 2 diabetes	EFO_0001360	Saxena R	23300278	South Asian	2013	-0.1398	0.01078	2e-38	-	-	-	-	-	log OR	NHGRI-EBI_GWAS_Catalog
rs7903146	rs7903146	chr10:114758349	chr10:112998590	C	T	Type 2 diabetes	EFO_0001360	Saxena R	23300278	South Asian	2013	-0.1398	0.01128	3e-35	-	-	-	-	-	log OR	NHGRI-EBI_GWAS_Catalog
rs7903146	rs7903146	chr10:114758349	chr10:112998590	C	T	Type 2 diabetes	EFO_0001360	Hara K	23945395	East Asian	2013	NA	NA	2e-15	NA	-	-	-	-	-	NHGRI-EBI_GWAS_Catalog
rs7903146	rs7903146	chr10:114758349	chr10:112998590	C	T	Type 2 diabetes	EFO_0001360	Williams AL	24390345	Mixed	2013	-0.3148	0.04068	1e-14	-	-	-	-	-	log OR	NHGRI-EBI_GWAS_Catalog
rs7903146	rs7903146	chr10:114758349	chr10:112998590	C	T	Type 2 diabetes	EFO_0001360	DIAGRAM	24509480	Mixed	2014	-0.3365	0.01838	8e-75	-	-	-	-	-	log OR	NHGRI-EBI_GWAS_Catalog
rs7903146	rs7903146	chr10:114758349	chr10:112998590	C	T	Type 2 diabetes	EFO_0001360	Ng MC	25102180	Mixed	2014	-0.3075	0.01494	4e-94	-	-	-	-	-	log OR	NHGRI-EBI_GWAS_Catalog
rs7903146	rs7903146	chr10:114758349	chr10:112998590	C	T	Type 2 diabetes	EFO_0001360	Ng MC	25102180	Mixed	2014	-0.2852	0.02049	5e-44	-	-	-	-	-	log OR	NHGRI-EBI_GWAS_Catalog
rs7903146	rs7903146	chr10:114758349	chr10:112998590	C	T	Type 2 diabetes	EFO_0001360	Qi Q	28254843	Hispanic	2017	-0.3075	0.04518	1e-11	-	-	-	-	-	log OR	NHGRI-EBI_GWAS_Catalog
rs7903146	rs7903146	chr10:114758349	chr10:112998590	C	T	Type 2 diabetes	EFO_0001360	Zhao W	28869590	Mixed	2017	-0.1981	0.01994	3e-23	-	-	-	-	-	unit increase	NHGRI-EBI_GWAS_Catalog
rs7903146	rs7903146	chr10:114758349	chr10:112998590	C	T	Type 2 diabetes	EFO_0001360	Zhao W	28869590	Mixed	2017	-0.301	0.009513	1e-219	-	-	-	-	-	unit increase	NHGRI-EBI_GWAS_Catalog
rs7903146	rs7903146	chr10:114758349	chr10:112998590	C	T	Type 2 diabetes	EFO_0001360	Zhao W	28869590	Mixed	2017	-0.3286	0.01135	2e-184	-	-	-	-	-	unit increase	NHGRI-EBI_GWAS_Catalog
rs7903146	rs7903146	chr10:114758349	chr10:112998590	C	T	Type 2 diabetes and other traits	EFO_0001360;EFO_0004866	Rung J	19734900	European	2009	NA	NA	1e-30	NA	-	-	-	-	-	NHGRI-EBI_GWAS_Catalog
rs7903146	rs7903146	chr10:114758349	chr10:112998590	C	T	Body mass index	EFO_0004340	Neale B	UKBB	European	2017	0.01569	0.002643	2.93e-09	+	336107	0	336107	1	IVNT	Neale-B_UKBB_EUR_2017
rs7903146	rs7903146	chr10:114758349	chr10:112998590	C	T	Diabetes diagnosed by doctor	EFO_0000400	Neale B	UKBB	European	2017	-0.01494	0.0005723	3.724e-150	-	336473	16183	320290	1	risk diff	Neale-B_UKBB_EUR_2017
rs7903146	rs7903146	chr10:114758349	chr10:112998590	C	T	Eye problems or disorders: diabetes related eye disease	EFO_0009486	Neale B	UKBB	European	2017	-0.005739	0.0006431	4.562e-19	-	108817	2072	106745	1	risk diff	Neale-B_UKBB_EUR_2017
rs7903146	rs7903146	chr10:114758349	chr10:112998590	C	T	Hip circumference	EFO_0005093	Neale B	UKBB	European	2017	0.02146	0.002646	5.102e-16	+	336601	0	336601	1	IVNT	Neale-B_UKBB_EUR_2017
rs7903146	rs7903146	chr10:114758349	chr10:112998590	C	T	Illnesses of father: diabetes	EFO_0000400	Neale B	UKBB	European	2017	-0.01386	0.0008321	2.805e-62	-	293407	28197	265210	1	risk diff	Neale-B_UKBB_EUR_2017
rs7903146	rs7903146	chr10:114758349	chr10:112998590	C	T	Illnesses of mother: diabetes	EFO_0000400	Neale B	UKBB	European	2017	-0.01402	0.0008002	9.664e-69	-	309953	28875	281078	1	risk diff	Neale-B_UKBB_EUR_2017
rs7903146	rs7903146	chr10:114758349	chr10:112998590	C	T	Illnesses of siblings: diabetes	EFO_0000400	Neale B	UKBB	European	2017	-0.01	0.0008244	7.143e-34	-	261075	21747	239328	1	risk diff	Neale-B_UKBB_EUR_2017
rs7903146	rs7903146	chr10:114758349	chr10:112998590	C	T	Leg fat mass left	-	Neale B	UKBB	European	2017	0.01407	0.002111	2.659e-11	+	331275	0	331275	1	IVNT	Neale-B_UKBB_EUR_2017
rs7903146	rs7903146	chr10:114758349	chr10:112998590	C	T	Leg fat mass right	-	Neale B	UKBB	European	2017	0.01401	0.002136	5.337e-11	+	331293	0	331293	1	IVNT	Neale-B_UKBB_EUR_2017
rs7903146	rs7903146	chr10:114758349	chr10:112998590	C	T	Leg fat percentage left	-	Neale B	UKBB	European	2017	0.0106	0.00167	2.239e-10	+	331278	0	331278	1	IVNT	Neale-B_UKBB_EUR_2017
rs7903146	rs7903146	chr10:114758349	chr10:112998590	C	T	Leg fat percentage right	-	Neale B	UKBB	European	2017	0.01046	0.001692	6.374e-10	+	331296	0	331296	1	IVNT	Neale-B_UKBB_EUR_2017
rs7903146	rs7903146	chr10:114758349	chr10:112998590	C	T	Long-standing illness, disability or infirmity	-	Neale B	UKBB	European	2017	-0.007096	0.001267	2.158e-08	-	329663	107123	222540	1	risk diff	Neale-B_UKBB_EUR_2017
rs7903146	rs7903146	chr10:114758349	chr10:112998590	C	T	Medication for cholesterol, blood pressure or diabetes: cholesterol lowering medication	EFO_0007056	Neale B	UKBB	European	2017	-0.01331	0.001667	1.417e-15	-	154702	35840	118862	1	risk diff	Neale-B_UKBB_EUR_2017
rs7903146	rs7903146	chr10:114758349	chr10:112998590	C	T	Medication for cholesterol, blood pressure or diabetes: insulin	EFO_0007056	Neale B	UKBB	European	2017	-0.003812	0.0004591	1.025e-16	-	154702	2116	152586	1	risk diff	Neale-B_UKBB_EUR_2017
rs7903146	rs7903146	chr10:114758349	chr10:112998590	C	T	Medication for cholesterol, blood pressure or diabetes: none of the above	EFO_0007056	Neale B	UKBB	European	2017	0.01038	0.001865	2.588e-08	+	154702	103004	51698	1	risk diff	Neale-B_UKBB_EUR_2017
rs7903146	rs7903146	chr10:114758349	chr10:112998590	C	T	Self-reported diabetes	EFO_0000400	Neale B	UKBB	European	2017	-0.01232	0.000519	2.236e-124	-	337159	13243	323916	1	risk diff	Neale-B_UKBB_EUR_2017
rs7903146	rs7903146	chr10:114758349	chr10:112998590	C	T	Self-reported high cholesterol	EFO_0008111	Neale B	UKBB	European	2017	-0.004971	0.0008758	1.38e-08	-	337159	41296	295863	1	risk diff	Neale-B_UKBB_EUR_2017
rs7903146	rs7903146	chr10:114758349	chr10:112998590	C	T	Self-reported type 2 diabetes	EFO_0001360	Neale B	UKBB	European	2017	-0.002267	0.0002125	1.423e-26	-	337159	2133	335026	1	risk diff	Neale-B_UKBB_EUR_2017
rs7903146	rs7903146	chr10:114758349	chr10:112998590	C	T	Started insulin within one year diagnosis of diabetes	EFO_0000400	Neale B	UKBB	European	2017	0.0306	0.003903	4.755e-15	+	15397	1872	13525	1	risk diff	Neale-B_UKBB_EUR_2017
rs7903146	rs7903146	chr10:114758349	chr10:112998590	C	T	Treatment with atorvastatin	EFO_0007056	Neale B	UKBB	European	2017	-0.002698	0.0004576	3.731e-09	-	337159	10167	326992	1	risk diff	Neale-B_UKBB_EUR_2017
rs7903146	rs7903146	chr10:114758349	chr10:112998590	C	T	Treatment with cholesterol lowering medication	EFO_0007056	Neale B	UKBB	European	2017	-0.008621	0.001218	1.459e-12	-	180203	22705	157498	1	risk diff	Neale-B_UKBB_EUR_2017
rs7903146	rs7903146	chr10:114758349	chr10:112998590	C	T	Treatment with gliclazide	EFO_0007056	Neale B	UKBB	European	2017	-0.003755	0.0002433	1.035e-53	-	337159	2807	334352	1	risk diff	Neale-B_UKBB_EUR_2017
rs7903146	rs7903146	chr10:114758349	chr10:112998590	C	T	Treatment with insulin product	EFO_0007056	Neale B	UKBB	European	2017	-0.002379	0.0002646	2.425e-19	-	337159	3319	333840	1	risk diff	Neale-B_UKBB_EUR_2017
rs7903146	rs7903146	chr10:114758349	chr10:112998590	C	T	Treatment with metformin	EFO_0007056	Neale B	UKBB	European	2017	-0.008866	0.0004168	2.426e-100	-	337159	8392	328767	1	risk diff	Neale-B_UKBB_EUR_2017
rs7903146	rs7903146	chr10:114758349	chr10:112998590	C	T	Treatment with pioglitazone	EFO_0007056	Neale B	UKBB	European	2017	-0.001087	0.0001211	2.99e-19	-	337159	690	336469	1	risk diff	Neale-B_UKBB_EUR_2017
rs7903146	rs7903146	chr10:114758349	chr10:112998590	C	T	Treatment with simvastatin	EFO_0007056	Neale B	UKBB	European	2017	-0.006463	0.0008472	2.393e-14	-	337159	38492	298667	1	risk diff	Neale-B_UKBB_EUR_2017
rs7903146	rs7903146	chr10:114758349	chr10:112998590	C	T	Weight	EFO_0004338	Neale B	UKBB	European	2017	0.01288	0.002335	3.419e-08	+	336227	0	336227	1	IVNT	Neale-B_UKBB_EUR_2017
rs7903146	rs7903146	chr10:114758349	chr10:112998590	C	T	Whole body fat mass	-	Neale B	UKBB	European	2017	0.01486	0.002607	1.206e-08	+	330762	0	330762	1	IVNT	Neale-B_UKBB_EUR_2017
rs7903146	rs7903146	chr10:114758349	chr10:112998590	C	T	Diabetes mellitus type 2	EFO_0001359;EFO_0000400	Sladek R	17293876	European	2007	NA	NA	2e-34	NA	-	-	-	-	-	dbGaP
rs7903146	rs7903146	chr10:114758349	chr10:112998590	C	T	Diabetes mellitus type 2	EFO_0001359;EFO_0000400	Steinthorsdottir V	17460697	European	2007	NA	NA	2e-10	NA	-	-	-	-	-	dbGaP
rs7903146	rs7903146	chr10:114758349	chr10:112998590	C	T	Diabetes mellitus type 2	EFO_0001359;EFO_0000400	Saxena R	17463246	European	2007	NA	NA	2e-31	NA	-	-	-	-	-	dbGaP
rs7903146	rs7903146	chr10:114758349	chr10:112998590	C	T	Diabetes mellitus type 2	EFO_0001359;EFO_0000400	Scott LJ	17463248	European	2007	NA	NA	1e-08	NA	-	-	-	-	-	dbGaP
rs7903146	rs7903146	chr10:114758349	chr10:112998590	C	T	Diabetes mellitus type 2	EFO_0001359;EFO_0000400	Salonen JT	17668382	European	2007	NA	NA	5e-08	NA	-	-	-	-	-	dbGaP
rs7903146	rs7903146	chr10:114758349	chr10:112998590	C	T	Diabetes mellitus type 2	EFO_0001359;EFO_0000400	Zeggini E	18372903	European	2008	NA	NA	3e-23	NA	-	-	-	-	-	dbGaP
rs7903146	rs7903146	chr10:114758349	chr10:112998590	C	T	Diabetes mellitus type 2	EFO_0001359;EFO_0000400	Timpson NJ	19056611	European	2008	NA	NA	6e-16	NA	-	-	-	-	-	dbGaP
rs7903146	rs7903146	chr10:114758349	chr10:112998590	C	T	Diabetes mellitus type 2	EFO_0001359;EFO_0000400	Timpson NJ	19056611	European	2008	NA	NA	9e-30	NA	-	-	-	-	-	dbGaP
rs7903146	rs7903146	chr10:114758349	chr10:112998590	C	T	Diabetes mellitus type 2	EFO_0001359;EFO_0000400	Takeuchi F	19401414	East Asian	2009	NA	NA	8e-12	NA	-	-	-	-	-	dbGaP
rs7903146	rs7903146	chr10:114758349	chr10:112998590	C	T	Diabetes mellitus type 2	EFO_0001359;EFO_0000400	Rung J	19734900	European	2009	NA	NA	1e-30	NA	-	-	-	-	-	dbGaP
rs7903146	rs7903146	chr10:114758349	chr10:112998590	C	T	Diabetes mellitus type 2	EFO_0001359;EFO_0000400	Voight BF	20581827	European	2010	NA	NA	2e-51	NA	-	-	-	-	-	dbGaP
rs7903146	rs7903146	chr10:114758349	chr10:112998590	C	T	Diabetes mellitus type 2	EFO_0001359;EFO_0000400	MAGIC	21873549	European	2011	NA	NA	2e-20	NA	-	-	-	-	-	dbGaP
rs7903146	rs7903146	chr10:114758349	chr10:112998590	C	T	Diabetes mellitus type 2	EFO_0001359;EFO_0000400	Kho AN	22101970	Mixed	2011	NA	NA	2e-15	NA	-	-	-	-	-	dbGaP
rs878521	rs878521	chr7:44255643	chr7:44216044	A	G	Type II diabetes	EFO_0001360	DIAGRAM	26551672	European	2015	0.09075	0.01491	1.2e-09	+	84780	27206	57574	23	log OR	DIAGRAM_T2D-METABO_EUR_2015
rs878521	rs878521	chr7:44255643	chr7:44216044	A	G	Metabolite levels small molecules and protein measures	EFO_0005664;EFO_0004747;EFO_0005134	Kettunen J	27005778	European	2016	0.09	0.01205	8e-14	+	-	-	-	-	unit increase	NHGRI-EBI_GWAS_Catalog
rs896854	rs896854	chr8:95960511	chr8:94948283	T	C	Type II diabetes	EFO_0001360	DIAGRAM	24509480	Mixed	2014	0.07696	0.01418	1.7e-09	+	110452	26488	83964	4	log OR	DIAGRAM_T2D_Mixed_2014
rs896854	rs896854	chr8:95960511	chr8:94948283	T	C	Type 2 diabetes	EFO_0001360	Voight BF	20581827	European	2010	NA	NA	9.9e-10	NA	47117	-	-	-	-	GRASP
rs896854	rs896854	chr8:95960511	chr8:94948283	T	C	Type 2 diabetes	EFO_0001360	Saxena R	23300278	South Asian	2013	NA	NA	1e-09	NA	1616	-	-	-	-	GRASP
rs896854	rs896854	chr8:95960511	chr8:94948283	T	C	Type 2 diabetes	EFO_0001360	Voight BF	20581827	European	2010	0.05827	0.009538	1e-09	+	-	-	-	-	log OR	NHGRI-EBI_GWAS_Catalog
rs896854	rs896854	chr8:95960511	chr8:94948283	T	C	Diabetes mellitus type 2	EFO_0001359;EFO_0000400	Voight BF	20581827	European	2010	NA	NA	1e-09	NA	-	-	-	-	-	dbGaP
rs9348441	rs9348441	chr6:20680678	chr6:20680447	A	T	Body mass index females	EFO_0004340	Akiyama M	28892062	East Asian	2017	-0.03788	0.005442	3.364e-12	-	82438	0	82438	3	IVNT	Akiyama-M_BMI-F_EAS_2017
rs9348441	rs9348441	chr6:20680678	chr6:20680447	A	T	Body mass index males	EFO_0004340	Akiyama M	28892062	East Asian	2017	-0.04406	0.004978	8.635e-19	-	90992	0	90992	3	IVNT	Akiyama-M_BMI-M_EAS_2017
rs9348441	rs9348441	chr6:20680678	chr6:20680447	A	T	Body mass index	EFO_0004340	Akiyama M	28892062	East Asian	2017	-0.04076	0.003673	1.274e-28	-	173430	0	173430	3	IVNT	Akiyama-M_BMI_EAS_2017
rs9348441	rs9348441	chr6:20680678	chr6:20680447	A	T	Type II diabetes	EFO_0001360	DIAGRAM	26551672	European	2015	0.1354	0.01403	2.8e-22	+	84780	27206	57574	23	log OR	DIAGRAM_T2D-METABO_EUR_2015
rs9348441	rs9348441	chr6:20680678	chr6:20680447	A	T	Type II diabetes adjusted for BMI	EFO_0001360	DIAGRAM	28566273	European	2017	0.19	0.016	2.7e-30	+	159208	26676	132532	18	log OR	DIAGRAM_T2D-adjusted-BMI_EUR_2017
rs9348441	rs9348441	chr6:20680678	chr6:20680447	A	T	Type II diabetes	EFO_0001360	DIAGRAM	28566273	European	2017	0.17	0.013	2.8e-36	+	159208	26676	132532	18	log OR	DIAGRAM_T2D_EUR_2017
rs9348441	rs9348441	chr6:20680678	chr6:20680447	A	T	Birth weight	EFO_0004344	Neale B	UKBB	European	2017	-0.0341	0.003595	2.44e-21	-	193063	0	193063	1	IVNT	Neale-B_UKBB_EUR_2017
rs9348441	rs9348441	chr6:20680678	chr6:20680447	A	T	Diabetes diagnosed by doctor	EFO_0000400	Neale B	UKBB	European	2017	0.006172	0.0005912	1.642e-25	+	336473	16183	320290	1	risk diff	Neale-B_UKBB_EUR_2017
rs9348441	rs9348441	chr6:20680678	chr6:20680447	A	T	Illnesses of father: diabetes	EFO_0000400	Neale B	UKBB	European	2017	0.004961	0.000858	7.397e-09	+	293407	28197	265210	1	risk diff	Neale-B_UKBB_EUR_2017
rs9348441	rs9348441	chr6:20680678	chr6:20680447	A	T	Illnesses of mother: diabetes	EFO_0000400	Neale B	UKBB	European	2017	0.004852	0.0008267	4.383e-09	+	309953	28875	281078	1	risk diff	Neale-B_UKBB_EUR_2017
rs9348441	rs9348441	chr6:20680678	chr6:20680447	A	T	Self-reported diabetes	EFO_0000400	Neale B	UKBB	European	2017	0.004735	0.0005361	1.034e-18	+	337159	13243	323916	1	risk diff	Neale-B_UKBB_EUR_2017
rs9348441	rs9348441	chr6:20680678	chr6:20680447	A	T	Treatment with gliclazide	EFO_0007056	Neale B	UKBB	European	2017	0.001409	0.0002512	2.054e-08	+	337159	2807	334352	1	risk diff	Neale-B_UKBB_EUR_2017
rs9348441	rs9348441	chr6:20680678	chr6:20680447	A	T	Treatment with metformin	EFO_0007056	Neale B	UKBB	European	2017	0.003268	0.0004304	3.138e-14	+	337159	8392	328767	1	risk diff	Neale-B_UKBB_EUR_2017
rs9650069	rs9650069	chr8:118204020	chr8:117191781	C	T	Type II diabetes	EFO_0001360	DIAGRAM	26551672	European	2015	0.1178	0.01383	1.3e-17	+	84780	27206	57574	23	log OR	DIAGRAM_T2D-METABO_EUR_2015
rs9650069	rs9650069	chr8:118204020	chr8:117191781	C	T	Type II diabetes adjusted for BMI	EFO_0001360	DIAGRAM	28566273	European	2017	0.13	0.016	1.7e-16	+	159208	26676	132532	18	log OR	DIAGRAM_T2D-adjusted-BMI_EUR_2017
rs9650069	rs9650069	chr8:118204020	chr8:117191781	C	T	Type II diabetes	EFO_0001360	DIAGRAM	28566273	European	2017	0.11	0.013	3e-16	+	159208	26676	132532	18	log OR	DIAGRAM_T2D_EUR_2017
rs9650069	rs9650069	chr8:118204020	chr8:117191781	C	T	Diabetes diagnosed by doctor	EFO_0000400	Neale B	UKBB	European	2017	0.004932	0.0005673	3.538e-18	+	336473	16183	320290	1	risk diff	Neale-B_UKBB_EUR_2017
rs9650069	rs9650069	chr8:118204020	chr8:117191781	C	T	Illnesses of father: diabetes	EFO_0000400	Neale B	UKBB	European	2017	0.004612	0.0008238	2.161e-08	+	293407	28197	265210	1	risk diff	Neale-B_UKBB_EUR_2017
rs9650069	rs9650069	chr8:118204020	chr8:117191781	C	T	Illnesses of mother: diabetes	EFO_0000400	Neale B	UKBB	European	2017	0.004411	0.0007929	2.65e-08	+	309953	28875	281078	1	risk diff	Neale-B_UKBB_EUR_2017
rs9650069	rs9650069	chr8:118204020	chr8:117191781	C	T	Self-reported diabetes	EFO_0000400	Neale B	UKBB	European	2017	0.004245	0.0005144	1.574e-16	+	337159	13243	323916	1	risk diff	Neale-B_UKBB_EUR_2017
rs9650069	rs9650069	chr8:118204020	chr8:117191781	C	T	Treatment with metformin	EFO_0007056	Neale B	UKBB	European	2017	0.002471	0.000413	2.204e-09	+	337159	8392	328767	1	risk diff	Neale-B_UKBB_EUR_2017

## Sheet: Table S17
Table S17 the PhenoScanner search result of 73 SNPs which was instrumental variables of HbA1c to dental caries.
snp	rsid	hg19_coordinates	hg38_coordinates	a1	a2	trait	efo	study	pmid	ancestry	year	beta	se	p	direction	n	n_cases	n_controls	n_studies	unit	dataset
rs10231021	rs10231021	chr7:15060429	chr7:15020804	A	T	Type II diabetes	EFO_0001360	DIAGRAM	28566273	European	2017	0.067	0.012	2.8e-08	+	159208	26676	132532	18	log OR	DIAGRAM_T2D_EUR_2017
rs10231021	rs10231021	chr7:15060429	chr7:15020804	A	T	Diabetes diagnosed by doctor	EFO_0000400	Neale B	UKBB	European	2017	0.003405	0.0005225	7.191e-11	+	336473	16183	320290	1	risk diff	Neale-B_UKBB_EUR_2017
rs10231021	rs10231021	chr7:15060429	chr7:15020804	A	T	Self-reported diabetes	EFO_0000400	Neale B	UKBB	European	2017	0.00292	0.0004738	7.187e-10	+	337159	13243	323916	1	risk diff	Neale-B_UKBB_EUR_2017
rs10405535	rs10405535	chr19:33072085	chr19:32581179	A	G	Mean corpuscular hemoglobin	EFO_0004586	Astle W	27863252	European	2016	-0.03345	0.003959	2.921e-17	-	173480	0	173480	2	IVNT	Astle-W_Blood-Cell-Traits_EUR_2016
rs10405535	rs10405535	chr19:33072085	chr19:32581179	A	G	Mean corpuscular volume	EFO_0004586	Astle W	27863252	European	2016	-0.02811	0.003948	1.081e-12	-	173480	0	173480	2	IVNT	Astle-W_Blood-Cell-Traits_EUR_2016
rs10405535	rs10405535	chr19:33072085	chr19:32581179	A	G	Red cell distribution width	EFO_0004586	Astle W	27863252	European	2016	0.02496	0.00396	2.901e-10	+	173480	0	173480	2	IVNT	Astle-W_Blood-Cell-Traits_EUR_2016
rs10405535	rs10405535	chr19:33072085	chr19:32581179	A	G	Red cell distribution width	EFO_0005192	Astle W	27863252	European	2016	-0.02496	0.003963	3e-10	-	-	-	-	-	unit decrease	NHGRI-EBI_GWAS_Catalog
rs10774624	rs10774624	chr12:111833788	chr12:111395984	A	G	Basophil count	EFO_0004586	Astle W	27863252	European	2016	-0.02396	0.003538	1.261e-11	-	173480	0	173480	2	IVNT	Astle-W_Blood-Cell-Traits_EUR_2016
rs10774624	rs10774624	chr12:111833788	chr12:111395984	A	G	Eosinophil count	EFO_0004586	Astle W	27863252	European	2016	-0.09965	0.003604	2.93e-168	-	173480	0	173480	2	IVNT	Astle-W_Blood-Cell-Traits_EUR_2016
rs10774624	rs10774624	chr12:111833788	chr12:111395984	A	G	Eosinophil percentage of granulocytes	EFO_0004586	Astle W	27863252	European	2016	-0.08353	0.003617	5.43e-118	-	173480	0	173480	2	IVNT	Astle-W_Blood-Cell-Traits_EUR_2016
rs10774624	rs10774624	chr12:111833788	chr12:111395984	A	G	Eosinophil percentage of white cells	EFO_0004586	Astle W	27863252	European	2016	-0.0808	0.003601	1.83e-111	-	173480	0	173480	2	IVNT	Astle-W_Blood-Cell-Traits_EUR_2016
rs10774624	rs10774624	chr12:111833788	chr12:111395984	A	G	Granulocyte count	EFO_0004586	Astle W	27863252	European	2016	-0.03317	0.00363	6.425e-20	-	173480	0	173480	2	IVNT	Astle-W_Blood-Cell-Traits_EUR_2016
rs10774624	rs10774624	chr12:111833788	chr12:111395984	A	G	Hematocrit	EFO_0004586	Astle W	27863252	European	2016	-0.05998	0.003571	2.607e-63	-	173480	0	173480	2	IVNT	Astle-W_Blood-Cell-Traits_EUR_2016
rs10774624	rs10774624	chr12:111833788	chr12:111395984	A	G	Hemoglobin concentration	EFO_0004586	Astle W	27863252	European	2016	-0.06249	0.003587	5.466e-68	-	173480	0	173480	2	IVNT	Astle-W_Blood-Cell-Traits_EUR_2016
rs10774624	rs10774624	chr12:111833788	chr12:111395984	A	G	High light scatter percentage of red cells	EFO_0004586	Astle W	27863252	European	2016	-0.05815	0.003625	6.508e-58	-	173480	0	173480	2	IVNT	Astle-W_Blood-Cell-Traits_EUR_2016
rs10774624	rs10774624	chr12:111833788	chr12:111395984	A	G	High light scatter reticulocyte count	EFO_0004586	Astle W	27863252	European	2016	-0.06521	0.003625	2.389e-72	-	173480	0	173480	2	IVNT	Astle-W_Blood-Cell-Traits_EUR_2016
rs10774624	rs10774624	chr12:111833788	chr12:111395984	A	G	Immature fraction of reticulocytes	EFO_0004586	Astle W	27863252	European	2016	-0.031	0.003591	5.973e-18	-	173480	0	173480	2	IVNT	Astle-W_Blood-Cell-Traits_EUR_2016
rs10774624	rs10774624	chr12:111833788	chr12:111395984	A	G	Lymphocyte count	EFO_0004586	Astle W	27863252	European	2016	-0.08847	0.003639	1.38e-130	-	173480	0	173480	2	IVNT	Astle-W_Blood-Cell-Traits_EUR_2016
rs10774624	rs10774624	chr12:111833788	chr12:111395984	A	G	Lymphocyte percentage of white cells	EFO_0004586	Astle W	27863252	European	2016	-0.04127	0.003601	2.078e-30	-	173480	0	173480	2	IVNT	Astle-W_Blood-Cell-Traits_EUR_2016
rs10774624	rs10774624	chr12:111833788	chr12:111395984	A	G	Monocyte count	EFO_0004586	Astle W	27863252	European	2016	-0.04897	0.003613	7.397e-42	-	173480	0	173480	2	IVNT	Astle-W_Blood-Cell-Traits_EUR_2016
rs10774624	rs10774624	chr12:111833788	chr12:111395984	A	G	Myeloid white cell count	EFO_0004586	Astle W	27863252	European	2016	-0.03789	0.003639	2.225e-25	-	173480	0	173480	2	IVNT	Astle-W_Blood-Cell-Traits_EUR_2016
rs10774624	rs10774624	chr12:111833788	chr12:111395984	A	G	Neutrophil count	EFO_0004586	Astle W	27863252	European	2016	-0.02411	0.003621	2.771e-11	-	173480	0	173480	2	IVNT	Astle-W_Blood-Cell-Traits_EUR_2016
rs10774624	rs10774624	chr12:111833788	chr12:111395984	A	G	Neutrophil percentage of granulocytes	EFO_0004586	Astle W	27863252	European	2016	0.07745	0.003618	1.15e-101	+	173480	0	173480	2	IVNT	Astle-W_Blood-Cell-Traits_EUR_2016
rs10774624	rs10774624	chr12:111833788	chr12:111395984	A	G	Neutrophil percentage of white cells	EFO_0004586	Astle W	27863252	European	2016	0.05073	0.003607	6.429e-45	+	173480	0	173480	2	IVNT	Astle-W_Blood-Cell-Traits_EUR_2016
rs10774624	rs10774624	chr12:111833788	chr12:111395984	A	G	Platelet count	EFO_0004586	Astle W	27863252	European	2016	-0.09971	0.003682	1.85e-161	-	173480	0	173480	2	IVNT	Astle-W_Blood-Cell-Traits_EUR_2016
rs10774624	rs10774624	chr12:111833788	chr12:111395984	A	G	Plateletcrit	EFO_0004586	Astle W	27863252	European	2016	-0.1094	0.003695	8.23e-193	-	173480	0	173480	2	IVNT	Astle-W_Blood-Cell-Traits_EUR_2016
rs10774624	rs10774624	chr12:111833788	chr12:111395984	A	G	Red blood cell count	EFO_0004586	Astle W	27863252	European	2016	-0.04766	0.003597	4.455e-40	-	173480	0	173480	2	IVNT	Astle-W_Blood-Cell-Traits_EUR_2016
rs10774624	rs10774624	chr12:111833788	chr12:111395984	A	G	Reticulocyte count	EFO_0004586	Astle W	27863252	European	2016	-0.07209	0.003631	1.073e-87	-	173480	0	173480	2	IVNT	Astle-W_Blood-Cell-Traits_EUR_2016
rs10774624	rs10774624	chr12:111833788	chr12:111395984	A	G	Reticulocyte fraction of red cells	EFO_0004586	Astle W	27863252	European	2016	-0.06283	0.003629	3.785e-67	-	173480	0	173480	2	IVNT	Astle-W_Blood-Cell-Traits_EUR_2016
rs10774624	rs10774624	chr12:111833788	chr12:111395984	A	G	Sum basophil neutrophil counts	EFO_0004586	Astle W	27863252	European	2016	-0.02546	0.003627	2.233e-12	-	173480	0	173480	2	IVNT	Astle-W_Blood-Cell-Traits_EUR_2016
rs10774624	rs10774624	chr12:111833788	chr12:111395984	A	G	Sum eosinophil basophil counts	EFO_0004586	Astle W	27863252	European	2016	-0.09632	0.003608	4.97e-157	-	173480	0	173480	2	IVNT	Astle-W_Blood-Cell-Traits_EUR_2016
rs10774624	rs10774624	chr12:111833788	chr12:111395984	A	G	Sum neutrophil eosinophil counts	EFO_0004586	Astle W	27863252	European	2016	-0.03208	0.003625	8.669e-19	-	173480	0	173480	2	IVNT	Astle-W_Blood-Cell-Traits_EUR_2016
rs10774624	rs10774624	chr12:111833788	chr12:111395984	A	G	White blood cell count	EFO_0004586	Astle W	27863252	European	2016	-0.06243	0.003623	1.607e-66	-	173480	0	173480	2	IVNT	Astle-W_Blood-Cell-Traits_EUR_2016
rs10774624	rs10774624	chr12:111833788	chr12:111395984	A	G	Coronary artery disease	EFO_0000378;EFO_0001645	CARDIoGRAMplusC4D	26343387	Mixed	2015	-0.06385	0.01079	3.23e-09	-	184305	60801	123504	48	log OR	CARDIoGRAMplusC4D_CHD_Mixed_2015
rs10774624	rs10774624	chr12:111833788	chr12:111395984	A	G	Myocardial infarction	EFO_0000612	CARDIoGRAMplusC4D	26343387	Mixed	2015	-0.07429	0.01194	4.996e-10	-	167181	43677	123504	48	log OR	CARDIoGRAMplusC4D_MI_Mixed_2015
rs10774624	rs10774624	chr12:111833788	chr12:111395984	A	G	Rheumatoid arthritis	EFO_0000685	Okada Y	24390342	Mixed	2014	NA	NA	7e-09	NA	-	-	-	-	-	NHGRI-EBI_GWAS_Catalog
rs10774624	rs10774624	chr12:111833788	chr12:111395984	A	G	Vitiligo	EFO_0004208	Jin Y	27723757	European	2016	-0.2385	0.02418	6e-23	-	-	-	-	-	log OR	NHGRI-EBI_GWAS_Catalog
rs10774624	rs10774624	chr12:111833788	chr12:111395984	A	G	Acute myocardial infarction	EFO_1000883	Neale B	UKBB	European	2017	-0.001565	0.0002633	2.821e-09	-	337199	3927	333272	1	risk diff	Neale-B_UKBB_EUR_2017
rs10774624	rs10774624	chr12:111833788	chr12:111395984	A	G	Arm fat-free mass left	-	Neale B	UKBB	European	2017	0.01477	0.00156	2.92e-21	+	331159	0	331159	1	IVNT	Neale-B_UKBB_EUR_2017
rs10774624	rs10774624	chr12:111833788	chr12:111395984	A	G	Arm fat-free mass right	-	Neale B	UKBB	European	2017	0.0142	0.001529	1.574e-20	+	331221	0	331221	1	IVNT	Neale-B_UKBB_EUR_2017
rs10774624	rs10774624	chr12:111833788	chr12:111395984	A	G	Arm predicted mass left	-	Neale B	UKBB	European	2017	0.01431	0.001554	3.236e-20	+	331146	0	331146	1	IVNT	Neale-B_UKBB_EUR_2017
rs10774624	rs10774624	chr12:111833788	chr12:111395984	A	G	Arm predicted mass right	-	Neale B	UKBB	European	2017	0.0141	0.001523	2.075e-20	+	331216	0	331216	1	IVNT	Neale-B_UKBB_EUR_2017
rs10774624	rs10774624	chr12:111833788	chr12:111395984	A	G	Basal metabolic rate	EFO_0007777	Neale B	UKBB	European	2017	0.01407	0.001627	5.225e-18	+	331307	0	331307	1	IVNT	Neale-B_UKBB_EUR_2017
rs10774624	rs10774624	chr12:111833788	chr12:111395984	A	G	Birth weight	EFO_0004344	Neale B	UKBB	European	2017	0.02851	0.003196	4.746e-19	+	193063	0	193063	1	IVNT	Neale-B_UKBB_EUR_2017
rs10774624	rs10774624	chr12:111833788	chr12:111395984	A	G	Birth weight of first child	EFO_0004344	Neale B	UKBB	European	2017	0.03834	0.004487	1.305e-17	+	145558	0	145558	1	-	Neale-B_UKBB_EUR_2017
rs10774624	rs10774624	chr12:111833788	chr12:111395984	A	G	Comparative height size at age 10	-	Neale B	UKBB	European	2017	0.01193	0.001675	1.085e-12	+	332021	0	332021	1	-	Neale-B_UKBB_EUR_2017
rs10774624	rs10774624	chr12:111833788	chr12:111395984	A	G	Diastolic blood pressure	EFO_0006336	Neale B	UKBB	European	2017	-0.03682	0.002486	1.268e-49	-	317756	0	317756	1	IVNT	Neale-B_UKBB_EUR_2017
rs10774624	rs10774624	chr12:111833788	chr12:111395984	A	G	Hayfever, allergic rhinitis or eczema	EFO_0003956;EFO_0005854;EFO_0000274	Neale B	UKBB	European	2017	0.007761	0.001037	7.341e-14	+	336782	77891	258891	1	risk diff	Neale-B_UKBB_EUR_2017
rs10774624	rs10774624	chr12:111833788	chr12:111395984	A	G	Hip circumference	EFO_0005093	Neale B	UKBB	European	2017	0.01573	0.00243	9.487e-11	+	336601	0	336601	1	IVNT	Neale-B_UKBB_EUR_2017
rs10774624	rs10774624	chr12:111833788	chr12:111395984	A	G	Illnesses of father: heart disease	EFO_0003777	Neale B	UKBB	European	2017	-0.007348	0.001226	2.054e-09	-	298237	97385	200852	1	risk diff	Neale-B_UKBB_EUR_2017
rs10774624	rs10774624	chr12:111833788	chr12:111395984	A	G	Illnesses of siblings: high blood pressure	EFO_0004325	Neale B	UKBB	European	2017	-0.006534	0.001119	5.268e-09	-	262361	54270	208091	1	risk diff	Neale-B_UKBB_EUR_2017
rs10774624	rs10774624	chr12:111833788	chr12:111395984	A	G	Illnesses of siblings: none of the above, group 1	-	Neale B	UKBB	European	2017	0.008335	0.001311	2.084e-10	+	262734	178376	84358	1	risk diff	Neale-B_UKBB_EUR_2017
rs10774624	rs10774624	chr12:111833788	chr12:111395984	A	G	Impedance of arm left	-	Neale B	UKBB	European	2017	-0.01452	0.001733	5.199e-17	-	331292	0	331292	1	IVNT	Neale-B_UKBB_EUR_2017
rs10774624	rs10774624	chr12:111833788	chr12:111395984	A	G	Impedance of arm right	-	Neale B	UKBB	European	2017	-0.01353	0.001725	4.368e-15	-	331279	0	331279	1	IVNT	Neale-B_UKBB_EUR_2017
rs10774624	rs10774624	chr12:111833788	chr12:111395984	A	G	Impedance of whole body	-	Neale B	UKBB	European	2017	-0.01401	0.001871	6.981e-14	-	331284	0	331284	1	IVNT	Neale-B_UKBB_EUR_2017
rs10774624	rs10774624	chr12:111833788	chr12:111395984	A	G	Leg fat-free mass left	-	Neale B	UKBB	European	2017	0.01164	0.001616	5.82e-13	+	331258	0	331258	1	IVNT	Neale-B_UKBB_EUR_2017
rs10774624	rs10774624	chr12:111833788	chr12:111395984	A	G	Leg fat-free mass right	-	Neale B	UKBB	European	2017	0.01221	0.001615	4.032e-14	+	331285	0	331285	1	IVNT	Neale-B_UKBB_EUR_2017
rs10774624	rs10774624	chr12:111833788	chr12:111395984	A	G	Leg predicted mass left	-	Neale B	UKBB	European	2017	0.01145	0.001605	9.75e-13	+	331253	0	331253	1	IVNT	Neale-B_UKBB_EUR_2017
rs10774624	rs10774624	chr12:111833788	chr12:111395984	A	G	Leg predicted mass right	-	Neale B	UKBB	European	2017	0.0121	0.001604	4.595e-14	+	331285	0	331285	1	IVNT	Neale-B_UKBB_EUR_2017
rs10774624	rs10774624	chr12:111833788	chr12:111395984	A	G	Mean time to correctly identify matches	-	Neale B	UKBB	European	2017	-0.01401	0.002425	7.605e-09	-	335139	0	335139	1	IVNT	Neale-B_UKBB_EUR_2017
rs10774624	rs10774624	chr12:111833788	chr12:111395984	A	G	Medication for cholesterol, blood pressure or diabetes: blood pressure medication	EFO_0007056	Neale B	UKBB	European	2017	-0.01236	0.001574	4.07e-15	-	154702	38548	116154	1	risk diff	Neale-B_UKBB_EUR_2017
rs10774624	rs10774624	chr12:111833788	chr12:111395984	A	G	Medication for cholesterol, blood pressure or diabetes: none of the above	EFO_0007056	Neale B	UKBB	European	2017	0.01011	0.001717	3.879e-09	+	154702	103004	51698	1	risk diff	Neale-B_UKBB_EUR_2017
rs10774624	rs10774624	chr12:111833788	chr12:111395984	A	G	No blood clot, bronchitis, emphysema, asthma, rhinitis, eczema or allergy diagnosed by doctor	-	Neale B	UKBB	European	2017	-0.00702	0.001149	1.014e-09	-	336782	228530	108252	1	risk diff	Neale-B_UKBB_EUR_2017
rs10774624	rs10774624	chr12:111833788	chr12:111395984	A	G	No treatment with medication for cholesterol, blood pressure, diabetes, or take exogenous hormones	EFO_0007056	Neale B	UKBB	European	2017	0.009482	0.001557	1.123e-09	+	180203	124239	55964	1	risk diff	Neale-B_UKBB_EUR_2017
rs10774624	rs10774624	chr12:111833788	chr12:111395984	A	G	Number of self-reported non-cancer illnesses	EFO_0009801	Neale B	UKBB	European	2017	-0.01244	0.002027	8.332e-10	-	337159	0	337159	1	-	Neale-B_UKBB_EUR_2017
rs10774624	rs10774624	chr12:111833788	chr12:111395984	A	G	Number of treatments or medications taken	EFO_0007056	Neale B	UKBB	European	2017	-0.01347	0.001968	7.787e-12	-	337159	0	337159	1	-	Neale-B_UKBB_EUR_2017
rs10774624	rs10774624	chr12:111833788	chr12:111395984	A	G	Past tobacco smoking	EFO_0006527	Neale B	UKBB	European	2017	0.01919	0.003199	1.999e-09	+	310749	0	310749	1	-	Neale-B_UKBB_EUR_2017
rs10774624	rs10774624	chr12:111833788	chr12:111395984	A	G	Self-reported heart attack or myocardial infarction	EFO_0000612	Neale B	UKBB	European	2017	-0.002071	0.0003665	1.599e-08	-	337159	7735	329424	1	risk diff	Neale-B_UKBB_EUR_2017
rs10774624	rs10774624	chr12:111833788	chr12:111395984	A	G	Self-reported hypertension	EFO_0000537	Neale B	UKBB	European	2017	-0.0107	0.001076	2.864e-23	-	337159	87690	249469	1	risk diff	Neale-B_UKBB_EUR_2017
rs10774624	rs10774624	chr12:111833788	chr12:111395984	A	G	Self-reported hypothyroidism or myxoedema	EFO_0004705;EFO_1001055	Neale B	UKBB	European	2017	-0.009307	0.0005238	1.354e-70	-	337159	16376	320783	1	risk diff	Neale-B_UKBB_EUR_2017
rs10774624	rs10774624	chr12:111833788	chr12:111395984	A	G	Smoking status: previous	EFO_0006527	Neale B	UKBB	European	2017	-0.00687	0.001175	4.997e-09	-	336024	118419	217605	1	risk diff	Neale-B_UKBB_EUR_2017
rs10774624	rs10774624	chr12:111833788	chr12:111395984	A	G	Systolic blood pressure	EFO_0006335	Neale B	UKBB	European	2017	-0.0207	0.002485	8.01e-17	-	317754	0	317754	1	IVNT	Neale-B_UKBB_EUR_2017
rs10774624	rs10774624	chr12:111833788	chr12:111395984	A	G	Taking other prescription medications	EFO_0007056	Neale B	UKBB	European	2017	-0.008673	0.001229	1.723e-12	-	336330	158113	178217	1	risk diff	Neale-B_UKBB_EUR_2017
rs10774624	rs10774624	chr12:111833788	chr12:111395984	A	G	Treatment with atenolol	EFO_0007056	Neale B	UKBB	European	2017	-0.003483	0.0004767	2.767e-13	-	337159	13184	323975	1	risk diff	Neale-B_UKBB_EUR_2017
rs10774624	rs10774624	chr12:111833788	chr12:111395984	A	G	Treatment with blood pressure medication	EFO_0007056	Neale B	UKBB	European	2017	-0.009411	0.001278	1.756e-13	-	180203	31488	148715	1	risk diff	Neale-B_UKBB_EUR_2017
rs10774624	rs10774624	chr12:111833788	chr12:111395984	A	G	Treatment with levothyroxine sodium	EFO_0007056	Neale B	UKBB	European	2017	-0.007704	0.0004827	2.578e-57	-	337159	13717	323442	1	risk diff	Neale-B_UKBB_EUR_2017
rs10774624	rs10774624	chr12:111833788	chr12:111395984	A	G	Treatment with thyroxine product	EFO_0007056	Neale B	UKBB	European	2017	-0.001839	0.0002631	2.792e-12	-	337159	3917	333242	1	risk diff	Neale-B_UKBB_EUR_2017
rs10774624	rs10774624	chr12:111833788	chr12:111395984	A	G	Trunk fat-free mass	-	Neale B	UKBB	European	2017	0.01466	0.001545	2.378e-21	+	331030	0	331030	1	IVNT	Neale-B_UKBB_EUR_2017
rs10774624	rs10774624	chr12:111833788	chr12:111395984	A	G	Trunk predicted mass	-	Neale B	UKBB	European	2017	0.01466	0.00154	1.756e-21	+	330995	0	330995	1	IVNT	Neale-B_UKBB_EUR_2017
rs10774624	rs10774624	chr12:111833788	chr12:111395984	A	G	Vascular or heart problems diagnosed by doctor: heart attack	EFO_0000612	Neale B	UKBB	European	2017	-0.002019	0.0003682	4.214e-08	-	336683	7790	328893	1	risk diff	Neale-B_UKBB_EUR_2017
rs10774624	rs10774624	chr12:111833788	chr12:111395984	A	G	Vascular or heart problems diagnosed by doctor: high blood pressure	EFO_0004325	Neale B	UKBB	European	2017	-0.01104	0.001091	4.706e-24	-	336683	91033	245650	1	risk diff	Neale-B_UKBB_EUR_2017
rs10774624	rs10774624	chr12:111833788	chr12:111395984	A	G	Vascular or heart problems diagnosed by doctor: none of the above	-	Neale B	UKBB	European	2017	0.01239	0.001121	2.129e-28	+	336683	236530	100153	1	risk diff	Neale-B_UKBB_EUR_2017
rs10774624	rs10774624	chr12:111833788	chr12:111395984	A	G	Weight	EFO_0004338	Neale B	UKBB	European	2017	0.01336	0.002144	4.696e-10	+	336227	0	336227	1	IVNT	Neale-B_UKBB_EUR_2017
rs10774624	rs10774624	chr12:111833788	chr12:111395984	A	G	Whole body fat-free mass	-	Neale B	UKBB	European	2017	0.014	0.001551	1.808e-19	+	331291	0	331291	1	IVNT	Neale-B_UKBB_EUR_2017
rs10774624	rs10774624	chr12:111833788	chr12:111395984	A	G	Whole body water mass	-	Neale B	UKBB	European	2017	0.01411	0.001554	1.052e-19	+	331315	0	331315	1	IVNT	Neale-B_UKBB_EUR_2017
rs10774624	rs10774624	chr12:111833788	chr12:111395984	A	G	Coronary artery disease	EFO_0000378;EFO_0001645	Nelson CP	28714975	Mixed	2017	-0.05772	0.00911	2.4e-10	-	148715	10801	137914	1	log OR	Nelson-CP_CAD_Mixed_2017
rs10774624	rs10774624	chr12:111833788	chr12:111395984	A	G	Coronary artery disease	EFO_0000378;EFO_0001645	van der Harst P	29212778	Mixed	2018	-0.06449	0.007181	2.7e-19	-	296525	34541	261984	1	log OR	van-der-Harst-P_CAD-UKBB_Mixed_2018
rs10774624	rs10774624	chr12:111833788	chr12:111395984	A	G	Coronary artery disease	EFO_0000378;EFO_0001645	van der Harst P	29212778	Mixed	2018	-0.0643	0.006	1.728e-26	-	547261	122733	424528	2	log OR	van-der-Harst-P_CAD_Mixed_2018
rs10811661	rs10811661	chr9:22134094	chr9:22134095	C	T	Body mass index males	EFO_0004340	Akiyama M	28892062	East Asian	2017	0.03959	0.005378	1.819e-13	+	90992	0	90992	3	IVNT	Akiyama-M_BMI-M_EAS_2017
rs10811661	rs10811661	chr9:22134094	chr9:22134095	C	T	Body mass index	EFO_0004340	Akiyama M	28892062	East Asian	2017	0.03554	0.003961	2.927e-19	+	173430	0	173430	3	IVNT	Akiyama-M_BMI_EAS_2017
rs10811661	rs10811661	chr9:22134094	chr9:22134095	C	T	Type II diabetes	EFO_0001360	DIAGRAM	26551672	European	2015	-0.1906	0.0175	1.1e-27	-	84780	27206	57574	23	log OR	DIAGRAM_T2D-METABO_EUR_2015
rs10811661	rs10811661	chr9:22134094	chr9:22134095	C	T	Type II diabetes adjusted for BMI	EFO_0001360	DIAGRAM	28566273	European	2017	-0.13	0.019	1.3e-11	-	159208	26676	132532	18	log OR	DIAGRAM_T2D-adjusted-BMI_EUR_2017
rs10811661	rs10811661	chr9:22134094	chr9:22134095	C	T	Type II diabetes	EFO_0001360	DIAGRAM	22885922	European	2012	-0.1655	0.02163	1.5e-13	-	69033	12171	56862	12	log OR	DIAGRAM_T2D_EUR_2012
rs10811661	rs10811661	chr9:22134094	chr9:22134095	C	T	Type II diabetes	EFO_0001360	DIAGRAM	28566273	European	2017	-0.13	0.017	3.3e-14	-	159208	26676	132532	18	log OR	DIAGRAM_T2D_EUR_2017
rs10811661	rs10811661	chr9:22134094	chr9:22134095	C	T	Type II diabetes	EFO_0001360	DIAGRAM	24509480	Mixed	2014	-0.1906	0.01687	1.1e-27	-	110452	26488	83964	4	log OR	DIAGRAM_T2D_Mixed_2014
rs10811661	rs10811661	chr9:22134094	chr9:22134095	C	T	Fasting blood glucose	EFO_0004465	DIAGRAM	22885922	Mixed	2012	NA	NA	5.7e-18	NA	69033	-	-	-	-	GRASP
rs10811661	rs10811661	chr9:22134094	chr9:22134095	C	T	Fasting blood glucose	EFO_0004465	MAGIC	22885924	European	2012	NA	NA	5.6e-18	NA	133010	-	-	-	-	GRASP
rs10811661	rs10811661	chr9:22134094	chr9:22134095	C	T	Type 2 diabetes	EFO_0001360	Saxena R	17463246	European	2007	NA	NA	7.8e-15	NA	5217	-	-	-	-	GRASP
rs10811661	rs10811661	chr9:22134094	chr9:22134095	C	T	Type 2 diabetes	EFO_0001360	Scott LJ	17463248	European	2007	NA	NA	7.8e-15	NA	2335	-	-	-	-	GRASP
rs10811661	rs10811661	chr9:22134094	chr9:22134095	C	T	Type 2 diabetes	EFO_0001360	Zeggini E	17463249	European	2007	NA	NA	7.8e-15	NA	4862	-	-	-	-	GRASP
rs10811661	rs10811661	chr9:22134094	chr9:22134095	C	T	Type 2 diabetes	EFO_0001360	Takeuchi F	19401414	East Asian	2009	NA	NA	2.2e-08	NA	1022	-	-	-	-	GRASP
rs10811661	rs10811661	chr9:22134094	chr9:22134095	C	T	Type 2 diabetes	EFO_0001360	Voight BF	20581827	European	2010	NA	NA	1.45e-10	NA	47117	-	-	-	-	GRASP
rs10811661	rs10811661	chr9:22134094	chr9:22134095	C	T	Type 2 diabetes	EFO_0001360	Lettre G	21347282	African	2011	NA	NA	8e-15	NA	8090	-	-	-	-	GRASP
rs10811661	rs10811661	chr9:22134094	chr9:22134095	C	T	Type 2 diabetes	EFO_0001360	Cho YS	22158537	Mixed	2011	NA	NA	6.04e-11	NA	18817	-	-	-	-	GRASP
rs10811661	rs10811661	chr9:22134094	chr9:22134095	C	T	Type 2 diabetes	EFO_0001360	Saxena	22325160	Mixed	2012	NA	NA	4.83e-16	NA	71562	-	-	-	-	GRASP
rs10811661	rs10811661	chr9:22134094	chr9:22134095	C	T	Type 2 diabetes	EFO_0001360	DIAGRAM	22885922	Mixed	2012	NA	NA	3.7e-27	NA	69033	-	-	-	-	GRASP
rs10811661	rs10811661	chr9:22134094	chr9:22134095	C	T	Type 2 diabetes	EFO_0001360	Li H	22961080	Mixed	2012	NA	NA	2.04e-08	NA	3712	-	-	-	-	GRASP
rs10811661	rs10811661	chr9:22134094	chr9:22134095	C	T	Fasting glucose	EFO_0004465	MAGIC	22885924	European	2012	-0.024	0.0028	5.65e-18	-	133010	0	133010	66	mmol/l	MAGIC_FG-METABO_EUR_2012
rs10811661	rs10811661	chr9:22134094	chr9:22134095	C	T	HbA1c	EFO_0004541;EFO_0001360	MAGIC	28898252	European	2017	-0.014	0.0024	4.141e-09	-	123665	0	123665	50	%	MAGIC_HbA1c_EUR_2017
rs10811661	rs10811661	chr9:22134094	chr9:22134095	C	T	Body mass index	EFO_0004340	Akiyama M	28892062	East Asian	2017	0.021	0.002906	5e-13	+	-	-	-	-	kg/m	NHGRI-EBI_GWAS_Catalog
rs10811661	rs10811661	chr9:22134094	chr9:22134095	C	T	Fasting plasma glucose	EFO_0004465	Hwang JY	25187374	East Asian	2014	NA	NA	9e-12	NA	-	-	-	-	-	NHGRI-EBI_GWAS_Catalog
rs10811661	rs10811661	chr9:22134094	chr9:22134095	C	T	Type 2 diabetes	EFO_0001360	Saxena R	17463246	European	2007	-0.1823	0.03345	5e-08	-	-	-	-	-	log OR	NHGRI-EBI_GWAS_Catalog
rs10811661	rs10811661	chr9:22134094	chr9:22134095	C	T	Type 2 diabetes	EFO_0001360	Scott LJ	17463248	European	2007	-0.1823	0.02347	8e-15	-	-	-	-	-	log OR	NHGRI-EBI_GWAS_Catalog
rs10811661	rs10811661	chr9:22134094	chr9:22134095	C	T	Type 2 diabetes	EFO_0001360	DIAGRAM	22885922	Mixed	2012	-0.1655	0.01535	4e-27	-	-	-	-	-	log OR	NHGRI-EBI_GWAS_Catalog
rs10811661	rs10811661	chr9:22134094	chr9:22134095	C	T	Type 2 diabetes	EFO_0001360	Hara K	23945395	East Asian	2013	NA	NA	1e-18	NA	-	-	-	-	-	NHGRI-EBI_GWAS_Catalog
rs10811661	rs10811661	chr9:22134094	chr9:22134095	C	T	Type 2 diabetes	EFO_0001360	DIAGRAM	24509480	Mixed	2014	-0.1655	0.01517	1e-27	-	-	-	-	-	log OR	NHGRI-EBI_GWAS_Catalog
rs10811661	rs10811661	chr9:22134094	chr9:22134095	C	T	Type 2 diabetes	EFO_0001360	Cook JP	27189021	Mixed	2016	-0.131	0.0206	2e-10	-	-	-	-	-	log OR	NHGRI-EBI_GWAS_Catalog
rs10811661	rs10811661	chr9:22134094	chr9:22134095	C	T	Type 2 diabetes	EFO_0001360	Zhao W	28869590	Mixed	2017	0.174	0.009954	2e-68	+	-	-	-	-	unit decrease	NHGRI-EBI_GWAS_Catalog
rs10811661	rs10811661	chr9:22134094	chr9:22134095	C	T	Type 2 diabetes	EFO_0001360	Zhao W	28869590	Mixed	2017	0.1563	0.01356	1e-30	+	-	-	-	-	unit decrease	NHGRI-EBI_GWAS_Catalog
rs10811661	rs10811661	chr9:22134094	chr9:22134095	C	T	Type 2 diabetes	EFO_0001360	Zhao W	28869590	Mixed	2017	0.1831	0.02824	9e-11	+	-	-	-	-	unit decrease	NHGRI-EBI_GWAS_Catalog
rs10811661	rs10811661	chr9:22134094	chr9:22134095	C	T	Diabetes diagnosed by doctor	EFO_0000400	Neale B	UKBB	European	2017	-0.007161	0.0006868	1.879e-25	-	336473	16183	320290	1	risk diff	Neale-B_UKBB_EUR_2017
rs10811661	rs10811661	chr9:22134094	chr9:22134095	C	T	Illnesses of father: diabetes	EFO_0000400	Neale B	UKBB	European	2017	-0.005723	0.0009967	9.366e-09	-	293407	28197	265210	1	risk diff	Neale-B_UKBB_EUR_2017
rs10811661	rs10811661	chr9:22134094	chr9:22134095	C	T	Illnesses of mother: diabetes	EFO_0000400	Neale B	UKBB	European	2017	-0.005837	0.0009593	1.167e-09	-	309953	28875	281078	1	risk diff	Neale-B_UKBB_EUR_2017
rs10811661	rs10811661	chr9:22134094	chr9:22134095	C	T	Illnesses of siblings: diabetes	EFO_0000400	Neale B	UKBB	European	2017	-0.005821	0.0009888	3.931e-09	-	261075	21747	239328	1	risk diff	Neale-B_UKBB_EUR_2017
rs10811661	rs10811661	chr9:22134094	chr9:22134095	C	T	Self-reported diabetes	EFO_0000400	Neale B	UKBB	European	2017	-0.005785	0.0006228	1.57e-20	-	337159	13243	323916	1	risk diff	Neale-B_UKBB_EUR_2017
rs10811661	rs10811661	chr9:22134094	chr9:22134095	C	T	Treatment with metformin	EFO_0007056	Neale B	UKBB	European	2017	-0.004522	0.0005	1.531e-19	-	337159	8392	328767	1	risk diff	Neale-B_UKBB_EUR_2017
rs10811661	rs10811661	chr9:22134094	chr9:22134095	C	T	Diabetes mellitus type 2	EFO_0001359;EFO_0000400	Saxena R	17463246	European	2007	NA	NA	5e-08	NA	-	-	-	-	-	dbGaP
rs10811661	rs10811661	chr9:22134094	chr9:22134095	C	T	Diabetes mellitus type 2	EFO_0001359;EFO_0000400	Scott LJ	17463248	European	2007	NA	NA	8e-15	NA	-	-	-	-	-	dbGaP
rs10830963	rs10830963	chr11:92708710	chr11:92975544	C	G	Type II diabetes	EFO_0001360	DIAGRAM	26551672	European	2015	-0.09803	0.01388	2.9e-12	-	84780	27206	57574	23	log OR	DIAGRAM_T2D-METABO_EUR_2015
rs10830963	rs10830963	chr11:92708710	chr11:92975544	C	G	Maternal effects on offspring birthweight	EFO_0004344	EGGC	29309628	European	2018	-0.0524	0.0058	1e-19	-	71341	0	71341	25	Z-score	EGGC_MBW_EUR_2018
rs10830963	rs10830963	chr11:92708710	chr11:92975544	C	G	Fasting blood glucose	EFO_0004465	Prokopenko I	19060907	European	2008	NA	NA	2.2e-50	NA	35812	-	-	-	-	GRASP
rs10830963	rs10830963	chr11:92708710	chr11:92975544	C	G	Fasting blood glucose	EFO_0004465	Chambers JC	19651812	Mixed	2009	NA	NA	8e-12	NA	7474	-	-	-	-	GRASP
rs10830963	rs10830963	chr11:92708710	chr11:92975544	C	G	Fasting blood glucose	EFO_0004465	MAGIC	20081858	European	2010	NA	NA	5.8e-175	NA	46186	-	-	-	-	GRASP
rs10830963	rs10830963	chr11:92708710	chr11:92975544	C	G	Fasting blood glucose	EFO_0004465	Xing C	20152958	Mixed	2010	NA	NA	3.3e-19	NA	9457	-	-	-	-	GRASP
rs10830963	rs10830963	chr11:92708710	chr11:92975544	C	G	Fasting blood glucose	EFO_0004465	Kim YJ	21909109	East Asian	2011	NA	NA	4.67e-10	NA	12545	-	-	-	-	GRASP
rs10830963	rs10830963	chr11:92708710	chr11:92975544	C	G	Fasting blood glucose	EFO_0004465	Manning AK	22581228	European	2012	NA	NA	2.2e-100	NA	58074	-	-	-	-	GRASP
rs10830963	rs10830963	chr11:92708710	chr11:92975544	C	G	Fasting blood glucose	EFO_0004465	MAGIC	22885924	European	2012	NA	NA	1.07e-215	NA	133010	-	-	-	-	GRASP
rs10830963	rs10830963	chr11:92708710	chr11:92975544	C	G	Fasting blood glucose in high BMI subjects	EFO_0008036	Manning AK	22581228	European	2012	NA	NA	4.33e-31	NA	58074	-	-	-	-	GRASP
rs10830963	rs10830963	chr11:92708710	chr11:92975544	C	G	Fasting blood glucose in low BMI subjects	EFO_0008036	Manning AK	22581228	European	2012	NA	NA	3.9e-80	NA	58074	-	-	-	-	GRASP
rs10830963	rs10830963	chr11:92708710	chr11:92975544	C	G	Fasting plasma glucose after exclusion of subjects with FG levels 7 mmolL	EFO_0004465	Prokopenko I	19060907	European	2008	NA	NA	1.3e-51	NA	35812	-	-	-	-	GRASP
rs10830963	rs10830963	chr11:92708710	chr11:92975544	C	G	Fasting serum glucose mgdL in children	-	Comuzzie AG	23251661	Hispanic	2012	NA	NA	3.72e-08	NA	815	-	-	-	-	GRASP
rs10830963	rs10830963	chr11:92708710	chr11:92975544	C	G	Glycated Hemoglobin HbA1c	HP_0040217	MAGIC	20081858	European	2010	NA	NA	3e-09	NA	46186	-	-	-	-	GRASP
rs10830963	rs10830963	chr11:92708710	chr11:92975544	C	G	Glycated Hemoglobin HbA1c	HP_0040217	MAGIC	22885924	European	2012	NA	NA	2.99e-09	NA	133010	-	-	-	-	GRASP
rs10830963	rs10830963	chr11:92708710	chr11:92975544	C	G	HOMA B	EFO_0004469	Prokopenko I	19060907	European	2008	NA	NA	1.1e-15	NA	35812	-	-	-	-	GRASP
rs10830963	rs10830963	chr11:92708710	chr11:92975544	C	G	HOMA B	EFO_0004469	MAGIC	20081858	European	2010	NA	NA	2.7e-43	NA	46186	-	-	-	-	GRASP
rs10830963	rs10830963	chr11:92708710	chr11:92975544	C	G	HOMA B	EFO_0004469	DIAGRAM	22885922	Mixed	2012	NA	NA	8.6e-23	NA	69033	-	-	-	-	GRASP
rs10830963	rs10830963	chr11:92708710	chr11:92975544	C	G	Type 2 diabetes	EFO_0001360	MAGIC	20081858	European	2010	NA	NA	8e-13	NA	46186	-	-	-	-	GRASP
rs10830963	rs10830963	chr11:92708710	chr11:92975544	C	G	Type 2 diabetes males	EFO_0001360	DIAGRAM	22885922	Mixed	2012	NA	NA	2.7e-10	NA	69033	-	-	-	-	GRASP
rs10830963	rs10830963	chr11:92708710	chr11:92975544	C	G	log CIR adjusted for ISI	-	MAGIC	24699409	European	2014	NA	NA	4.73e-14	NA	4789	0	4789	7	Z-score	MAGIC_CIR-ISI_EUR_2014
rs10830963	rs10830963	chr11:92708710	chr11:92975544	C	G	log CIR	-	MAGIC	24699409	European	2014	0.18	0.023	1.26e-14	+	5318	0	5318	7	Z-score	MAGIC_CIR_EUR_2014
rs10830963	rs10830963	chr11:92708710	chr11:92975544	C	G	log DI	-	MAGIC	24699409	European	2014	0.19	0.023	8.14e-17	+	5130	0	5130	7	Z-score	MAGIC_DI_EUR_2014
rs10830963	rs10830963	chr11:92708710	chr11:92975544	C	G	Fasting glucose	EFO_0004465	MAGIC	22885924	European	2012	-0.078	0.0025	1.07e-215	-	133010	0	133010	66	mmol/l	MAGIC_FG-METABO_EUR_2012
rs10830963	rs10830963	chr11:92708710	chr11:92975544	C	G	Fasting glucose	EFO_0004465	MAGIC	20081858	European	2010	-0.079	0.0045	1.263e-68	-	46186	0	46186	21	mmol/l	MAGIC_FG_EUR_2010
rs10830963	rs10830963	chr11:92708710	chr11:92975544	C	G	log HOMA-B	EFO_0004469	MAGIC	20081858	European	2010	0.039	0.004	8.6e-23	+	46186	0	46186	21	-	MAGIC_HOMA-B_EUR_2010
rs10830963	rs10830963	chr11:92708710	chr11:92975544	C	G	HbA1C	EFO_0004541;EFO_0001360	MAGIC	20858683	European	2010	-0.0238	0.004	2.993e-09	-	46368	0	46368	23	%	MAGIC_HbA1C_EUR_2010
rs10830963	rs10830963	chr11:92708710	chr11:92975544	C	G	HbA1c	EFO_0004541;EFO_0001360	MAGIC	28898252	East Asian	2017	-0.022	0.0039	7.035e-09	-	20838	0	20838	13	%	MAGIC_HbA1c_EAS_2017
rs10830963	rs10830963	chr11:92708710	chr11:92975544	C	G	HbA1c	EFO_0004541;EFO_0001360	MAGIC	28898252	European	2017	-0.02	0.002	2.225e-23	-	123665	0	123665	50	%	MAGIC_HbA1c_EUR_2017
rs10830963	rs10830963	chr11:92708710	chr11:92975544	C	G	Acute insulin response	EFO_0006831	Wood AR	28490609	Mixed	2017	-0.218	0.02311	4e-21	-	-	-	-	-	unit decrease	NHGRI-EBI_GWAS_Catalog
rs10830963	rs10830963	chr11:92708710	chr11:92975544	C	G	Corrected insulin response	EFO_0008473	MAGIC	24699409	European	2014	-0.17	0.01553	7e-28	-	-	-	-	-	unit decrease	NHGRI-EBI_GWAS_Catalog
rs10830963	rs10830963	chr11:92708710	chr11:92975544	C	G	Corrected insulin response adjusted for insulin sensitivity index	EFO_0004471;EFO_0008473	MAGIC	24699409	European	2014	-0.19	0.01666	4e-30	-	-	-	-	-	unit decrease	NHGRI-EBI_GWAS_Catalog
rs10830963	rs10830963	chr11:92708710	chr11:92975544	C	G	Fasting glucose related traits	-	MAGIC	20081858	European	2010	NA	NA	3e-43	NA	-	-	-	-	-	NHGRI-EBI_GWAS_Catalog
rs10830963	rs10830963	chr11:92708710	chr11:92975544	C	G	Fasting glucose related traits	-	MAGIC	20081858	European	2010	NA	NA	6e-175	NA	-	-	-	-	-	NHGRI-EBI_GWAS_Catalog
rs10830963	rs10830963	chr11:92708710	chr11:92975544	C	G	Fasting glucose related traits interaction with BMI	-	Manning AK	22581228	European	2012	NA	NA	4e-105	NA	-	-	-	-	-	NHGRI-EBI_GWAS_Catalog
rs10830963	rs10830963	chr11:92708710	chr11:92975544	C	G	Fasting plasma glucose	EFO_0004465	Prokopenko I	19060907	European	2008	-0.07	0.004696	3e-50	-	-	-	-	-	mmol/l increase	NHGRI-EBI_GWAS_Catalog
rs10830963	rs10830963	chr11:92708710	chr11:92975544	C	G	Fasting plasma glucose	EFO_0004465	Rasmussen Torvik LJ	22508271	Mixed	2012	NA	NA	1e-12	NA	-	-	-	-	-	NHGRI-EBI_GWAS_Catalog
rs10830963	rs10830963	chr11:92708710	chr11:92975544	C	G	Glucose homeostasis traits	EFO_0006830;EFO_0006896	Palmer ND	25524916	Hispanic	2014	NA	NA	1e-11	NA	-	-	-	-	-	NHGRI-EBI_GWAS_Catalog
rs10830963	rs10830963	chr11:92708710	chr11:92975544	C	G	Glucose homeostasis traits	EFO_0006830;EFO_0006896	Palmer ND	25524916	Hispanic	2014	NA	NA	5e-12	NA	-	-	-	-	-	NHGRI-EBI_GWAS_Catalog
rs10830963	rs10830963	chr11:92708710	chr11:92975544	C	G	Glycated hemoglobin levels	EFO_0004541	MAGIC	28898252	African	2017	-0.0223	0.003851	7e-09	-	-	-	-	-	unit increase	NHGRI-EBI_GWAS_Catalog
rs10830963	rs10830963	chr11:92708710	chr11:92975544	C	G	Glycated hemoglobin levels	EFO_0004541	MAGIC	28898252	African	2017	-0.0196	0.001965	2e-23	-	-	-	-	-	unit increase	NHGRI-EBI_GWAS_Catalog
rs10830963	rs10830963	chr11:92708710	chr11:92975544	C	G	Incremental insulin	EFO_0004467	MAGIC	24699409	European	2014	-0.089	0.01606	3e-08	-	-	-	-	-	unit decrease	NHGRI-EBI_GWAS_Catalog
rs10830963	rs10830963	chr11:92708710	chr11:92975544	C	G	Insulin disposition index	EFO_0006832	MAGIC	24699409	European	2014	-0.19	0.01621	1e-31	-	-	-	-	-	unit decrease	NHGRI-EBI_GWAS_Catalog
rs10830963	rs10830963	chr11:92708710	chr11:92975544	C	G	Insulin disposition index	EFO_0006832	Wood AR	28490609	Mixed	2017	-0.195	0.02309	3e-17	-	-	-	-	-	unit decrease	NHGRI-EBI_GWAS_Catalog
rs10830963	rs10830963	chr11:92708710	chr11:92975544	C	G	Insulin levels adjusted for BMI	EFO_0008473	MAGIC	24699409	European	2014	-0.12	0.01579	3e-14	-	-	-	-	-	unit decrease	NHGRI-EBI_GWAS_Catalog
rs10830963	rs10830963	chr11:92708710	chr11:92975544	C	G	Metabolite levels	EFO_0004725	Kettunen J	22286219	European	2012	NA	NA	3e-11	NA	-	-	-	-	-	NHGRI-EBI_GWAS_Catalog
rs10830963	rs10830963	chr11:92708710	chr11:92975544	C	G	Obesity related traits	EFO_0004502	Comuzzie AG	23251661	Hispanic	2012	NA	NA	4e-08	NA	-	-	-	-	-	NHGRI-EBI_GWAS_Catalog
rs10830963	rs10830963	chr11:92708710	chr11:92975544	C	G	Offspring birth weight	EFO_0004344;EFO_0005939	EGGC	29309628	European	2018	-0.052	0.005721	1e-19	-	-	-	-	-	Z-score increase	NHGRI-EBI_GWAS_Catalog
rs10830963	rs10830963	chr11:92708710	chr11:92975544	C	G	Peak insulin response	EFO_0008000	Wood AR	28490609	Mixed	2017	-0.235	0.02289	1e-24	-	-	-	-	-	unit decrease	NHGRI-EBI_GWAS_Catalog
rs10830963	rs10830963	chr11:92708710	chr11:92975544	C	G	Type 2 diabetes	EFO_0001360	DIAGRAM	22885922	Mixed	2012	-0.09531	0.01319	5e-13	-	-	-	-	-	log OR	NHGRI-EBI_GWAS_Catalog
rs10830963	rs10830963	chr11:92708710	chr11:92975544	C	G	Type 2 diabetes	EFO_0001360	DIAGRAM	22885922	Mixed	2012	-0.1044	0.01657	3e-10	-	-	-	-	-	log OR	NHGRI-EBI_GWAS_Catalog
rs10830963	rs10830963	chr11:92708710	chr11:92975544	C	G	Type 2 diabetes	EFO_0001360	Zhao W	28869590	Mixed	2017	-0.075	0.008642	4e-18	-	-	-	-	-	unit increase	NHGRI-EBI_GWAS_Catalog
rs10830963	rs10830963	chr11:92708710	chr11:92975544	C	G	Type 2 diabetes	EFO_0001360	Zhao W	28869590	Mixed	2017	-0.094	0.0115	3e-16	-	-	-	-	-	unit increase	NHGRI-EBI_GWAS_Catalog
rs10830963	rs10830963	chr11:92708710	chr11:92975544	C	G	Birth weight of first child	EFO_0004344	Neale B	UKBB	European	2017	-0.04616	0.004982	1.974e-20	-	145558	0	145558	1	-	Neale-B_UKBB_EUR_2017
rs10830963	rs10830963	chr11:92708710	chr11:92975544	C	G	Diabetes diagnosed by doctor	EFO_0000400	Neale B	UKBB	European	2017	-0.004412	0.0005821	3.461e-14	-	336473	16183	320290	1	risk diff	Neale-B_UKBB_EUR_2017
rs10830963	rs10830963	chr11:92708710	chr11:92975544	C	G	Self-reported diabetes	EFO_0000400	Neale B	UKBB	European	2017	-0.003046	0.0005278	7.916e-09	-	337159	13243	323916	1	risk diff	Neale-B_UKBB_EUR_2017
rs10830963	rs10830963	chr11:92708710	chr11:92975544	C	G	Blood glucose	NCIT_C94312	Prokopenko I	19060907	European	2008	NA	NA	3e-50	NA	-	-	-	-	-	dbGaP
rs10830963	rs10830963	chr11:92708710	chr11:92975544	C	G	Glucose	CHEBI_17234	Rasmussen Torvik LJ	22508271	Mixed	2012	NA	NA	1e-12	NA	-	-	-	-	-	dbGaP
rs10830963	rs10830963	chr11:92708710	chr11:92975544	C	G	Glucose tolerance test	NCIT_C45946	MAGIC	20081858	European	2010	NA	NA	6e-175	NA	-	-	-	-	-	dbGaP
rs10830963	rs10830963	chr11:92708710	chr11:92975544	C	G	Glucose transporter type 2	-	MAGIC	20081858	European	2010	NA	NA	3e-43	NA	-	-	-	-	-	dbGaP
rs10830963	rs10830963	chr11:92708710	chr11:92975544	C	G	Metabolism	HP_0003119;HP_0012278	Kettunen J	22286219	European	2012	NA	NA	3e-11	NA	-	-	-	-	-	dbGaP
rs10946402	rs10946402	chr6:20715826	chr6:20715595	G	T	Body mass index females	EFO_0004340	Akiyama M	28892062	East Asian	2017	-0.03121	0.005261	3.01e-09	-	82438	0	82438	3	IVNT	Akiyama-M_BMI-F_EAS_2017
rs10946402	rs10946402	chr6:20715826	chr6:20715595	G	T	Body mass index males	EFO_0004340	Akiyama M	28892062	East Asian	2017	-0.03559	0.004818	1.505e-13	-	90992	0	90992	3	IVNT	Akiyama-M_BMI-M_EAS_2017
rs10946402	rs10946402	chr6:20715826	chr6:20715595	G	T	Body mass index	EFO_0004340	Akiyama M	28892062	East Asian	2017	-0.03304	0.003553	1.439e-20	-	173430	0	173430	3	IVNT	Akiyama-M_BMI_EAS_2017
rs10946402	rs10946402	chr6:20715826	chr6:20715595	G	T	Type II diabetes	EFO_0001360	DIAGRAM	26551672	European	2015	0.1187	0.0163	3.2e-13	+	84780	27206	57574	23	log OR	DIAGRAM_T2D-METABO_EUR_2015
rs10946402	rs10946402	chr6:20715826	chr6:20715595	G	T	Type II diabetes adjusted for BMI	EFO_0001360	DIAGRAM	28566273	European	2017	0.2	0.019	2.1e-26	+	159208	26676	132532	18	log OR	DIAGRAM_T2D-adjusted-BMI_EUR_2017
rs10946402	rs10946402	chr6:20715826	chr6:20715595	G	T	Type II diabetes	EFO_0001360	DIAGRAM	28566273	European	2017	0.17	0.016	8.3e-28	+	159208	26676	132532	18	log OR	DIAGRAM_T2D_EUR_2017
rs10946402	rs10946402	chr6:20715826	chr6:20715595	G	T	Birth weight	EFO_0004344	Neale B	UKBB	European	2017	-0.03099	0.004193	1.46e-13	-	193063	0	193063	1	IVNT	Neale-B_UKBB_EUR_2017
rs10946402	rs10946402	chr6:20715826	chr6:20715595	G	T	Diabetes diagnosed by doctor	EFO_0000400	Neale B	UKBB	European	2017	0.007004	0.0006897	3.177e-24	+	336473	16183	320290	1	risk diff	Neale-B_UKBB_EUR_2017
rs10946402	rs10946402	chr6:20715826	chr6:20715595	G	T	Hip circumference	EFO_0005093	Neale B	UKBB	European	2017	-0.01792	0.003186	1.853e-08	-	336601	0	336601	1	IVNT	Neale-B_UKBB_EUR_2017
rs10946402	rs10946402	chr6:20715826	chr6:20715595	G	T	Leg fat-free mass right	-	Neale B	UKBB	European	2017	-0.01167	0.002118	3.616e-08	-	331285	0	331285	1	IVNT	Neale-B_UKBB_EUR_2017
rs10946402	rs10946402	chr6:20715826	chr6:20715595	G	T	Self-reported diabetes	EFO_0000400	Neale B	UKBB	European	2017	0.005371	0.0006255	8.894e-18	+	337159	13243	323916	1	risk diff	Neale-B_UKBB_EUR_2017
rs10946402	rs10946402	chr6:20715826	chr6:20715595	G	T	Treatment with metformin	EFO_0007056	Neale B	UKBB	European	2017	0.00333	0.0005022	3.335e-11	+	337159	8392	328767	1	risk diff	Neale-B_UKBB_EUR_2017
rs11039154	rs11039154	chr11:47278502	chr11:47256951	C	T	Arm fat mass left	-	Neale B	UKBB	European	2017	0.01506	0.00266	1.492e-08	+	331164	0	331164	1	IVNT	Neale-B_UKBB_EUR_2017
rs11039154	rs11039154	chr11:47278502	chr11:47256951	C	T	Arm fat percentage left	-	Neale B	UKBB	European	2017	0.01245	0.002054	1.35e-09	+	331198	0	331198	1	IVNT	Neale-B_UKBB_EUR_2017
rs11039154	rs11039154	chr11:47278502	chr11:47256951	C	T	Arm fat percentage right	-	Neale B	UKBB	European	2017	0.01191	0.002064	7.83e-09	+	331249	0	331249	1	IVNT	Neale-B_UKBB_EUR_2017
rs11039154	rs11039154	chr11:47278502	chr11:47256951	C	T	Comparative body size at age 10	-	Neale B	UKBB	European	2017	0.01157	0.001858	4.689e-10	+	331693	0	331693	1	-	Neale-B_UKBB_EUR_2017
rs11039154	rs11039154	chr11:47278502	chr11:47256951	C	T	Diastolic blood pressure	EFO_0006336	Neale B	UKBB	European	2017	-0.01527	0.002749	2.801e-08	-	317756	0	317756	1	IVNT	Neale-B_UKBB_EUR_2017
rs11039154	rs11039154	chr11:47278502	chr11:47256951	C	T	Impedance of leg right	-	Neale B	UKBB	European	2017	-0.01392	0.002455	1.444e-08	-	331301	0	331301	1	IVNT	Neale-B_UKBB_EUR_2017
rs11039154	rs11039154	chr11:47278502	chr11:47256951	C	T	Miserableness	-	Neale B	UKBB	European	2017	-0.00943	0.001345	2.346e-12	-	331856	141755	190101	1	risk diff	Neale-B_UKBB_EUR_2017
rs11039154	rs11039154	chr11:47278502	chr11:47256951	C	T	Mood swings	EFO_0008475	Neale B	UKBB	European	2017	-0.009284	0.001369	1.198e-11	-	329428	148601	180827	1	risk diff	Neale-B_UKBB_EUR_2017
rs11039154	rs11039154	chr11:47278502	chr11:47256951	C	T	Neuroticism score	EFO_0007660	Neale B	UKBB	European	2017	-0.06109	0.009717	3.238e-10	-	274108	0	274108	1	-	Neale-B_UKBB_EUR_2017
rs11039154	rs11039154	chr11:47278502	chr11:47256951	C	T	Self-reported hypertension	EFO_0000537	Neale B	UKBB	European	2017	-0.008103	0.00119	1.002e-11	-	337159	87690	249469	1	risk diff	Neale-B_UKBB_EUR_2017
rs11039154	rs11039154	chr11:47278502	chr11:47256951	C	T	Suffer from nerves	-	Neale B	UKBB	European	2017	-0.006755	0.001136	2.737e-09	-	325248	69352	255896	1	risk diff	Neale-B_UKBB_EUR_2017
rs11039154	rs11039154	chr11:47278502	chr11:47256951	C	T	Vascular or heart problems diagnosed by doctor: high blood pressure	EFO_0004325	Neale B	UKBB	European	2017	-0.008975	0.001207	1.038e-13	-	336683	91033	245650	1	risk diff	Neale-B_UKBB_EUR_2017
rs11039154	rs11039154	chr11:47278502	chr11:47256951	C	T	Vascular or heart problems diagnosed by doctor: none of the above	-	Neale B	UKBB	European	2017	0.00791	0.00124	1.76e-10	+	336683	236530	100153	1	risk diff	Neale-B_UKBB_EUR_2017
rs11248914	rs11248914	chr16:293562	chr16:243563	C	T	High light scatter percentage of red cells	EFO_0004586	Astle W	27863252	European	2016	0.02184	0.003825	1.128e-08	+	173480	0	173480	2	IVNT	Astle-W_Blood-Cell-Traits_EUR_2016
rs11248914	rs11248914	chr16:293562	chr16:243563	C	T	Mean corpuscular hemoglobin	EFO_0004586	Astle W	27863252	European	2016	0.06966	0.003774	4.523e-76	+	173480	0	173480	2	IVNT	Astle-W_Blood-Cell-Traits_EUR_2016
rs11248914	rs11248914	chr16:293562	chr16:243563	C	T	Mean corpuscular hemoglobin concentration	EFO_0004586	Astle W	27863252	European	2016	0.04526	0.003692	1.51e-34	+	173480	0	173480	2	IVNT	Astle-W_Blood-Cell-Traits_EUR_2016
rs11248914	rs11248914	chr16:293562	chr16:243563	C	T	Mean corpuscular volume	EFO_0004586	Astle W	27863252	European	2016	0.05796	0.003764	1.704e-53	+	173480	0	173480	2	IVNT	Astle-W_Blood-Cell-Traits_EUR_2016
rs11248914	rs11248914	chr16:293562	chr16:243563	C	T	Red blood cell count	EFO_0004586	Astle W	27863252	European	2016	-0.03168	0.003793	6.72e-17	-	173480	0	173480	2	IVNT	Astle-W_Blood-Cell-Traits_EUR_2016
rs11248914	rs11248914	chr16:293562	chr16:243563	C	T	Reticulocyte fraction of red cells	EFO_0004586	Astle W	27863252	European	2016	0.02574	0.003829	1.787e-11	+	173480	0	173480	2	IVNT	Astle-W_Blood-Cell-Traits_EUR_2016
rs11248914	rs11248914	chr16:293562	chr16:243563	C	T	Mean corpuscular hemoglobin MCH	EFO_0004527	Li J	23263863	Mixed	2012	NA	NA	2.03e-11	NA	14177	-	-	-	-	GRASP
rs11248914	rs11248914	chr16:293562	chr16:243563	C	T	Mean corpuscular hemoglobin concentration	EFO_0004528	van der Harst P	23222517	Mixed	2012	NA	NA	2.65e-21	NA	71861	-	-	-	-	GRASP
rs11248914	rs11248914	chr16:293562	chr16:243563	C	T	Mean corpuscular volume	EFO_0004526	van der Harst P	23222517	Mixed	2012	NA	NA	2.75e-13	NA	71861	-	-	-	-	GRASP
rs11248914	rs11248914	chr16:293562	chr16:243563	C	T	Red blood cell traits combined	-	Chen Z	23446634	Mixed	2013	NA	NA	7.34e-16	NA	16485	-	-	-	-	GRASP
rs11248914	rs11248914	chr16:293562	chr16:243563	C	T	HbA1c	EFO_0004541;EFO_0001360	MAGIC	28898252	European	2017	-0.014	0.0019	2.563e-14	-	123665	0	123665	50	%	MAGIC_HbA1c_EUR_2017
rs11248914	rs11248914	chr16:293562	chr16:243563	C	T	Glycated hemoglobin levels	EFO_0004541	MAGIC	28898252	African	2017	-0.0142	0.001869	3e-14	-	-	-	-	-	unit increase	NHGRI-EBI_GWAS_Catalog
rs11257655	rs11257655	chr10:12307894	chr10:12265895	C	T	Body mass index males	EFO_0004340	Akiyama M	28892062	East Asian	2017	0.02841	0.004825	3.915e-09	+	90992	0	90992	3	IVNT	Akiyama-M_BMI-M_EAS_2017
rs11257655	rs11257655	chr10:12307894	chr10:12265895	C	T	Body mass index	EFO_0004340	Akiyama M	28892062	East Asian	2017	0.02142	0.003555	1.686e-09	+	173430	0	173430	3	IVNT	Akiyama-M_BMI_EAS_2017
rs11257655	rs11257655	chr10:12307894	chr10:12265895	C	T	Type II diabetes	EFO_0001360	DIAGRAM	26551672	European	2015	-0.0944	0.01531	3.9e-10	-	84780	27206	57574	23	log OR	DIAGRAM_T2D-METABO_EUR_2015
rs11257655	rs11257655	chr10:12307894	chr10:12265895	C	T	Type II diabetes	EFO_0001360	DIAGRAM	28566273	European	2017	-0.08	0.015	4e-08	-	159208	26676	132532	18	log OR	DIAGRAM_T2D_EUR_2017
rs11257655	rs11257655	chr10:12307894	chr10:12265895	C	T	Type II diabetes	EFO_0001360	DIAGRAM	24509480	Mixed	2014	-0.09531	0.01631	2.6e-09	-	110452	26488	83964	4	log OR	DIAGRAM_T2D_Mixed_2014
rs11257655	rs11257655	chr10:12307894	chr10:12265895	C	T	CAMK1D Trancript AL137430 expression in Blood tissue	-	Voight BF	20581827	European	2010	NA	NA	1.2e-25	NA	47117	-	-	-	-	GRASP
rs11257655	rs11257655	chr10:12307894	chr10:12265895	C	T	CAMK1D Trancript NM020397 expression in Blood tissue	-	Voight BF	20581827	European	2010	NA	NA	3.3e-09	NA	47117	-	-	-	-	GRASP
rs11257655	rs11257655	chr10:12307894	chr10:12265895	C	T	Type 2 diabetes	EFO_0001360	Li H	22961080	Mixed	2012	NA	NA	6.56e-09	NA	3712	-	-	-	-	GRASP
rs11257655	rs11257655	chr10:12307894	chr10:12265895	C	T	Body mass index	EFO_0004340	Akiyama M	28892062	East Asian	2017	-0.015	0.00259	7e-09	-	-	-	-	-	kg/m	NHGRI-EBI_GWAS_Catalog
rs11257655	rs11257655	chr10:12307894	chr10:12265895	C	T	Type 2 diabetes	EFO_0001360	Li H	22961080	Mixed	2012	-0.1398	0.02413	7e-09	-	-	-	-	-	log OR	NHGRI-EBI_GWAS_Catalog
rs11257655	rs11257655	chr10:12307894	chr10:12265895	C	T	Type 2 diabetes	EFO_0001360	DIAGRAM	24509480	Mixed	2014	-0.05827	0.009823	3e-09	-	-	-	-	-	log OR	NHGRI-EBI_GWAS_Catalog
rs11257655	rs11257655	chr10:12307894	chr10:12265895	C	T	Type 2 diabetes	EFO_0001360	Imamura M	26818947	Mixed	2016	-0.111	0.01557	1e-12	-	-	-	-	-	log OR	NHGRI-EBI_GWAS_Catalog
rs11257655	rs11257655	chr10:12307894	chr10:12265895	C	T	Type 2 diabetes	EFO_0001360	Zhao W	28869590	Mixed	2017	-0.092	0.008194	3e-29	-	-	-	-	-	unit increase	NHGRI-EBI_GWAS_Catalog
rs11257655	rs11257655	chr10:12307894	chr10:12265895	C	T	Type 2 diabetes	EFO_0001360	Zhao W	28869590	Mixed	2017	-0.0773	0.01227	3e-10	-	-	-	-	-	unit increase	NHGRI-EBI_GWAS_Catalog
rs11257655	rs11257655	chr10:12307894	chr10:12265895	C	T	Forced expiratory volume in 1-second	EFO_0004314	Neale B	UKBB	European	2017	0.02008	0.002559	4.219e-15	+	307638	0	307638	1	IVNT	Neale-B_UKBB_EUR_2017
rs11257655	rs11257655	chr10:12307894	chr10:12265895	C	T	Forced expiratory volume in 1-second, best measure	EFO_0004314	Neale B	UKBB	European	2017	0.02135	0.002811	3.084e-14	+	255492	0	255492	1	IVNT	Neale-B_UKBB_EUR_2017
rs11257655	rs11257655	chr10:12307894	chr10:12265895	C	T	Illnesses of mother: diabetes	EFO_0000400	Neale B	UKBB	European	2017	-0.005585	0.000895	4.381e-10	-	309953	28875	281078	1	risk diff	Neale-B_UKBB_EUR_2017
rs11257655	rs11257655	chr10:12307894	chr10:12265895	C	T	Peak expiratory flow	EFO_0009718	Neale B	UKBB	European	2017	0.01492	0.002659	2.021e-08	+	307638	0	307638	1	IVNT	Neale-B_UKBB_EUR_2017
rs11257655	rs11257655	chr10:12307894	chr10:12265895	C	T	Treatment with metformin	EFO_0007056	Neale B	UKBB	European	2017	-0.002663	0.0004666	1.148e-08	-	337159	8392	328767	1	risk diff	Neale-B_UKBB_EUR_2017
rs11558471	rs11558471	chr8:118185733	chr8:117173494	A	G	Type II diabetes	EFO_0001360	DIAGRAM	26551672	European	2015	0.1196	0.01358	1.6e-18	+	84780	27206	57574	23	log OR	DIAGRAM_T2D-METABO_EUR_2015
rs11558471	rs11558471	chr8:118185733	chr8:117173494	A	G	Type II diabetes adjusted for BMI	EFO_0001360	DIAGRAM	28566273	European	2017	0.14	0.016	1.2e-17	+	159208	26676	132532	18	log OR	DIAGRAM_T2D-adjusted-BMI_EUR_2017
rs11558471	rs11558471	chr8:118185733	chr8:117173494	A	G	Type II diabetes	EFO_0001360	DIAGRAM	22885922	European	2012	0.131	0.02239	8.7e-10	+	61519	9147	52372	12	log OR	DIAGRAM_T2D_EUR_2012
rs11558471	rs11558471	chr8:118185733	chr8:117173494	A	G	Type II diabetes	EFO_0001360	DIAGRAM	28566273	European	2017	0.11	0.013	5.2e-17	+	159208	26676	132532	18	log OR	DIAGRAM_T2D_EUR_2017
rs11558471	rs11558471	chr8:118185733	chr8:117173494	A	G	Type II diabetes	EFO_0001360	DIAGRAM	24509480	Mixed	2014	0.1222	0.01355	4.1e-17	+	110452	26488	83964	4	log OR	DIAGRAM_T2D_Mixed_2014
rs11558471	rs11558471	chr8:118185733	chr8:117173494	A	G	Fasting blood glucose	EFO_0004465	MAGIC	20081858	European	2010	NA	NA	2.6e-11	NA	46186	-	-	-	-	GRASP
rs11558471	rs11558471	chr8:118185733	chr8:117173494	A	G	Fasting blood glucose	EFO_0004465	Manning AK	22581228	European	2012	NA	NA	3.96e-21	NA	58074	-	-	-	-	GRASP
rs11558471	rs11558471	chr8:118185733	chr8:117173494	A	G	Fasting blood glucose	EFO_0004465	MAGIC	22885924	European	2012	NA	NA	7.8e-37	NA	133010	-	-	-	-	GRASP
rs11558471	rs11558471	chr8:118185733	chr8:117173494	A	G	Fasting blood glucose in low BMI subjects	EFO_0008036	Manning AK	22581228	European	2012	NA	NA	6.83e-18	NA	58074	-	-	-	-	GRASP
rs11558471	rs11558471	chr8:118185733	chr8:117173494	A	G	Fasting blood glucose in non diabetics	EFO_0004465	MAGIC	21873549	European	2011	NA	NA	2.6e-11	NA	10701	-	-	-	-	GRASP
rs11558471	rs11558471	chr8:118185733	chr8:117173494	A	G	Fasting proinsulin levels in non diabetics	HP_0008283	MAGIC	21873549	European	2011	NA	NA	3.08e-18	NA	10701	-	-	-	-	GRASP
rs11558471	rs11558471	chr8:118185733	chr8:117173494	A	G	Insulin processing and secretion	-	Huyghe	23263489	European	2012	NA	NA	1.3e-12	NA	8229	-	-	-	-	GRASP
rs11558471	rs11558471	chr8:118185733	chr8:117173494	A	G	Type 2 diabetes	EFO_0001360	MAGIC	21873549	European	2011	NA	NA	3.3e-08	NA	10701	-	-	-	-	GRASP
rs11558471	rs11558471	chr8:118185733	chr8:117173494	A	G	Type 2 diabetes	EFO_0001360	DIAGRAM	22885922	Mixed	2012	NA	NA	7.8e-37	NA	69033	-	-	-	-	GRASP
rs11558471	rs11558471	chr8:118185733	chr8:117173494	A	G	Fasting glucose	EFO_0004465	MAGIC	22885924	European	2012	0.029	0.0023	7.8e-37	+	133010	0	133010	66	mmol/l	MAGIC_FG-METABO_EUR_2012
rs11558471	rs11558471	chr8:118185733	chr8:117173494	A	G	Fasting glucose	EFO_0004465	MAGIC	20081858	European	2010	0.027	0.004	2.616e-11	+	46186	0	46186	21	mmol/l	MAGIC_FG_EUR_2010
rs11558471	rs11558471	chr8:118185733	chr8:117173494	A	G	HbA1c	EFO_0004541;EFO_0001360	MAGIC	28898252	East Asian	2017	0.021	0.0038	1.348e-08	+	20838	0	20838	13	%	MAGIC_HbA1c_EAS_2017
rs11558471	rs11558471	chr8:118185733	chr8:117173494	A	G	HbA1c	EFO_0004541;EFO_0001360	MAGIC	28898252	European	2017	0.015	0.0017	1.38e-19	+	123665	0	123665	50	%	MAGIC_HbA1c_EUR_2017
rs11558471	rs11558471	chr8:118185733	chr8:117173494	A	G	HbA1c	EFO_0004541;EFO_0001360	MAGIC	28898252	South Asian	2017	0.021	0.0038	1.348e-08	+	8874	0	8874	6	%	MAGIC_HbA1c_SAS_2017
rs11558471	rs11558471	chr8:118185733	chr8:117173494	A	G	log Proinsulin	EFO_0004467	MAGIC	21873549	European	2011	0.057	0.0079	4.213e-13	+	10701	0	10701	4	pmol/l	MAGIC_Proinsulin_EUR_2011
rs11558471	rs11558471	chr8:118185733	chr8:117173494	A	G	Fasting glucose related traits	-	MAGIC	20081858	European	2010	NA	NA	3e-11	NA	-	-	-	-	-	NHGRI-EBI_GWAS_Catalog
rs11558471	rs11558471	chr8:118185733	chr8:117173494	A	G	Fasting glucose related traits interaction with BMI	-	Manning AK	22581228	European	2012	NA	NA	3e-20	NA	-	-	-	-	-	NHGRI-EBI_GWAS_Catalog
rs11558471	rs11558471	chr8:118185733	chr8:117173494	A	G	Fasting plasma glucose	EFO_0004465	Nagy R	28270201	European	2017	-0.09348	0.01294	5e-13	-	-	-	-	-	mmol/L decrease	NHGRI-EBI_GWAS_Catalog
rs11558471	rs11558471	chr8:118185733	chr8:117173494	A	G	Glycated hemoglobin levels	EFO_0004541	MAGIC	28898252	African	2017	0.0213	0.003717	1e-08	+	-	-	-	-	unit increase	NHGRI-EBI_GWAS_Catalog
rs11558471	rs11558471	chr8:118185733	chr8:117173494	A	G	Glycated hemoglobin levels	EFO_0004541	MAGIC	28898252	African	2017	0.015	0.00165	1e-19	+	-	-	-	-	unit increase	NHGRI-EBI_GWAS_Catalog
rs11558471	rs11558471	chr8:118185733	chr8:117173494	A	G	Proinsulin levels	EFO_0004467	MAGIC	21873549	European	2011	NA	NA	3e-18	NA	-	-	-	-	-	NHGRI-EBI_GWAS_Catalog
rs11558471	rs11558471	chr8:118185733	chr8:117173494	A	G	Diabetes diagnosed by doctor	EFO_0000400	Neale B	UKBB	European	2017	0.004766	0.0005592	1.558e-17	+	336473	16183	320290	1	risk diff	Neale-B_UKBB_EUR_2017
rs11558471	rs11558471	chr8:118185733	chr8:117173494	A	G	Illnesses of father: diabetes	EFO_0000400	Neale B	UKBB	European	2017	0.004664	0.0008122	9.309e-09	+	293407	28197	265210	1	risk diff	Neale-B_UKBB_EUR_2017
rs11558471	rs11558471	chr8:118185733	chr8:117173494	A	G	Self-reported diabetes	EFO_0000400	Neale B	UKBB	European	2017	0.004017	0.0005071	2.358e-15	+	337159	13243	323916	1	risk diff	Neale-B_UKBB_EUR_2017
rs11558471	rs11558471	chr8:118185733	chr8:117173494	A	G	Treatment with metformin	EFO_0007056	Neale B	UKBB	European	2017	0.002496	0.0004071	8.804e-10	+	337159	8392	328767	1	risk diff	Neale-B_UKBB_EUR_2017
rs11558471	rs11558471	chr8:118185733	chr8:117173494	A	G	Diabetes mellitus type 2	EFO_0001359;EFO_0000400	MAGIC	21873549	European	2011	NA	NA	3e-18	NA	-	-	-	-	-	dbGaP
rs11558471	rs11558471	chr8:118185733	chr8:117173494	A	G	Glucose tolerance test	NCIT_C45946	MAGIC	20081858	European	2010	NA	NA	3e-11	NA	-	-	-	-	-	dbGaP
rs11643024	rs11643024	chr16:11443183	chr16:11349326	A	G	Reticulocyte count	EFO_0004586	Astle W	27863252	European	2016	-0.0232	0.003882	2.302e-09	-	173480	0	173480	2	IVNT	Astle-W_Blood-Cell-Traits_EUR_2016
rs11720108	rs11720108	chr3:123069058	chr3:123350211	C	T	Type II diabetes	EFO_0001360	DIAGRAM	26551672	European	2015	0.1142	0.01546	1.7e-13	+	84780	27206	57574	23	log OR	DIAGRAM_T2D-METABO_EUR_2015
rs11720108	rs11720108	chr3:123069058	chr3:123350211	C	T	Type II diabetes adjusted for BMI	EFO_0001360	DIAGRAM	28566273	European	2017	0.12	0.018	3.3e-11	+	159208	26676	132532	18	log OR	DIAGRAM_T2D-adjusted-BMI_EUR_2017
rs11720108	rs11720108	chr3:123069058	chr3:123350211	C	T	Type II diabetes	EFO_0001360	DIAGRAM	28566273	European	2017	0.1	0.015	1.3e-12	+	159208	26676	132532	18	log OR	DIAGRAM_T2D_EUR_2017
rs11720108	rs11720108	chr3:123069058	chr3:123350211	C	T	Birth weight	EFO_0004344	Neale B	UKBB	European	2017	-0.03672	0.003655	9.47e-24	-	193063	0	193063	1	IVNT	Neale-B_UKBB_EUR_2017
rs11720108	rs11720108	chr3:123069058	chr3:123350211	C	T	Diabetes diagnosed by doctor	EFO_0000400	Neale B	UKBB	European	2017	0.003731	0.000602	5.758e-10	+	336473	16183	320290	1	risk diff	Neale-B_UKBB_EUR_2017
rs11720108	rs11720108	chr3:123069058	chr3:123350211	C	T	Height	EFO_0004339	Neale B	UKBB	European	2017	0.01371	0.001995	6.266e-12	+	336474	0	336474	1	IVNT	Neale-B_UKBB_EUR_2017
rs11720108	rs11720108	chr3:123069058	chr3:123350211	C	T	Illnesses of father: diabetes	EFO_0000400	Neale B	UKBB	European	2017	0.004858	0.0008749	2.829e-08	+	293407	28197	265210	1	risk diff	Neale-B_UKBB_EUR_2017
rs11720108	rs11720108	chr3:123069058	chr3:123350211	C	T	Illnesses of mother: diabetes	EFO_0000400	Neale B	UKBB	European	2017	0.005319	0.0008415	2.608e-10	+	309953	28875	281078	1	risk diff	Neale-B_UKBB_EUR_2017
rs11720108	rs11720108	chr3:123069058	chr3:123350211	C	T	Sitting height	EFO_0004339	Neale B	UKBB	European	2017	0.01598	0.00217	1.816e-13	+	336172	0	336172	1	IVNT	Neale-B_UKBB_EUR_2017
rs117233107	rs117233107	chr12:4328521	chr12:4219355	A	G	Arm fat-free mass left	-	Neale B	UKBB	European	2017	0.06648	0.006666	2.008e-23	+	331159	0	331159	1	IVNT	Neale-B_UKBB_EUR_2017
rs117233107	rs117233107	chr12:4328521	chr12:4219355	A	G	Arm fat-free mass right	-	Neale B	UKBB	European	2017	0.06934	0.006533	2.582e-26	+	331221	0	331221	1	IVNT	Neale-B_UKBB_EUR_2017
rs117233107	rs117233107	chr12:4328521	chr12:4219355	A	G	Arm predicted mass left	-	Neale B	UKBB	European	2017	0.06655	0.006641	1.238e-23	+	331146	0	331146	1	IVNT	Neale-B_UKBB_EUR_2017
rs117233107	rs117233107	chr12:4328521	chr12:4219355	A	G	Arm predicted mass right	-	Neale B	UKBB	European	2017	0.06812	0.00651	1.268e-25	+	331216	0	331216	1	IVNT	Neale-B_UKBB_EUR_2017
rs117233107	rs117233107	chr12:4328521	chr12:4219355	A	G	Basal metabolic rate	EFO_0007777	Neale B	UKBB	European	2017	0.07785	0.006952	4.201e-29	+	331307	0	331307	1	IVNT	Neale-B_UKBB_EUR_2017
rs117233107	rs117233107	chr12:4328521	chr12:4219355	A	G	Comparative height size at age 10	-	Neale B	UKBB	European	2017	0.05728	0.007153	1.174e-15	+	332021	0	332021	1	-	Neale-B_UKBB_EUR_2017
rs117233107	rs117233107	chr12:4328521	chr12:4219355	A	G	Diabetes diagnosed by doctor	EFO_0000400	Neale B	UKBB	European	2017	-0.01489	0.002249	3.509e-11	-	336473	16183	320290	1	risk diff	Neale-B_UKBB_EUR_2017
rs117233107	rs117233107	chr12:4328521	chr12:4219355	A	G	Forced vital capacity	EFO_0004312	Neale B	UKBB	European	2017	0.05533	0.008519	8.34e-11	+	307638	0	307638	1	IVNT	Neale-B_UKBB_EUR_2017
rs117233107	rs117233107	chr12:4328521	chr12:4219355	A	G	Forced vital capacity, best measure	EFO_0004312	Neale B	UKBB	European	2017	0.05715	0.00934	9.427e-10	+	255492	0	255492	1	IVNT	Neale-B_UKBB_EUR_2017
rs117233107	rs117233107	chr12:4328521	chr12:4219355	A	G	Height	EFO_0004339	Neale B	UKBB	European	2017	0.1034	0.007452	8.86e-44	+	336474	0	336474	1	IVNT	Neale-B_UKBB_EUR_2017
rs117233107	rs117233107	chr12:4328521	chr12:4219355	A	G	Hip circumference	EFO_0005093	Neale B	UKBB	European	2017	0.06285	0.01039	1.446e-09	+	336601	0	336601	1	IVNT	Neale-B_UKBB_EUR_2017
rs117233107	rs117233107	chr12:4328521	chr12:4219355	A	G	Impedance of leg left	-	Neale B	UKBB	European	2017	-0.06552	0.009561	7.272e-12	-	331296	0	331296	1	IVNT	Neale-B_UKBB_EUR_2017
rs117233107	rs117233107	chr12:4328521	chr12:4219355	A	G	Impedance of leg right	-	Neale B	UKBB	European	2017	-0.06264	0.009488	4.056e-11	-	331301	0	331301	1	IVNT	Neale-B_UKBB_EUR_2017
rs117233107	rs117233107	chr12:4328521	chr12:4219355	A	G	Leg fat-free mass left	-	Neale B	UKBB	European	2017	0.0787	0.006904	4.255e-30	+	331258	0	331258	1	IVNT	Neale-B_UKBB_EUR_2017
rs117233107	rs117233107	chr12:4328521	chr12:4219355	A	G	Leg fat-free mass right	-	Neale B	UKBB	European	2017	0.07998	0.006901	4.771e-31	+	331285	0	331285	1	IVNT	Neale-B_UKBB_EUR_2017
rs117233107	rs117233107	chr12:4328521	chr12:4219355	A	G	Leg predicted mass left	-	Neale B	UKBB	European	2017	0.07778	0.006857	8.092e-30	+	331253	0	331253	1	IVNT	Neale-B_UKBB_EUR_2017
rs117233107	rs117233107	chr12:4328521	chr12:4219355	A	G	Leg predicted mass right	-	Neale B	UKBB	European	2017	0.0794	0.006856	5.262e-31	+	331285	0	331285	1	IVNT	Neale-B_UKBB_EUR_2017
rs117233107	rs117233107	chr12:4328521	chr12:4219355	A	G	Self-reported diabetes	EFO_0000400	Neale B	UKBB	European	2017	-0.0116	0.002039	1.271e-08	-	337159	13243	323916	1	risk diff	Neale-B_UKBB_EUR_2017
rs117233107	rs117233107	chr12:4328521	chr12:4219355	A	G	Sitting height	EFO_0004339	Neale B	UKBB	European	2017	0.08923	0.008109	3.689e-28	+	336172	0	336172	1	IVNT	Neale-B_UKBB_EUR_2017
rs117233107	rs117233107	chr12:4328521	chr12:4219355	A	G	Trunk fat-free mass	-	Neale B	UKBB	European	2017	0.07555	0.006604	2.664e-30	+	331030	0	331030	1	IVNT	Neale-B_UKBB_EUR_2017
rs117233107	rs117233107	chr12:4328521	chr12:4219355	A	G	Trunk predicted mass	-	Neale B	UKBB	European	2017	0.07572	0.006582	1.282e-30	+	330995	0	330995	1	IVNT	Neale-B_UKBB_EUR_2017
rs117233107	rs117233107	chr12:4328521	chr12:4219355	A	G	Weight	EFO_0004338	Neale B	UKBB	European	2017	0.07511	0.009165	2.496e-16	+	336227	0	336227	1	IVNT	Neale-B_UKBB_EUR_2017
rs117233107	rs117233107	chr12:4328521	chr12:4219355	A	G	Whole body fat-free mass	-	Neale B	UKBB	European	2017	0.07853	0.00663	2.337e-32	+	331291	0	331291	1	IVNT	Neale-B_UKBB_EUR_2017
rs117233107	rs117233107	chr12:4328521	chr12:4219355	A	G	Whole body water mass	-	Neale B	UKBB	European	2017	0.07781	0.00664	1.028e-31	+	331315	0	331315	1	IVNT	Neale-B_UKBB_EUR_2017
rs1175549	rs1175549	chr1:3691727	chr1:3775163	C	A	Hemoglobin concentration	EFO_0004586	Astle W	27863252	European	2016	0.03117	0.004126	4.26e-14	+	173480	0	173480	2	IVNT	Astle-W_Blood-Cell-Traits_EUR_2016
rs1175549	rs1175549	chr1:3691727	chr1:3775163	C	A	High light scatter percentage of red cells	EFO_0004586	Astle W	27863252	European	2016	0.0522	0.004169	5.654e-36	+	173480	0	173480	2	IVNT	Astle-W_Blood-Cell-Traits_EUR_2016
rs1175549	rs1175549	chr1:3691727	chr1:3775163	C	A	High light scatter reticulocyte count	EFO_0004586	Astle W	27863252	European	2016	0.05633	0.004169	1.323e-41	+	173480	0	173480	2	IVNT	Astle-W_Blood-Cell-Traits_EUR_2016
rs1175549	rs1175549	chr1:3691727	chr1:3775163	C	A	Immature fraction of reticulocytes	EFO_0004586	Astle W	27863252	European	2016	0.04167	0.004131	6.287e-24	+	173480	0	173480	2	IVNT	Astle-W_Blood-Cell-Traits_EUR_2016
rs1175549	rs1175549	chr1:3691727	chr1:3775163	C	A	Mean corpuscular hemoglobin concentration	EFO_0004586	Astle W	27863252	European	2016	0.05234	0.00403	1.456e-38	+	173480	0	173480	2	IVNT	Astle-W_Blood-Cell-Traits_EUR_2016
rs1175549	rs1175549	chr1:3691727	chr1:3775163	C	A	Mean corpuscular volume	EFO_0004586	Astle W	27863252	European	2016	-0.02708	0.004104	4.182e-11	-	173480	0	173480	2	IVNT	Astle-W_Blood-Cell-Traits_EUR_2016
rs1175549	rs1175549	chr1:3691727	chr1:3775163	C	A	Red blood cell count	EFO_0004586	Astle W	27863252	European	2016	0.02848	0.004137	5.787e-12	+	173480	0	173480	2	IVNT	Astle-W_Blood-Cell-Traits_EUR_2016
rs1175549	rs1175549	chr1:3691727	chr1:3775163	C	A	Red cell distribution width	EFO_0004586	Astle W	27863252	European	2016	-0.03751	0.004118	8.29e-20	-	173480	0	173480	2	IVNT	Astle-W_Blood-Cell-Traits_EUR_2016
rs1175549	rs1175549	chr1:3691727	chr1:3775163	C	A	Reticulocyte count	EFO_0004586	Astle W	27863252	European	2016	0.05119	0.004175	1.48e-34	+	173480	0	173480	2	IVNT	Astle-W_Blood-Cell-Traits_EUR_2016
rs1175549	rs1175549	chr1:3691727	chr1:3775163	C	A	Reticulocyte fraction of red cells	EFO_0004586	Astle W	27863252	European	2016	0.04534	0.004173	1.67e-27	+	173480	0	173480	2	IVNT	Astle-W_Blood-Cell-Traits_EUR_2016
rs1175549	rs1175549	chr1:3691727	chr1:3775163	C	A	Mean corpuscular hemoglobin concentration	EFO_0004528	van der Harst P	23222517	Mixed	2012	NA	NA	1.35e-14	NA	71861	-	-	-	-	GRASP
rs12491937	rs12491937	chr3:12268244	chr3:12226744	A	G	Eosinophil count	EFO_0004586	Astle W	27863252	European	2016	0.02224	0.003605	6.891e-10	+	173480	0	173480	2	IVNT	Astle-W_Blood-Cell-Traits_EUR_2016
rs12491937	rs12491937	chr3:12268244	chr3:12226744	A	G	Granulocyte percentage of myeloid white cells	EFO_0004586	Astle W	27863252	European	2016	-0.02014	0.00361	2.436e-08	-	173480	0	173480	2	IVNT	Astle-W_Blood-Cell-Traits_EUR_2016
rs12491937	rs12491937	chr3:12268244	chr3:12226744	A	G	Lymphocyte count	EFO_0004586	Astle W	27863252	European	2016	0.03565	0.003639	1.172e-22	+	173480	0	173480	2	IVNT	Astle-W_Blood-Cell-Traits_EUR_2016
rs12491937	rs12491937	chr3:12268244	chr3:12226744	A	G	Mean corpuscular hemoglobin concentration	EFO_0004586	Astle W	27863252	European	2016	-0.02395	0.003503	8.049e-12	-	173480	0	173480	2	IVNT	Astle-W_Blood-Cell-Traits_EUR_2016
rs12491937	rs12491937	chr3:12268244	chr3:12226744	A	G	Monocyte count	EFO_0004586	Astle W	27863252	European	2016	0.03263	0.003606	1.44e-19	+	173480	0	173480	2	IVNT	Astle-W_Blood-Cell-Traits_EUR_2016
rs12491937	rs12491937	chr3:12268244	chr3:12226744	A	G	Neutrophil percentage of white cells	EFO_0004586	Astle W	27863252	European	2016	-0.024	0.003607	2.822e-11	-	173480	0	173480	2	IVNT	Astle-W_Blood-Cell-Traits_EUR_2016
rs12491937	rs12491937	chr3:12268244	chr3:12226744	A	G	Platelet count	EFO_0004586	Astle W	27863252	European	2016	0.0407	0.003683	2.127e-28	+	173480	0	173480	2	IVNT	Astle-W_Blood-Cell-Traits_EUR_2016
rs12491937	rs12491937	chr3:12268244	chr3:12226744	A	G	Plateletcrit	EFO_0004586	Astle W	27863252	European	2016	0.04435	0.003696	3.685e-33	+	173480	0	173480	2	IVNT	Astle-W_Blood-Cell-Traits_EUR_2016
rs12491937	rs12491937	chr3:12268244	chr3:12226744	A	G	Red cell distribution width	EFO_0004586	Astle W	27863252	European	2016	0.02163	0.003578	1.506e-09	+	173480	0	173480	2	IVNT	Astle-W_Blood-Cell-Traits_EUR_2016
rs12491937	rs12491937	chr3:12268244	chr3:12226744	A	G	Sum eosinophil basophil counts	EFO_0004586	Astle W	27863252	European	2016	0.02516	0.00361	3.198e-12	+	173480	0	173480	2	IVNT	Astle-W_Blood-Cell-Traits_EUR_2016
rs12491937	rs12491937	chr3:12268244	chr3:12226744	A	G	White blood cell count	EFO_0004586	Astle W	27863252	European	2016	0.02509	0.003625	4.445e-12	+	173480	0	173480	2	IVNT	Astle-W_Blood-Cell-Traits_EUR_2016
rs12491937	rs12491937	chr3:12268244	chr3:12226744	A	G	Mean corpuscular hemoglobin concentration	EFO_0004528	Astle W	27863252	European	2016	-0.02395	0.003502	8e-12	-	-	-	-	-	unit increase	NHGRI-EBI_GWAS_Catalog
rs12491937	rs12491937	chr3:12268244	chr3:12226744	A	G	Self-reported high cholesterol	EFO_0008111	Neale B	UKBB	European	2017	0.004585	0.0008067	1.319e-08	+	337159	41296	295863	1	risk diff	Neale-B_UKBB_EUR_2017
rs12612492	rs12612492	chr2:24093756	chr2:23870886	C	T	Granulocyte percentage of myeloid white cells	EFO_0004586	Astle W	27863252	European	2016	-0.03085	0.00527	4.791e-09	-	173480	0	173480	2	IVNT	Astle-W_Blood-Cell-Traits_EUR_2016
rs12612492	rs12612492	chr2:24093756	chr2:23870886	C	T	High light scatter percentage of red cells	EFO_0004586	Astle W	27863252	European	2016	0.0855	0.005291	9.63e-59	+	173480	0	173480	2	IVNT	Astle-W_Blood-Cell-Traits_EUR_2016
rs12612492	rs12612492	chr2:24093756	chr2:23870886	C	T	High light scatter reticulocyte count	EFO_0004586	Astle W	27863252	European	2016	0.07852	0.00529	7.928e-50	+	173480	0	173480	2	IVNT	Astle-W_Blood-Cell-Traits_EUR_2016
rs12612492	rs12612492	chr2:24093756	chr2:23870886	C	T	Immature fraction of reticulocytes	EFO_0004586	Astle W	27863252	European	2016	0.07349	0.005239	1.079e-44	+	173480	0	173480	2	IVNT	Astle-W_Blood-Cell-Traits_EUR_2016
rs12612492	rs12612492	chr2:24093756	chr2:23870886	C	T	Lymphocyte count	EFO_0004586	Astle W	27863252	European	2016	-0.06851	0.005312	4.707e-38	-	173480	0	173480	2	IVNT	Astle-W_Blood-Cell-Traits_EUR_2016
rs12612492	rs12612492	chr2:24093756	chr2:23870886	C	T	Lymphocyte percentage of white cells	EFO_0004586	Astle W	27863252	European	2016	-0.03579	0.005258	9.973e-12	-	173480	0	173480	2	IVNT	Astle-W_Blood-Cell-Traits_EUR_2016
rs12612492	rs12612492	chr2:24093756	chr2:23870886	C	T	Mean corpuscular hemoglobin	EFO_0004586	Astle W	27863252	European	2016	0.03551	0.005223	1.05e-11	+	173480	0	173480	2	IVNT	Astle-W_Blood-Cell-Traits_EUR_2016
rs12612492	rs12612492	chr2:24093756	chr2:23870886	C	T	Mean corpuscular volume	EFO_0004586	Astle W	27863252	European	2016	0.04518	0.005206	3.987e-18	+	173480	0	173480	2	IVNT	Astle-W_Blood-Cell-Traits_EUR_2016
rs12612492	rs12612492	chr2:24093756	chr2:23870886	C	T	Monocyte percentage of white cells	EFO_0004586	Astle W	27863252	European	2016	0.04723	0.005252	2.433e-19	+	173480	0	173480	2	IVNT	Astle-W_Blood-Cell-Traits_EUR_2016
rs12612492	rs12612492	chr2:24093756	chr2:23870886	C	T	Plateletcrit	EFO_0004586	Astle W	27863252	European	2016	0.03061	0.005396	1.404e-08	+	173480	0	173480	2	IVNT	Astle-W_Blood-Cell-Traits_EUR_2016
rs12612492	rs12612492	chr2:24093756	chr2:23870886	C	T	Red blood cell count	EFO_0004586	Astle W	27863252	European	2016	-0.04599	0.005245	1.821e-18	-	173480	0	173480	2	IVNT	Astle-W_Blood-Cell-Traits_EUR_2016
rs12612492	rs12612492	chr2:24093756	chr2:23870886	C	T	Reticulocyte count	EFO_0004586	Astle W	27863252	European	2016	0.06121	0.005299	7.295e-31	+	173480	0	173480	2	IVNT	Astle-W_Blood-Cell-Traits_EUR_2016
rs12612492	rs12612492	chr2:24093756	chr2:23870886	C	T	Reticulocyte fraction of red cells	EFO_0004586	Astle W	27863252	European	2016	0.07245	0.005296	1.351e-42	+	173480	0	173480	2	IVNT	Astle-W_Blood-Cell-Traits_EUR_2016
rs12612492	rs12612492	chr2:24093756	chr2:23870886	C	T	White blood cell count	EFO_0004586	Astle W	27863252	European	2016	-0.04619	0.005292	2.602e-18	-	173480	0	173480	2	IVNT	Astle-W_Blood-Cell-Traits_EUR_2016
rs12612492	rs12612492	chr2:24093756	chr2:23870886	C	T	Height	EFO_0004339	GIANT	25282103	European	2014	0.025	0.0044	1.9e-08	+	253057	0	253057	79	Z-score	GIANT_Height_EUR_2014
rs12612492	rs12612492	chr2:24093756	chr2:23870886	C	T	HbA1c	EFO_0004541;EFO_0001360	MAGIC	28898252	European	2017	-0.018	0.0023	2.754e-15	-	123665	0	123665	50	%	MAGIC_HbA1c_EUR_2017
rs12612492	rs12612492	chr2:24093756	chr2:23870886	C	T	Arm fat-free mass left	-	Neale B	UKBB	European	2017	0.01329	0.002294	6.92e-09	+	331159	0	331159	1	IVNT	Neale-B_UKBB_EUR_2017
rs12612492	rs12612492	chr2:24093756	chr2:23870886	C	T	Arm fat-free mass right	-	Neale B	UKBB	European	2017	0.01346	0.002248	2.121e-09	+	331221	0	331221	1	IVNT	Neale-B_UKBB_EUR_2017
rs12612492	rs12612492	chr2:24093756	chr2:23870886	C	T	Arm predicted mass left	-	Neale B	UKBB	European	2017	0.01295	0.002285	1.438e-08	+	331146	0	331146	1	IVNT	Neale-B_UKBB_EUR_2017
rs12612492	rs12612492	chr2:24093756	chr2:23870886	C	T	Arm predicted mass right	-	Neale B	UKBB	European	2017	0.01344	0.00224	1.997e-09	+	331216	0	331216	1	IVNT	Neale-B_UKBB_EUR_2017
rs12612492	rs12612492	chr2:24093756	chr2:23870886	C	T	Basal metabolic rate	EFO_0007777	Neale B	UKBB	European	2017	0.01523	0.002392	1.908e-10	+	331307	0	331307	1	IVNT	Neale-B_UKBB_EUR_2017
rs12612492	rs12612492	chr2:24093756	chr2:23870886	C	T	Fed-up feelings	EFO_0009588	Neale B	UKBB	European	2017	-0.01138	0.001792	2.16e-10	-	330549	134124	196425	1	risk diff	Neale-B_UKBB_EUR_2017
rs12612492	rs12612492	chr2:24093756	chr2:23870886	C	T	Guilty feelings	-	Neale B	UKBB	European	2017	-0.01126	0.001634	5.607e-12	-	328769	92945	235824	1	risk diff	Neale-B_UKBB_EUR_2017
rs12612492	rs12612492	chr2:24093756	chr2:23870886	C	T	Height	EFO_0004339	Neale B	UKBB	European	2017	0.01631	0.002563	1.967e-10	+	336474	0	336474	1	IVNT	Neale-B_UKBB_EUR_2017
rs12612492	rs12612492	chr2:24093756	chr2:23870886	C	T	Impedance of leg left	-	Neale B	UKBB	European	2017	-0.02355	0.003289	8.177e-13	-	331296	0	331296	1	IVNT	Neale-B_UKBB_EUR_2017
rs12612492	rs12612492	chr2:24093756	chr2:23870886	C	T	Impedance of leg right	-	Neale B	UKBB	European	2017	-0.02405	0.003264	1.741e-13	-	331301	0	331301	1	IVNT	Neale-B_UKBB_EUR_2017
rs12612492	rs12612492	chr2:24093756	chr2:23870886	C	T	Impedance of whole body	-	Neale B	UKBB	European	2017	-0.01801	0.002751	5.93e-11	-	331284	0	331284	1	IVNT	Neale-B_UKBB_EUR_2017
rs12612492	rs12612492	chr2:24093756	chr2:23870886	C	T	Leg fat-free mass left	-	Neale B	UKBB	European	2017	0.01495	0.002375	3.075e-10	+	331258	0	331258	1	IVNT	Neale-B_UKBB_EUR_2017
rs12612492	rs12612492	chr2:24093756	chr2:23870886	C	T	Leg fat-free mass right	-	Neale B	UKBB	European	2017	0.01583	0.002375	2.59e-11	+	331285	0	331285	1	IVNT	Neale-B_UKBB_EUR_2017
rs12612492	rs12612492	chr2:24093756	chr2:23870886	C	T	Leg predicted mass left	-	Neale B	UKBB	European	2017	0.01477	0.002359	3.859e-10	+	331253	0	331253	1	IVNT	Neale-B_UKBB_EUR_2017
rs12612492	rs12612492	chr2:24093756	chr2:23870886	C	T	Leg predicted mass right	-	Neale B	UKBB	European	2017	0.0158	0.002359	2.148e-11	+	331285	0	331285	1	IVNT	Neale-B_UKBB_EUR_2017
rs12612492	rs12612492	chr2:24093756	chr2:23870886	C	T	Medication for pain relief, constipation, heartburn: paracetamol	EFO_0007056	Neale B	UKBB	European	2017	-0.008272	0.001493	3.045e-08	-	333581	72882	260699	1	risk diff	Neale-B_UKBB_EUR_2017
rs12612492	rs12612492	chr2:24093756	chr2:23870886	C	T	Miserableness	-	Neale B	UKBB	European	2017	-0.0109	0.001788	1.08e-09	-	331856	141755	190101	1	risk diff	Neale-B_UKBB_EUR_2017
rs12612492	rs12612492	chr2:24093756	chr2:23870886	C	T	Sitting height	EFO_0004339	Neale B	UKBB	European	2017	0.0281	0.002788	6.784e-24	+	336172	0	336172	1	IVNT	Neale-B_UKBB_EUR_2017
rs12612492	rs12612492	chr2:24093756	chr2:23870886	C	T	Trunk fat-free mass	-	Neale B	UKBB	European	2017	0.0176	0.002272	9.432e-15	+	331030	0	331030	1	IVNT	Neale-B_UKBB_EUR_2017
rs12612492	rs12612492	chr2:24093756	chr2:23870886	C	T	Trunk predicted mass	-	Neale B	UKBB	European	2017	0.01737	0.002265	1.719e-14	+	330995	0	330995	1	IVNT	Neale-B_UKBB_EUR_2017
rs12612492	rs12612492	chr2:24093756	chr2:23870886	C	T	Whole body fat-free mass	-	Neale B	UKBB	European	2017	0.0166	0.002281	3.38e-13	+	331291	0	331291	1	IVNT	Neale-B_UKBB_EUR_2017
rs12612492	rs12612492	chr2:24093756	chr2:23870886	C	T	Whole body water mass	-	Neale B	UKBB	European	2017	0.0168	0.002285	1.905e-13	+	331315	0	331315	1	IVNT	Neale-B_UKBB_EUR_2017
rs1278769	rs1278769	chr13:113536627	chr13:112882313	A	G	Red cell distribution width	EFO_0004586	Astle W	27863252	European	2016	-0.02318	0.004214	3.809e-08	-	173480	0	173480	2	IVNT	Astle-W_Blood-Cell-Traits_EUR_2016
rs1278769	rs1278769	chr13:113536627	chr13:112882313	A	G	Fibrotic idiopathic interstitial pneumonias pulmonary fibrosis	NCIT_C35714	Fingerlin TE	23583980	European	2013	NA	NA	6.72e-09	NA	47644	-	-	-	-	GRASP
rs1278769	rs1278769	chr13:113536627	chr13:112882313	A	G	Interstitial lung disease	EFO_0004244	Fingerlin TE	23583980	European	2013	-0.239	0.04127	7e-09	-	-	-	-	-	log OR	NHGRI-EBI_GWAS_Catalog
rs13089972	rs13089972	chr3:171798694	chr3:172080904	A	T	Immature fraction of reticulocytes	EFO_0004586	Astle W	27863252	European	2016	0.02217	0.003617	8.817e-10	+	173480	0	173480	2	IVNT	Astle-W_Blood-Cell-Traits_EUR_2016
rs13089972	rs13089972	chr3:171798694	chr3:172080904	A	T	Red cell distribution width	EFO_0004586	Astle W	27863252	European	2016	0.03365	0.003606	1.036e-20	+	173480	0	173480	2	IVNT	Astle-W_Blood-Cell-Traits_EUR_2016
rs13089972	rs13089972	chr3:171798694	chr3:172080904	A	T	Pulse rate	EFO_0004326	Neale B	UKBB	European	2017	0.01932	0.002544	3.101e-14	+	317756	0	317756	1	IVNT	Neale-B_UKBB_EUR_2017
rs13089972	rs13089972	chr3:171798694	chr3:172080904	A	T	Pulse rate	EFO_0004326	Neale B	UKBB	European	2017	0.02405	0.004307	2.376e-08	+	110153	0	110153	1	IVNT	Neale-B_UKBB_EUR_2017
rs13134327	rs13134327	chr4:144659795	chr4:143738642	A	G	High light scatter percentage of red cells	EFO_0004586	Astle W	27863252	European	2016	-0.05831	0.003856	1.174e-51	-	173480	0	173480	2	IVNT	Astle-W_Blood-Cell-Traits_EUR_2016
rs13134327	rs13134327	chr4:144659795	chr4:143738642	A	G	High light scatter reticulocyte count	EFO_0004586	Astle W	27863252	European	2016	-0.05757	0.003856	2.179e-50	-	173480	0	173480	2	IVNT	Astle-W_Blood-Cell-Traits_EUR_2016
rs13134327	rs13134327	chr4:144659795	chr4:143738642	A	G	Immature fraction of reticulocytes	EFO_0004586	Astle W	27863252	European	2016	-0.04836	0.003819	9.482e-37	-	173480	0	173480	2	IVNT	Astle-W_Blood-Cell-Traits_EUR_2016
rs13134327	rs13134327	chr4:144659795	chr4:143738642	A	G	Plateletcrit	EFO_0004586	Astle W	27863252	European	2016	-0.02307	0.003933	4.483e-09	-	173480	0	173480	2	IVNT	Astle-W_Blood-Cell-Traits_EUR_2016
rs13134327	rs13134327	chr4:144659795	chr4:143738642	A	G	Red cell distribution width	EFO_0004586	Astle W	27863252	European	2016	-0.02542	0.003806	2.418e-11	-	173480	0	173480	2	IVNT	Astle-W_Blood-Cell-Traits_EUR_2016
rs13134327	rs13134327	chr4:144659795	chr4:143738642	A	G	Reticulocyte count	EFO_0004586	Astle W	27863252	European	2016	-0.04898	0.003863	7.585e-37	-	173480	0	173480	2	IVNT	Astle-W_Blood-Cell-Traits_EUR_2016
rs13134327	rs13134327	chr4:144659795	chr4:143738642	A	G	Reticulocyte fraction of red cells	EFO_0004586	Astle W	27863252	European	2016	-0.05112	0.003861	5.132e-40	-	173480	0	173480	2	IVNT	Astle-W_Blood-Cell-Traits_EUR_2016
rs13134327	rs13134327	chr4:144659795	chr4:143738642	A	G	HbA1c	EFO_0004541;EFO_0001360	MAGIC	28898252	European	2017	0.013	0.0017	2.636e-15	+	123665	0	123665	50	%	MAGIC_HbA1c_EUR_2017
rs13134327	rs13134327	chr4:144659795	chr4:143738642	A	G	Glycated hemoglobin levels	EFO_0004541	MAGIC	28898252	African	2017	0.0131	0.00166	3e-15	+	-	-	-	-	unit increase	NHGRI-EBI_GWAS_Catalog
rs13234131	rs13234131	chr7:73025975	chr7:73611645	A	G	Granulocyte percentage of myeloid white cells	EFO_0004586	Astle W	27863252	European	2016	0.03052	0.005329	1.021e-08	+	173480	0	173480	2	IVNT	Astle-W_Blood-Cell-Traits_EUR_2016
rs13234131	rs13234131	chr7:73025975	chr7:73611645	A	G	High light scatter percentage of red cells	EFO_0004586	Astle W	27863252	European	2016	0.04069	0.005349	2.808e-14	+	173480	0	173480	2	IVNT	Astle-W_Blood-Cell-Traits_EUR_2016
rs13234131	rs13234131	chr7:73025975	chr7:73611645	A	G	High light scatter reticulocyte count	EFO_0004586	Astle W	27863252	European	2016	0.04029	0.00535	5.049e-14	+	173480	0	173480	2	IVNT	Astle-W_Blood-Cell-Traits_EUR_2016
rs13234131	rs13234131	chr7:73025975	chr7:73611645	A	G	Monocyte percentage of white cells	EFO_0004586	Astle W	27863252	European	2016	-0.03254	0.005315	9.229e-10	-	173480	0	173480	2	IVNT	Astle-W_Blood-Cell-Traits_EUR_2016
rs13234131	rs13234131	chr7:73025975	chr7:73611645	A	G	Reticulocyte count	EFO_0004586	Astle W	27863252	European	2016	0.03979	0.00536	1.143e-13	+	173480	0	173480	2	IVNT	Astle-W_Blood-Cell-Traits_EUR_2016
rs13234131	rs13234131	chr7:73025975	chr7:73611645	A	G	Reticulocyte fraction of red cells	EFO_0004586	Astle W	27863252	European	2016	0.04144	0.005357	1.025e-14	+	173480	0	173480	2	IVNT	Astle-W_Blood-Cell-Traits_EUR_2016
rs13234131	rs13234131	chr7:73025975	chr7:73611645	A	G	Arm fat-free mass left	-	Neale B	UKBB	European	2017	-0.01793	0.002301	6.727e-15	-	331159	0	331159	1	IVNT	Neale-B_UKBB_EUR_2017
rs13234131	rs13234131	chr7:73025975	chr7:73611645	A	G	Arm fat-free mass right	-	Neale B	UKBB	European	2017	-0.01937	0.002255	8.86e-18	-	331221	0	331221	1	IVNT	Neale-B_UKBB_EUR_2017
rs13234131	rs13234131	chr7:73025975	chr7:73611645	A	G	Arm predicted mass left	-	Neale B	UKBB	European	2017	-0.0184	0.002293	1.018e-15	-	331146	0	331146	1	IVNT	Neale-B_UKBB_EUR_2017
rs13234131	rs13234131	chr7:73025975	chr7:73611645	A	G	Arm predicted mass right	-	Neale B	UKBB	European	2017	-0.0194	0.002247	5.949e-18	-	331216	0	331216	1	IVNT	Neale-B_UKBB_EUR_2017
rs13234131	rs13234131	chr7:73025975	chr7:73611645	A	G	Basal metabolic rate	EFO_0007777	Neale B	UKBB	European	2017	-0.01722	0.0024	7.302e-13	-	331307	0	331307	1	IVNT	Neale-B_UKBB_EUR_2017
rs13234131	rs13234131	chr7:73025975	chr7:73611645	A	G	Impedance of arm left	-	Neale B	UKBB	European	2017	0.02274	0.002556	5.876e-19	+	331292	0	331292	1	IVNT	Neale-B_UKBB_EUR_2017
rs13234131	rs13234131	chr7:73025975	chr7:73611645	A	G	Impedance of arm right	-	Neale B	UKBB	European	2017	0.0232	0.002545	8.031e-20	+	331279	0	331279	1	IVNT	Neale-B_UKBB_EUR_2017
rs13234131	rs13234131	chr7:73025975	chr7:73611645	A	G	Impedance of leg left	-	Neale B	UKBB	European	2017	0.01801	0.0033	4.845e-08	+	331296	0	331296	1	IVNT	Neale-B_UKBB_EUR_2017
rs13234131	rs13234131	chr7:73025975	chr7:73611645	A	G	Impedance of leg right	-	Neale B	UKBB	European	2017	0.01993	0.003275	1.154e-09	+	331301	0	331301	1	IVNT	Neale-B_UKBB_EUR_2017
rs13234131	rs13234131	chr7:73025975	chr7:73611645	A	G	Impedance of whole body	-	Neale B	UKBB	European	2017	0.02259	0.00276	2.697e-16	+	331284	0	331284	1	IVNT	Neale-B_UKBB_EUR_2017
rs13234131	rs13234131	chr7:73025975	chr7:73611645	A	G	Leg fat-free mass left	-	Neale B	UKBB	European	2017	-0.01453	0.002383	1.085e-09	-	331258	0	331258	1	IVNT	Neale-B_UKBB_EUR_2017
rs13234131	rs13234131	chr7:73025975	chr7:73611645	A	G	Leg fat-free mass right	-	Neale B	UKBB	European	2017	-0.0157	0.002383	4.429e-11	-	331285	0	331285	1	IVNT	Neale-B_UKBB_EUR_2017
rs13234131	rs13234131	chr7:73025975	chr7:73611645	A	G	Leg predicted mass left	-	Neale B	UKBB	European	2017	-0.01449	0.002367	9.31e-10	-	331253	0	331253	1	IVNT	Neale-B_UKBB_EUR_2017
rs13234131	rs13234131	chr7:73025975	chr7:73611645	A	G	Leg predicted mass right	-	Neale B	UKBB	European	2017	-0.01554	0.002367	5.223e-11	-	331285	0	331285	1	IVNT	Neale-B_UKBB_EUR_2017
rs13234131	rs13234131	chr7:73025975	chr7:73611645	A	G	Self-reported gout	EFO_0004274	Neale B	UKBB	European	2017	0.002937	0.0004279	6.702e-12	+	337159	4807	332352	1	risk diff	Neale-B_UKBB_EUR_2017
rs13234131	rs13234131	chr7:73025975	chr7:73611645	A	G	Sitting height	EFO_0004339	Neale B	UKBB	European	2017	-0.02241	0.002797	1.147e-15	-	336172	0	336172	1	IVNT	Neale-B_UKBB_EUR_2017
rs13234131	rs13234131	chr7:73025975	chr7:73611645	A	G	Sodium in urine	EFO_0009282	Neale B	UKBB	European	2017	0.02039	0.003525	7.274e-09	+	326831	0	326831	1	IVNT	Neale-B_UKBB_EUR_2017
rs13234131	rs13234131	chr7:73025975	chr7:73611645	A	G	Treatment with allopurinol	EFO_0007056	Neale B	UKBB	European	2017	0.002105	0.0003825	3.717e-08	+	337159	3819	333340	1	risk diff	Neale-B_UKBB_EUR_2017
rs13234131	rs13234131	chr7:73025975	chr7:73611645	A	G	Trunk fat-free mass	-	Neale B	UKBB	European	2017	-0.0186	0.00228	3.443e-16	-	331030	0	331030	1	IVNT	Neale-B_UKBB_EUR_2017
rs13234131	rs13234131	chr7:73025975	chr7:73611645	A	G	Trunk predicted mass	-	Neale B	UKBB	European	2017	-0.01856	0.002273	3.144e-16	-	330995	0	330995	1	IVNT	Neale-B_UKBB_EUR_2017
rs13234131	rs13234131	chr7:73025975	chr7:73611645	A	G	Whole body fat-free mass	-	Neale B	UKBB	European	2017	-0.01779	0.002289	7.831e-15	-	331291	0	331291	1	IVNT	Neale-B_UKBB_EUR_2017
rs13234131	rs13234131	chr7:73025975	chr7:73611645	A	G	Whole body water mass	-	Neale B	UKBB	European	2017	-0.01798	0.002292	4.315e-15	-	331315	0	331315	1	IVNT	Neale-B_UKBB_EUR_2017
rs13389076	rs13389076	chr2:169789512	chr2:168933002	A	G	Cause of death: appendix	-	Neale B	UKBB	European	2017	0.01396	0.001782	5.264e-15	+	7637	5	7632	1	risk diff	Neale-B_UKBB_EUR_2017
rs13389076	rs13389076	chr2:169789512	chr2:168933002	A	G	Cause of death: home	-	Neale B	UKBB	European	2017	0.0135	0.002258	2.368e-09	+	7637	8	7629	1	risk diff	Neale-B_UKBB_EUR_2017
rs13419763	rs13419763	chr2:219134950	chr2:218270227	C	T	Granulocyte count	EFO_0004586	Astle W	27863252	European	2016	-0.02391	0.003615	3.704e-11	-	173480	0	173480	2	IVNT	Astle-W_Blood-Cell-Traits_EUR_2016
rs13419763	rs13419763	chr2:219134950	chr2:218270227	C	T	High light scatter percentage of red cells	EFO_0004586	Astle W	27863252	European	2016	0.02927	0.003608	4.996e-16	+	173480	0	173480	2	IVNT	Astle-W_Blood-Cell-Traits_EUR_2016
rs13419763	rs13419763	chr2:219134950	chr2:218270227	C	T	High light scatter reticulocyte count	EFO_0004586	Astle W	27863252	European	2016	0.02861	0.003608	2.213e-15	+	173480	0	173480	2	IVNT	Astle-W_Blood-Cell-Traits_EUR_2016
rs13419763	rs13419763	chr2:219134950	chr2:218270227	C	T	Monocyte count	EFO_0004586	Astle W	27863252	European	2016	-0.02786	0.003591	8.555e-15	-	173480	0	173480	2	IVNT	Astle-W_Blood-Cell-Traits_EUR_2016
rs13419763	rs13419763	chr2:219134950	chr2:218270227	C	T	Myeloid white cell count	EFO_0004586	Astle W	27863252	European	2016	-0.02575	0.003624	1.199e-12	-	173480	0	173480	2	IVNT	Astle-W_Blood-Cell-Traits_EUR_2016
rs13419763	rs13419763	chr2:219134950	chr2:218270227	C	T	Neutrophil count	EFO_0004586	Astle W	27863252	European	2016	-0.02473	0.003605	6.855e-12	-	173480	0	173480	2	IVNT	Astle-W_Blood-Cell-Traits_EUR_2016
rs13419763	rs13419763	chr2:219134950	chr2:218270227	C	T	Platelet count	EFO_0004586	Astle W	27863252	European	2016	0.02107	0.003669	9.411e-09	+	173480	0	173480	2	IVNT	Astle-W_Blood-Cell-Traits_EUR_2016
rs13419763	rs13419763	chr2:219134950	chr2:218270227	C	T	Plateletcrit	EFO_0004586	Astle W	27863252	European	2016	0.02234	0.003682	1.3e-09	+	173480	0	173480	2	IVNT	Astle-W_Blood-Cell-Traits_EUR_2016
rs13419763	rs13419763	chr2:219134950	chr2:218270227	C	T	Red cell distribution width	EFO_0004586	Astle W	27863252	European	2016	-0.02574	0.003563	5.057e-13	-	173480	0	173480	2	IVNT	Astle-W_Blood-Cell-Traits_EUR_2016
rs13419763	rs13419763	chr2:219134950	chr2:218270227	C	T	Reticulocyte count	EFO_0004586	Astle W	27863252	European	2016	0.02949	0.003614	3.364e-16	+	173480	0	173480	2	IVNT	Astle-W_Blood-Cell-Traits_EUR_2016
rs13419763	rs13419763	chr2:219134950	chr2:218270227	C	T	Reticulocyte fraction of red cells	EFO_0004586	Astle W	27863252	European	2016	0.03103	0.003612	8.719e-18	+	173480	0	173480	2	IVNT	Astle-W_Blood-Cell-Traits_EUR_2016
rs13419763	rs13419763	chr2:219134950	chr2:218270227	C	T	Sum basophil neutrophil counts	EFO_0004586	Astle W	27863252	European	2016	-0.02503	0.003612	4.169e-12	-	173480	0	173480	2	IVNT	Astle-W_Blood-Cell-Traits_EUR_2016
rs13419763	rs13419763	chr2:219134950	chr2:218270227	C	T	Sum neutrophil eosinophil counts	EFO_0004586	Astle W	27863252	European	2016	-0.02353	0.003609	6.978e-11	-	173480	0	173480	2	IVNT	Astle-W_Blood-Cell-Traits_EUR_2016
rs13419763	rs13419763	chr2:219134950	chr2:218270227	C	T	White blood cell count	EFO_0004586	Astle W	27863252	European	2016	-0.02296	0.003607	1.964e-10	-	173480	0	173480	2	IVNT	Astle-W_Blood-Cell-Traits_EUR_2016
rs13419763	rs13419763	chr2:219134950	chr2:218270227	C	T	Comparative height size at age 10	-	Neale B	UKBB	European	2017	-0.01376	0.001676	2.23e-16	-	332021	0	332021	1	-	Neale-B_UKBB_EUR_2017
rs13419763	rs13419763	chr2:219134950	chr2:218270227	C	T	Forced vital capacity	EFO_0004312	Neale B	UKBB	European	2017	-0.01173	0.001992	3.864e-09	-	307638	0	307638	1	IVNT	Neale-B_UKBB_EUR_2017
rs13419763	rs13419763	chr2:219134950	chr2:218270227	C	T	Height	EFO_0004339	Neale B	UKBB	European	2017	-0.01499	0.001744	8.515e-18	-	336474	0	336474	1	IVNT	Neale-B_UKBB_EUR_2017
rs13419763	rs13419763	chr2:219134950	chr2:218270227	C	T	Sitting height	EFO_0004339	Neale B	UKBB	European	2017	-0.01188	0.001897	3.876e-10	-	336172	0	336172	1	IVNT	Neale-B_UKBB_EUR_2017
rs13419763	rs13419763	chr2:219134950	chr2:218270227	C	T	Trunk fat-free mass	-	Neale B	UKBB	European	2017	-0.009419	0.001546	1.109e-09	-	331030	0	331030	1	IVNT	Neale-B_UKBB_EUR_2017
rs13419763	rs13419763	chr2:219134950	chr2:218270227	C	T	Trunk predicted mass	-	Neale B	UKBB	European	2017	-0.009349	0.001541	1.303e-09	-	330995	0	330995	1	IVNT	Neale-B_UKBB_EUR_2017
rs1367173	rs1367173	chr2:43449385	chr2:43222246	C	T	Lymphocyte count	EFO_0004586	Astle W	27863252	European	2016	0.04544	0.005425	5.541e-17	+	173480	0	173480	2	IVNT	Astle-W_Blood-Cell-Traits_EUR_2016
rs1367173	rs1367173	chr2:43449385	chr2:43222246	C	T	Lymphocyte percentage of white cells	EFO_0004586	Astle W	27863252	European	2016	0.0536	0.005369	1.82e-23	+	173480	0	173480	2	IVNT	Astle-W_Blood-Cell-Traits_EUR_2016
rs1367173	rs1367173	chr2:43449385	chr2:43222246	C	T	Mean corpuscular hemoglobin	EFO_0004586	Astle W	27863252	European	2016	-0.03408	0.005331	1.624e-10	-	173480	0	173480	2	IVNT	Astle-W_Blood-Cell-Traits_EUR_2016
rs1367173	rs1367173	chr2:43449385	chr2:43222246	C	T	Mean corpuscular volume	EFO_0004586	Astle W	27863252	European	2016	-0.03667	0.005315	5.215e-12	-	173480	0	173480	2	IVNT	Astle-W_Blood-Cell-Traits_EUR_2016
rs1367173	rs1367173	chr2:43449385	chr2:43222246	C	T	Neutrophil percentage of white cells	EFO_0004586	Astle W	27863252	European	2016	-0.05292	0.005379	7.816e-23	-	173480	0	173480	2	IVNT	Astle-W_Blood-Cell-Traits_EUR_2016
rs1367173	rs1367173	chr2:43449385	chr2:43222246	C	T	Platelet count	EFO_0004586	Astle W	27863252	European	2016	0.04889	0.005501	6.293e-19	+	173480	0	173480	2	IVNT	Astle-W_Blood-Cell-Traits_EUR_2016
rs1367173	rs1367173	chr2:43449385	chr2:43222246	C	T	Plateletcrit	EFO_0004586	Astle W	27863252	European	2016	0.05001	0.00552	1.309e-19	+	173480	0	173480	2	IVNT	Astle-W_Blood-Cell-Traits_EUR_2016
rs1367173	rs1367173	chr2:43449385	chr2:43222246	C	T	Comparative height size at age 10	-	Neale B	UKBB	European	2017	-0.0142	0.002474	9.419e-09	-	332021	0	332021	1	-	Neale-B_UKBB_EUR_2017
rs1367173	rs1367173	chr2:43449385	chr2:43222246	C	T	Diabetes diagnosed by doctor	EFO_0000400	Neale B	UKBB	European	2017	0.005254	0.000777	1.363e-11	+	336473	16183	320290	1	risk diff	Neale-B_UKBB_EUR_2017
rs1367173	rs1367173	chr2:43449385	chr2:43222246	C	T	Impedance of leg left	-	Neale B	UKBB	European	2017	-0.02138	0.003305	9.988e-11	-	331296	0	331296	1	IVNT	Neale-B_UKBB_EUR_2017
rs1367173	rs1367173	chr2:43449385	chr2:43222246	C	T	Impedance of leg right	-	Neale B	UKBB	European	2017	-0.01882	0.00328	9.523e-09	-	331301	0	331301	1	IVNT	Neale-B_UKBB_EUR_2017
rs1367173	rs1367173	chr2:43449385	chr2:43222246	C	T	Impedance of whole body	-	Neale B	UKBB	European	2017	-0.01546	0.002764	2.242e-08	-	331284	0	331284	1	IVNT	Neale-B_UKBB_EUR_2017
rs151165	rs151165	chr14:65272626	chr14:64805908	T	A	High light scatter percentage of red cells	EFO_0004586	Astle W	27863252	European	2016	0.02212	0.003718	2.677e-09	+	173480	0	173480	2	IVNT	Astle-W_Blood-Cell-Traits_EUR_2016
rs151165	rs151165	chr14:65272626	chr14:64805908	T	A	High light scatter reticulocyte count	EFO_0004586	Astle W	27863252	European	2016	0.02211	0.003718	2.744e-09	+	173480	0	173480	2	IVNT	Astle-W_Blood-Cell-Traits_EUR_2016
rs151165	rs151165	chr14:65272626	chr14:64805908	T	A	Mean corpuscular hemoglobin concentration	EFO_0004586	Astle W	27863252	European	2016	0.02294	0.00359	1.656e-10	+	173480	0	173480	2	IVNT	Astle-W_Blood-Cell-Traits_EUR_2016
rs151165	rs151165	chr14:65272626	chr14:64805908	T	A	Red cell distribution width	EFO_0004586	Astle W	27863252	European	2016	-0.02989	0.00367	3.81e-16	-	173480	0	173480	2	IVNT	Astle-W_Blood-Cell-Traits_EUR_2016
rs151165	rs151165	chr14:65272626	chr14:64805908	T	A	Reticulocyte count	EFO_0004586	Astle W	27863252	European	2016	0.03205	0.003725	7.605e-18	+	173480	0	173480	2	IVNT	Astle-W_Blood-Cell-Traits_EUR_2016
rs151165	rs151165	chr14:65272626	chr14:64805908	T	A	Reticulocyte fraction of red cells	EFO_0004586	Astle W	27863252	European	2016	0.03224	0.003723	4.733e-18	+	173480	0	173480	2	IVNT	Astle-W_Blood-Cell-Traits_EUR_2016
rs174559	rs174559	chr11:61581656	chr11:61814184	A	G	Eosinophil count	EFO_0004586	Astle W	27863252	European	2016	-0.02712	0.003953	6.907e-12	-	173480	0	173480	2	IVNT	Astle-W_Blood-Cell-Traits_EUR_2016
rs174559	rs174559	chr11:61581656	chr11:61814184	A	G	Granulocyte count	EFO_0004586	Astle W	27863252	European	2016	-0.02887	0.00398	4.095e-13	-	173480	0	173480	2	IVNT	Astle-W_Blood-Cell-Traits_EUR_2016
rs174559	rs174559	chr11:61581656	chr11:61814184	A	G	Granulocyte percentage of myeloid white cells	EFO_0004586	Astle W	27863252	European	2016	-0.03288	0.003961	1.038e-16	-	173480	0	173480	2	IVNT	Astle-W_Blood-Cell-Traits_EUR_2016
rs174559	rs174559	chr11:61581656	chr11:61814184	A	G	Hematocrit	EFO_0004586	Astle W	27863252	European	2016	0.02323	0.003915	2.972e-09	+	173480	0	173480	2	IVNT	Astle-W_Blood-Cell-Traits_EUR_2016
rs174559	rs174559	chr11:61581656	chr11:61814184	A	G	Hemoglobin concentration	EFO_0004586	Astle W	27863252	European	2016	0.02667	0.003932	1.183e-11	+	173480	0	173480	2	IVNT	Astle-W_Blood-Cell-Traits_EUR_2016
rs174559	rs174559	chr11:61581656	chr11:61814184	A	G	Mean corpuscular volume	EFO_0004586	Astle W	27863252	European	2016	-0.02286	0.003914	5.203e-09	-	173480	0	173480	2	IVNT	Astle-W_Blood-Cell-Traits_EUR_2016
rs174559	rs174559	chr11:61581656	chr11:61814184	A	G	Mean platelet volume	EFO_0004586	Astle W	27863252	European	2016	-0.04721	0.004006	4.728e-32	-	173480	0	173480	2	IVNT	Astle-W_Blood-Cell-Traits_EUR_2016
rs174559	rs174559	chr11:61581656	chr11:61814184	A	G	Monocyte percentage of white cells	EFO_0004586	Astle W	27863252	European	2016	0.02991	0.00395	3.654e-14	+	173480	0	173480	2	IVNT	Astle-W_Blood-Cell-Traits_EUR_2016
rs174559	rs174559	chr11:61581656	chr11:61814184	A	G	Myeloid white cell count	EFO_0004586	Astle W	27863252	European	2016	-0.02615	0.003991	5.664e-11	-	173480	0	173480	2	IVNT	Astle-W_Blood-Cell-Traits_EUR_2016
rs174559	rs174559	chr11:61581656	chr11:61814184	A	G	Neutrophil count	EFO_0004586	Astle W	27863252	European	2016	-0.02589	0.003971	7.065e-11	-	173480	0	173480	2	IVNT	Astle-W_Blood-Cell-Traits_EUR_2016
rs174559	rs174559	chr11:61581656	chr11:61814184	A	G	Platelet count	EFO_0004586	Astle W	27863252	European	2016	0.03776	0.004039	8.914e-21	+	173480	0	173480	2	IVNT	Astle-W_Blood-Cell-Traits_EUR_2016
rs174559	rs174559	chr11:61581656	chr11:61814184	A	G	Red blood cell count	EFO_0004586	Astle W	27863252	European	2016	0.03291	0.003943	7.067e-17	+	173480	0	173480	2	IVNT	Astle-W_Blood-Cell-Traits_EUR_2016
rs174559	rs174559	chr11:61581656	chr11:61814184	A	G	Red cell distribution width	EFO_0004586	Astle W	27863252	European	2016	-0.0563	0.003923	1.078e-46	-	173480	0	173480	2	IVNT	Astle-W_Blood-Cell-Traits_EUR_2016
rs174559	rs174559	chr11:61581656	chr11:61814184	A	G	Sum basophil neutrophil counts	EFO_0004586	Astle W	27863252	European	2016	-0.02618	0.003978	4.638e-11	-	173480	0	173480	2	IVNT	Astle-W_Blood-Cell-Traits_EUR_2016
rs174559	rs174559	chr11:61581656	chr11:61814184	A	G	Sum eosinophil basophil counts	EFO_0004586	Astle W	27863252	European	2016	-0.0253	0.003958	1.618e-10	-	173480	0	173480	2	IVNT	Astle-W_Blood-Cell-Traits_EUR_2016
rs174559	rs174559	chr11:61581656	chr11:61814184	A	G	Sum neutrophil eosinophil counts	EFO_0004586	Astle W	27863252	European	2016	-0.02867	0.003974	5.477e-13	-	173480	0	173480	2	IVNT	Astle-W_Blood-Cell-Traits_EUR_2016
rs174559	rs174559	chr11:61581656	chr11:61814184	A	G	White blood cell count	EFO_0004586	Astle W	27863252	European	2016	-0.02415	0.003974	1.227e-09	-	173480	0	173480	2	IVNT	Astle-W_Blood-Cell-Traits_EUR_2016
rs174559	rs174559	chr11:61581656	chr11:61814184	A	G	Asthma	EFO_0000270	Neale B	UKBB	European	2017	-0.004809	0.0008652	2.729e-08	-	336782	38791	297991	1	risk diff	Neale-B_UKBB_EUR_2017
rs174559	rs174559	chr11:61581656	chr11:61814184	A	G	Height	EFO_0004339	Neale B	UKBB	European	2017	-0.01423	0.001919	1.224e-13	-	336474	0	336474	1	IVNT	Neale-B_UKBB_EUR_2017
rs174559	rs174559	chr11:61581656	chr11:61814184	A	G	Nap during day	EFO_0004870	Neale B	UKBB	European	2017	0.009308	0.001601	6.09e-09	+	337074	0	337074	1	-	Neale-B_UKBB_EUR_2017
rs174559	rs174559	chr11:61581656	chr11:61814184	A	G	Pulse rate	EFO_0004326	Neale B	UKBB	European	2017	0.0309	0.002782	1.204e-28	+	317756	0	317756	1	IVNT	Neale-B_UKBB_EUR_2017
rs174559	rs174559	chr11:61581656	chr11:61814184	A	G	Pulse rate	EFO_0004326	Neale B	UKBB	European	2017	0.02931	0.004726	5.599e-10	+	110153	0	110153	1	IVNT	Neale-B_UKBB_EUR_2017
rs174559	rs174559	chr11:61581656	chr11:61814184	A	G	Self-reported asthma	EFO_0000270	Neale B	UKBB	European	2017	-0.004962	0.0008668	1.041e-08	-	337159	39049	298110	1	risk diff	Neale-B_UKBB_EUR_2017
rs17476364	rs17476364	chr10:71094504	chr10:69334748	C	T	Hematocrit	EFO_0004586	Astle W	27863252	European	2016	0.1518	0.005652	7.65e-159	+	173480	0	173480	2	IVNT	Astle-W_Blood-Cell-Traits_EUR_2016
rs17476364	rs17476364	chr10:71094504	chr10:69334748	C	T	Hemoglobin concentration	EFO_0004586	Astle W	27863252	European	2016	0.1514	0.005678	1.22e-156	+	173480	0	173480	2	IVNT	Astle-W_Blood-Cell-Traits_EUR_2016
rs17476364	rs17476364	chr10:71094504	chr10:69334748	C	T	High light scatter percentage of red cells	EFO_0004586	Astle W	27863252	European	2016	0.08805	0.005735	3.369e-53	+	173480	0	173480	2	IVNT	Astle-W_Blood-Cell-Traits_EUR_2016
rs17476364	rs17476364	chr10:71094504	chr10:69334748	C	T	High light scatter reticulocyte count	EFO_0004586	Astle W	27863252	European	2016	0.1009	0.005735	2.726e-69	+	173480	0	173480	2	IVNT	Astle-W_Blood-Cell-Traits_EUR_2016
rs17476364	rs17476364	chr10:71094504	chr10:69334748	C	T	Immature fraction of reticulocytes	EFO_0004586	Astle W	27863252	European	2016	0.03838	0.00568	1.411e-11	+	173480	0	173480	2	IVNT	Astle-W_Blood-Cell-Traits_EUR_2016
rs17476364	rs17476364	chr10:71094504	chr10:69334748	C	T	Mean corpuscular hemoglobin	EFO_0004586	Astle W	27863252	European	2016	0.07898	0.005667	3.732e-44	+	173480	0	173480	2	IVNT	Astle-W_Blood-Cell-Traits_EUR_2016
rs17476364	rs17476364	chr10:71094504	chr10:69334748	C	T	Mean corpuscular volume	EFO_0004586	Astle W	27863252	European	2016	0.08811	0.005648	7.318e-55	+	173480	0	173480	2	IVNT	Astle-W_Blood-Cell-Traits_EUR_2016
rs17476364	rs17476364	chr10:71094504	chr10:69334748	C	T	Red blood cell count	EFO_0004586	Astle W	27863252	European	2016	0.0833	0.005693	1.747e-48	+	173480	0	173480	2	IVNT	Astle-W_Blood-Cell-Traits_EUR_2016
rs17476364	rs17476364	chr10:71094504	chr10:69334748	C	T	Red cell distribution width	EFO_0004586	Astle W	27863252	European	2016	0.03798	0.005665	2.019e-11	+	173480	0	173480	2	IVNT	Astle-W_Blood-Cell-Traits_EUR_2016
rs17476364	rs17476364	chr10:71094504	chr10:69334748	C	T	Reticulocyte count	EFO_0004586	Astle W	27863252	European	2016	0.1198	0.005747	1.9e-96	+	173480	0	173480	2	IVNT	Astle-W_Blood-Cell-Traits_EUR_2016
rs17476364	rs17476364	chr10:71094504	chr10:69334748	C	T	Reticulocyte fraction of red cells	EFO_0004586	Astle W	27863252	European	2016	0.1033	0.005743	2.529e-72	+	173480	0	173480	2	IVNT	Astle-W_Blood-Cell-Traits_EUR_2016
rs17476364	rs17476364	chr10:71094504	chr10:69334748	C	T	Hematocrit	EFO_0004348	Astle W	27863252	European	2016	0.1518	0.005652	8e-159	+	-	-	-	-	unit increase	NHGRI-EBI_GWAS_Catalog
rs17476364	rs17476364	chr10:71094504	chr10:69334748	C	T	Hemoglobin concentration	EFO_0004509	Astle W	27863252	European	2016	0.1514	0.005676	1e-156	+	-	-	-	-	unit increase	NHGRI-EBI_GWAS_Catalog
rs17476364	rs17476364	chr10:71094504	chr10:69334748	C	T	High light scatter reticulocyte count	EFO_0007986	Astle W	27863252	European	2016	0.1009	0.005737	3e-69	+	-	-	-	-	unit increase	NHGRI-EBI_GWAS_Catalog
rs17476364	rs17476364	chr10:71094504	chr10:69334748	C	T	High light scatter reticulocyte percentage of red cells	EFO_0007986	Astle W	27863252	European	2016	0.08805	0.005732	3e-53	+	-	-	-	-	unit increase	NHGRI-EBI_GWAS_Catalog
rs17476364	rs17476364	chr10:71094504	chr10:69334748	C	T	Mean corpuscular hemoglobin	EFO_0004527	Astle W	27863252	European	2016	0.07898	0.005669	4e-44	+	-	-	-	-	unit increase	NHGRI-EBI_GWAS_Catalog
rs17476364	rs17476364	chr10:71094504	chr10:69334748	C	T	Mean corpuscular volume	EFO_0004526	Astle W	27863252	European	2016	0.08811	0.005647	7e-55	+	-	-	-	-	unit increase	NHGRI-EBI_GWAS_Catalog
rs17476364	rs17476364	chr10:71094504	chr10:69334748	C	T	Red blood cell count	EFO_0004305	Astle W	27863252	European	2016	0.0833	0.005697	2e-48	+	-	-	-	-	unit increase	NHGRI-EBI_GWAS_Catalog
rs17476364	rs17476364	chr10:71094504	chr10:69334748	C	T	Red cell distribution width	EFO_0005192	Astle W	27863252	European	2016	0.03798	0.005664	2e-11	+	-	-	-	-	unit increase	NHGRI-EBI_GWAS_Catalog
rs17476364	rs17476364	chr10:71094504	chr10:69334748	C	T	Reticulocyte count	EFO_0007986	Astle W	27863252	European	2016	0.1198	0.005747	2e-96	+	-	-	-	-	unit increase	NHGRI-EBI_GWAS_Catalog
rs17476364	rs17476364	chr10:71094504	chr10:69334748	C	T	Reticulocyte fraction of red cells	EFO_0007986	Astle W	27863252	European	2016	0.1033	0.005746	3e-72	+	-	-	-	-	unit increase	NHGRI-EBI_GWAS_Catalog
rs17476364	rs17476364	chr10:71094504	chr10:69334748	C	T	HbA1c	EFO_0004541;EFO_0001360	Prins B	28887542	European	2017	-0.14	0.01	6.661e-36	-	9961	0	9961	1	%	Prins-B_HbA1c_EUR_2017
rs17533945	rs17533945	chr19:17257802	chr19:17146992	C	T	Mean corpuscular hemoglobin concentration	EFO_0004586	Astle W	27863252	European	2016	-0.0282	0.003586	3.729e-15	-	173480	0	173480	2	IVNT	Astle-W_Blood-Cell-Traits_EUR_2016
rs17533945	rs17533945	chr19:17257802	chr19:17146992	C	T	Plateletcrit	EFO_0004586	Astle W	27863252	European	2016	0.02789	0.003788	1.81e-13	+	173480	0	173480	2	IVNT	Astle-W_Blood-Cell-Traits_EUR_2016
rs17533945	rs17533945	chr19:17257802	chr19:17146992	C	T	Red cell distribution width	EFO_0004586	Astle W	27863252	European	2016	0.02997	0.003666	2.948e-16	+	173480	0	173480	2	IVNT	Astle-W_Blood-Cell-Traits_EUR_2016
rs17533945	rs17533945	chr19:17257802	chr19:17146992	C	T	Reticulocyte count	EFO_0004586	Astle W	27863252	European	2016	-0.02576	0.00372	4.389e-12	-	173480	0	173480	2	IVNT	Astle-W_Blood-Cell-Traits_EUR_2016
rs17533945	rs17533945	chr19:17257802	chr19:17146992	C	T	Reticulocyte fraction of red cells	EFO_0004586	Astle W	27863252	European	2016	-0.02565	0.003717	5.158e-12	-	173480	0	173480	2	IVNT	Astle-W_Blood-Cell-Traits_EUR_2016
rs17533945	rs17533945	chr19:17257802	chr19:17146992	C	T	HbA1c	EFO_0004541;EFO_0001360	MAGIC	28898252	European	2017	0.011	0.0018	9.407e-11	+	123665	0	123665	50	%	MAGIC_HbA1c_EUR_2017
rs1800562	rs1800562	chr6:26093141	chr6:26092913	A	G	Hematocrit	EFO_0004586	Astle W	27863252	European	2016	0.1018	0.006344	6.124e-58	+	173480	0	173480	2	IVNT	Astle-W_Blood-Cell-Traits_EUR_2016
rs1800562	rs1800562	chr6:26093141	chr6:26092913	A	G	Hemoglobin concentration	EFO_0004586	Astle W	27863252	European	2016	0.1649	0.006371	1.28e-147	+	173480	0	173480	2	IVNT	Astle-W_Blood-Cell-Traits_EUR_2016
rs1800562	rs1800562	chr6:26093141	chr6:26092913	A	G	High light scatter percentage of red cells	EFO_0004586	Astle W	27863252	European	2016	0.08479	0.006438	1.297e-39	+	173480	0	173480	2	IVNT	Astle-W_Blood-Cell-Traits_EUR_2016
rs1800562	rs1800562	chr6:26093141	chr6:26092913	A	G	High light scatter reticulocyte count	EFO_0004586	Astle W	27863252	European	2016	0.07748	0.006439	2.383e-33	+	173480	0	173480	2	IVNT	Astle-W_Blood-Cell-Traits_EUR_2016
rs1800562	rs1800562	chr6:26093141	chr6:26092913	A	G	Mean corpuscular hemoglobin	EFO_0004586	Astle W	27863252	European	2016	0.2996	0.006343	0	+	173480	0	173480	2	IVNT	Astle-W_Blood-Cell-Traits_EUR_2016
rs1800562	rs1800562	chr6:26093141	chr6:26092913	A	G	Mean corpuscular hemoglobin concentration	EFO_0004586	Astle W	27863252	European	2016	0.1862	0.006225	1.11e-196	+	173480	0	173480	2	IVNT	Astle-W_Blood-Cell-Traits_EUR_2016
rs1800562	rs1800562	chr6:26093141	chr6:26092913	A	G	Monocyte count	EFO_0004586	Astle W	27863252	European	2016	0.03511	0.006415	4.411e-08	+	173480	0	173480	2	IVNT	Astle-W_Blood-Cell-Traits_EUR_2016
rs1800562	rs1800562	chr6:26093141	chr6:26092913	A	G	Platelet count	EFO_0004586	Astle W	27863252	European	2016	-0.03835	0.00656	5.053e-09	-	173480	0	173480	2	IVNT	Astle-W_Blood-Cell-Traits_EUR_2016
rs1800562	rs1800562	chr6:26093141	chr6:26092913	A	G	Red blood cell count	EFO_0004586	Astle W	27863252	European	2016	-0.04991	0.00638	5.157e-15	-	173480	0	173480	2	IVNT	Astle-W_Blood-Cell-Traits_EUR_2016
rs1800562	rs1800562	chr6:26093141	chr6:26092913	A	G	Red cell distribution width	EFO_0004586	Astle W	27863252	European	2016	-0.1917	0.006356	7.77e-200	-	173480	0	173480	2	IVNT	Astle-W_Blood-Cell-Traits_EUR_2016
rs1800562	rs1800562	chr6:26093141	chr6:26092913	A	G	Reticulocyte count	EFO_0004586	Astle W	27863252	European	2016	0.1087	0.00645	1.1e-63	+	173480	0	173480	2	IVNT	Astle-W_Blood-Cell-Traits_EUR_2016
rs1800562	rs1800562	chr6:26093141	chr6:26092913	A	G	Reticulocyte fraction of red cells	EFO_0004586	Astle W	27863252	European	2016	0.1227	0.006446	7.738e-81	+	173480	0	173480	2	IVNT	Astle-W_Blood-Cell-Traits_EUR_2016
rs1800562	rs1800562	chr6:26093141	chr6:26092913	A	G	Diastolic blood pressure	EFO_0006336	BPExome	27618447	Mixed	2016	NA	NA	6.665e-09	NA	192763	0	192763	51	INVT	BPExome_DBP_Mixed_2016
rs1800562	rs1800562	chr6:26093141	chr6:26092913	A	G	Low density lipoprotein	EFO_0004611	GLGC	24097068	European	2013	-0.0615	0.008	8.253e-14	-	171209	0	171209	60	IVNT	GLGC_LDL_EUR_2013
rs1800562	rs1800562	chr6:26093141	chr6:26092913	A	G	Low density lipoprotein	EFO_0004611	GLGC	20686565	Mixed	2010	-0.0714	0.0115	6.069e-10	-	95454	0	95454	46	Z-score	GLGC_LDL_Mixed_2010
rs1800562	rs1800562	chr6:26093141	chr6:26092913	A	G	Total cholesterol	EFO_0004574	GLGC	24097068	European	2013	-0.0565	0.0077	1.905e-12	-	185469	0	185469	60	IVNT	GLGC_TC_EUR_2013
rs1800562	rs1800562	chr6:26093141	chr6:26092913	A	G	Total cholesterol	EFO_0004574	GLGC	20686565	Mixed	2010	-0.0629	0.0113	2.486e-08	-	100184	0	100184	46	Z-score	GLGC_TC_Mixed_2010
rs1800562	rs1800562	chr6:26093141	chr6:26092913	A	G	Ferritin	-	Middelberg RP	21943158	European	2011	NA	NA	4.7e-12	NA	11683	-	-	-	-	GRASP
rs1800562	rs1800562	chr6:26093141	chr6:26092913	A	G	Ferritin log10	-	Traglia M	21785125	European	2011	NA	NA	1.64e-10	NA	1657	-	-	-	-	GRASP
rs1800562	rs1800562	chr6:26093141	chr6:26092913	A	G	Glycated Hemoglobin HbA1c	HP_0040217	MAGIC	20858683	European	2010	NA	NA	2.59e-20	NA	46368	-	-	-	-	GRASP
rs1800562	rs1800562	chr6:26093141	chr6:26092913	A	G	Glycated Hemoglobin HbA1c	HP_0040217	MAGIC	22885924	European	2012	NA	NA	2.59e-20	NA	133010	-	-	-	-	GRASP
rs1800562	rs1800562	chr6:26093141	chr6:26092913	A	G	Hematocrit Hct	EFO_0004348	Ganesh SK	19862010	European	2009	NA	NA	7.2e-10	NA	24167	-	-	-	-	GRASP
rs1800562	rs1800562	chr6:26093141	chr6:26092913	A	G	Hematocrit Hct	EFO_0004348	Lo	21153663	Mixed	2010	NA	NA	2.5e-10	NA	30551	-	-	-	-	GRASP
rs1800562	rs1800562	chr6:26093141	chr6:26092913	A	G	Hemoglobin Hb	HP_0011902	Ganesh SK	19862010	European	2009	NA	NA	5.74e-19	NA	24167	-	-	-	-	GRASP
rs1800562	rs1800562	chr6:26093141	chr6:26092913	A	G	Hemoglobin Hb	HP_0011902	Lo	21153663	Mixed	2010	NA	NA	1.4e-15	NA	30551	-	-	-	-	GRASP
rs1800562	rs1800562	chr6:26093141	chr6:26092913	A	G	Hemoglobin Hb	HP_0011902	Ding	22560525	European	2014	NA	NA	2e-09	NA	7873	-	-	-	-	GRASP
rs1800562	rs1800562	chr6:26093141	chr6:26092913	A	G	Hemoglobin Hb	HP_0011902	van der Harst P	23222517	Mixed	2012	NA	NA	5.57e-13	NA	71861	-	-	-	-	GRASP
rs1800562	rs1800562	chr6:26093141	chr6:26092913	A	G	Iron	CHEBI_18248	Benyamin B	19820699	European	2009	NA	NA	8.2e-19	NA	4818	-	-	-	-	GRASP
rs1800562	rs1800562	chr6:26093141	chr6:26092913	A	G	Iron	CHEBI_18248	MAGIC	20858683	European	2010	NA	NA	1.2e-11	NA	46368	-	-	-	-	GRASP
rs1800562	rs1800562	chr6:26093141	chr6:26092913	A	G	Iron	CHEBI_18248	Traglia M	21785125	European	2011	NA	NA	3.95e-09	NA	1657	-	-	-	-	GRASP
rs1800562	rs1800562	chr6:26093141	chr6:26092913	A	G	Iron deficiency total iron binding capacity	HP_0001891	McLaren CE	21483845	European	2011	NA	NA	2.68e-08	NA	679	-	-	-	-	GRASP
rs1800562	rs1800562	chr6:26093141	chr6:26092913	A	G	Iron deficiency unsaturated iron binding capacity	HP_0001891	McLaren CE	21483845	European	2011	NA	NA	5.72e-10	NA	679	-	-	-	-	GRASP
rs1800562	rs1800562	chr6:26093141	chr6:26092913	A	G	LDL cholesterol	EFO_0004195	GLGC	20686565	Mixed	2010	NA	NA	2.7e-10	NA	100184	-	-	-	-	GRASP
rs1800562	rs1800562	chr6:26093141	chr6:26092913	A	G	Mean corpuscular hemoglobin MCH	EFO_0004527	Ganesh SK	19862010	European	2009	NA	NA	9.9e-16	NA	24167	-	-	-	-	GRASP
rs1800562	rs1800562	chr6:26093141	chr6:26092913	A	G	Mean corpuscular hemoglobin MCH	EFO_0004527	MAGIC	20858683	European	2010	NA	NA	3.5e-14	NA	46368	-	-	-	-	GRASP
rs1800562	rs1800562	chr6:26093141	chr6:26092913	A	G	Mean corpuscular hemoglobin MCH	EFO_0004527	Kullo IJ	20927387	European	2010	NA	NA	2.76e-09	NA	3012	-	-	-	-	GRASP
rs1800562	rs1800562	chr6:26093141	chr6:26092913	A	G	Mean corpuscular hemoglobin MCH	EFO_0004527	Ding	22560525	European	2014	NA	NA	2e-27	NA	7873	-	-	-	-	GRASP
rs1800562	rs1800562	chr6:26093141	chr6:26092913	A	G	Mean corpuscular hemoglobin MCH	EFO_0004527	van der Harst P	23222517	Mixed	2012	NA	NA	6.5e-56	NA	71861	-	-	-	-	GRASP
rs1800562	rs1800562	chr6:26093141	chr6:26092913	A	G	Mean corpuscular hemoglobin MCH	EFO_0004527	Li J	23263863	Mixed	2012	NA	NA	7.05e-09	NA	14177	-	-	-	-	GRASP
rs1800562	rs1800562	chr6:26093141	chr6:26092913	A	G	Mean corpuscular hemoglobin MCH pg	EFO_0004527	Soranzo N	19820697	European	2009	NA	NA	4.3e-22	NA	4627	-	-	-	-	GRASP
rs1800562	rs1800562	chr6:26093141	chr6:26092913	A	G	Mean corpuscular hemoglobin concentration	EFO_0004528	Ding	22560525	European	2014	NA	NA	1e-10	NA	7873	-	-	-	-	GRASP
rs1800562	rs1800562	chr6:26093141	chr6:26092913	A	G	Mean corpuscular hemoglobin concentration	EFO_0004528	van der Harst P	23222517	Mixed	2012	NA	NA	6.5e-56	NA	71861	-	-	-	-	GRASP
rs1800562	rs1800562	chr6:26093141	chr6:26092913	A	G	Mean corpuscular volume	EFO_0004526	Soranzo N	19820697	European	2009	NA	NA	1.4e-23	NA	4627	-	-	-	-	GRASP
rs1800562	rs1800562	chr6:26093141	chr6:26092913	A	G	Mean corpuscular volume	EFO_0004526	Benyamin B	19820699	European	2009	NA	NA	1.5e-08	NA	4818	-	-	-	-	GRASP
rs1800562	rs1800562	chr6:26093141	chr6:26092913	A	G	Mean corpuscular volume	EFO_0004526	Ganesh SK	19862010	European	2009	NA	NA	1.01e-46	NA	24167	-	-	-	-	GRASP
rs1800562	rs1800562	chr6:26093141	chr6:26092913	A	G	Mean corpuscular volume	EFO_0004526	MAGIC	20858683	European	2010	NA	NA	1.6e-12	NA	46368	-	-	-	-	GRASP
rs1800562	rs1800562	chr6:26093141	chr6:26092913	A	G	Mean corpuscular volume	EFO_0004526	Lo	21153663	Mixed	2010	NA	NA	6.8e-16	NA	30551	-	-	-	-	GRASP
rs1800562	rs1800562	chr6:26093141	chr6:26092913	A	G	Mean corpuscular volume	EFO_0004526	Ding	22560525	European	2014	NA	NA	2e-21	NA	7873	-	-	-	-	GRASP
rs1800562	rs1800562	chr6:26093141	chr6:26092913	A	G	Mean corpuscular volume	EFO_0004526	van der Harst P	23222517	Mixed	2012	NA	NA	1.2e-42	NA	71861	-	-	-	-	GRASP
rs1800562	rs1800562	chr6:26093141	chr6:26092913	A	G	Serum ferritin	HP_0040133;HP_0012343	Oexle K	21149283	European	2010	NA	NA	3.02e-09	NA	6616	-	-	-	-	GRASP
rs1800562	rs1800562	chr6:26093141	chr6:26092913	A	G	Serum iron	HP_0040303	Benyamin B	19084217	European	2008	NA	NA	3.5e-11	NA	459	-	-	-	-	GRASP
rs1800562	rs1800562	chr6:26093141	chr6:26092913	A	G	Serum transferrin	HP_0003642;HP_0012301	Benyamin B	19084217	European	2008	NA	NA	1.09e-10	NA	459	-	-	-	-	GRASP
rs1800562	rs1800562	chr6:26093141	chr6:26092913	A	G	Soluble transferrin receptor	NCIT_C100438	Oexle K	21149283	European	2010	NA	NA	1.17e-09	NA	6616	-	-	-	-	GRASP
rs1800562	rs1800562	chr6:26093141	chr6:26092913	A	G	Total cholesterol	NCIT_C61032;NCIT_C105586	GLGC	20686565	Mixed	2010	NA	NA	1.1e-08	NA	100184	-	-	-	-	GRASP
rs1800562	rs1800562	chr6:26093141	chr6:26092913	A	G	Transferrin	NCIT_C17211;NCIT_C82037	Benyamin B	19820699	European	2009	NA	NA	2.2e-53	NA	4818	-	-	-	-	GRASP
rs1800562	rs1800562	chr6:26093141	chr6:26092913	A	G	Transferrin	NCIT_C17211;NCIT_C82037	MAGIC	20858683	European	2010	NA	NA	3.5e-15	NA	46368	-	-	-	-	GRASP
rs1800562	rs1800562	chr6:26093141	chr6:26092913	A	G	Transferrin	NCIT_C17211;NCIT_C82037	Kutalik Z	21665994	European	2011	NA	NA	2.13e-32	NA	5181	-	-	-	-	GRASP
rs1800562	rs1800562	chr6:26093141	chr6:26092913	A	G	Transferrin	NCIT_C17211;NCIT_C82037	Traglia M	21785125	European	2011	NA	NA	4.95e-11	NA	1657	-	-	-	-	GRASP
rs1800562	rs1800562	chr6:26093141	chr6:26092913	A	G	Transferrin saturation	NCIT_C98792	Benyamin B	19084217	European	2008	NA	NA	4.3e-15	NA	459	-	-	-	-	GRASP
rs1800562	rs1800562	chr6:26093141	chr6:26092913	A	G	Transferrin saturation	NCIT_C98792	Traglia M	21785125	European	2011	NA	NA	2.64e-15	NA	1657	-	-	-	-	GRASP
rs1800562	rs1800562	chr6:26093141	chr6:26092913	A	G	Transferrin saturation with iron	NCIT_C98792	Benyamin B	19820699	European	2009	NA	NA	8.5e-50	NA	4818	-	-	-	-	GRASP
rs1800562	rs1800562	chr6:26093141	chr6:26092913	A	G	HbA1C	EFO_0004541;EFO_0001360	MAGIC	20858683	European	2010	-0.0636	0.0069	2.593e-20	-	46368	0	46368	23	%	MAGIC_HbA1C_EUR_2010
rs1800562	rs1800562	chr6:26093141	chr6:26092913	A	G	HbA1c	EFO_0004541;EFO_0001360	MAGIC	28898252	European	2017	-0.04	0.0036	4.669e-28	-	123665	0	123665	50	%	MAGIC_HbA1c_EUR_2017
rs1800562	rs1800562	chr6:26093141	chr6:26092913	A	G	Alcohol consumption transferrin glycosylation	EFO_0004329	Kutalik Z	21665994	European	2011	0.629	0.05305	2e-32	+	-	-	-	-	unit decrease	NHGRI-EBI_GWAS_Catalog
rs1800562	rs1800562	chr6:26093141	chr6:26092913	A	G	Cardiovascular disease risk factors	EFO_0004611	Middelberg RP	21943158	European	2011	0.177	0.02563	5e-12	+	-	-	-	-	mg/l increase	NHGRI-EBI_GWAS_Catalog
rs1800562	rs1800562	chr6:26093141	chr6:26092913	A	G	Cholesterol total	EFO_0004574	GLGC	20686565	Mixed	2010	2.16	0.3849	2e-08	+	-	-	-	-	mg/dL decrease	NHGRI-EBI_GWAS_Catalog
rs1800562	rs1800562	chr6:26093141	chr6:26092913	A	G	Cholesterol total	EFO_0004574	GLGC	24097068	European	2013	0.056	0.007961	2e-12	+	-	-	-	-	unit decrease	NHGRI-EBI_GWAS_Catalog
rs1800562	rs1800562	chr6:26093141	chr6:26092913	A	G	Diastolic blood pressure	EFO_0006336	Wain LV	28739976	European	2017	0.394	0.04737	9e-17	+	-	-	-	-	unit increase	NHGRI-EBI_GWAS_Catalog
rs1800562	rs1800562	chr6:26093141	chr6:26092913	A	G	Glycated hemoglobin levels	EFO_0004541	MAGIC	20858683	European	2010	-0.06	0.006508	3e-20	-	-	-	-	-	% increase	NHGRI-EBI_GWAS_Catalog
rs1800562	rs1800562	chr6:26093141	chr6:26092913	A	G	Glycated hemoglobin levels	EFO_0004541	MAGIC	28898252	African	2017	-0.0398	0.003626	5e-28	-	-	-	-	-	unit increase	NHGRI-EBI_GWAS_Catalog
rs1800562	rs1800562	chr6:26093141	chr6:26092913	A	G	Hematocrit	EFO_0004348	Ganesh SK	19862010	European	2009	0.31	0.05169	2e-09	+	-	-	-	-	% increase	NHGRI-EBI_GWAS_Catalog
rs1800562	rs1800562	chr6:26093141	chr6:26092913	A	G	Hematological parameters	EFO_0004527	Soranzo N	19820697	European	2009	1.41	0.1404	1e-23	+	-	-	-	-	fl increase	NHGRI-EBI_GWAS_Catalog
rs1800562	rs1800562	chr6:26093141	chr6:26092913	A	G	Hemoglobin	EFO_0004509	Ganesh SK	19862010	European	2009	0.16	0.01799	6e-19	+	-	-	-	-	g/dl increase	NHGRI-EBI_GWAS_Catalog
rs1800562	rs1800562	chr6:26093141	chr6:26092913	A	G	Hepcidin levels	EFO_0004504	Traglia M	21785125	European	2011	NA	NA	3e-15	NA	-	-	-	-	-	NHGRI-EBI_GWAS_Catalog
rs1800562	rs1800562	chr6:26093141	chr6:26092913	A	G	Hepcidin levels	EFO_0004504	Traglia M	21785125	European	2011	NA	NA	5e-11	NA	-	-	-	-	-	NHGRI-EBI_GWAS_Catalog
rs1800562	rs1800562	chr6:26093141	chr6:26092913	A	G	Hepcidin levels	EFO_0004504	Traglia M	21785125	European	2011	NA	NA	4e-09	NA	-	-	-	-	-	NHGRI-EBI_GWAS_Catalog
rs1800562	rs1800562	chr6:26093141	chr6:26092913	A	G	Iron status biomarkers	EFO_0004461	Benyamin B	19084217	European	2008	NA	NA	4e-11	NA	-	-	-	-	-	NHGRI-EBI_GWAS_Catalog
rs1800562	rs1800562	chr6:26093141	chr6:26092913	A	G	Iron status biomarkers	EFO_0004461	Benyamin B	19084217	European	2008	NA	NA	1e-10	NA	-	-	-	-	-	NHGRI-EBI_GWAS_Catalog
rs1800562	rs1800562	chr6:26093141	chr6:26092913	A	G	Iron status biomarkers	EFO_0004461	Benyamin B	19084217	European	2008	NA	NA	4e-15	NA	-	-	-	-	-	NHGRI-EBI_GWAS_Catalog
rs1800562	rs1800562	chr6:26093141	chr6:26092913	A	G	Iron status biomarkers	EFO_0004461	Benyamin B	19820699	European	2009	0.22	0.0392	2e-08	+	-	-	-	-	SD increase	NHGRI-EBI_GWAS_Catalog
rs1800562	rs1800562	chr6:26093141	chr6:26092913	A	G	Iron status biomarkers	EFO_0004461;EFO_0006333	McLaren CE	21483845	European	2011	44.27	7.151	6e-10	+	-	-	-	-	ug/dL decrease	NHGRI-EBI_GWAS_Catalog
rs1800562	rs1800562	chr6:26093141	chr6:26092913	A	G	Iron status biomarkers	EFO_0004461;EFO_0006333	McLaren CE	21483845	European	2011	35.36	6.381	3e-08	+	-	-	-	-	ug/dL decrease	NHGRI-EBI_GWAS_Catalog
rs1800562	rs1800562	chr6:26093141	chr6:26092913	A	G	Iron status biomarkers ferritin levels	EFO_0004461;EFO_0004459	Benyamin B	25352340	European	2014	0.204	0.01574	2e-38	+	-	-	-	-	unit increase	NHGRI-EBI_GWAS_Catalog
rs1800562	rs1800562	chr6:26093141	chr6:26092913	A	G	Iron status biomarkers iron levels	EFO_0004461;EFO_0006332	Benyamin B	25352340	European	2014	0.328	0.01567	3e-97	+	-	-	-	-	unit increase	NHGRI-EBI_GWAS_Catalog
rs1800562	rs1800562	chr6:26093141	chr6:26092913	A	G	Iron status biomarkers total iron binding capacity	EFO_0006334	Raffield LM	28334935	Hispanic	2017	-0.522	0.06015	4e-18	-	-	-	-	-	unit increase	NHGRI-EBI_GWAS_Catalog
rs1800562	rs1800562	chr6:26093141	chr6:26092913	A	G	Iron status biomarkers transferrin levels	EFO_0004461;EFO_0006341	Benyamin B	25352340	European	2014	0.479	0.01605	9e-196	+	-	-	-	-	unit decrease	NHGRI-EBI_GWAS_Catalog
rs1800562	rs1800562	chr6:26093141	chr6:26092913	A	G	Iron status biomarkers transferrin saturation	EFO_0004461;EFO_0006333	Benyamin B	25352340	European	2014	0.577	0.01642	2e-270	+	-	-	-	-	unit increase	NHGRI-EBI_GWAS_Catalog
rs1800562	rs1800562	chr6:26093141	chr6:26092913	A	G	LDL cholesterol	EFO_0004611	GLGC	20686565	Mixed	2010	2.22	0.3586	6e-10	+	-	-	-	-	mg/dL decrease	NHGRI-EBI_GWAS_Catalog
rs1800562	rs1800562	chr6:26093141	chr6:26092913	A	G	LDL cholesterol	EFO_0004611	GLGC	24097068	European	2013	0.062	0.0083	8e-14	+	-	-	-	-	unit decrease	NHGRI-EBI_GWAS_Catalog
rs1800562	rs1800562	chr6:26093141	chr6:26092913	A	G	Mean corpuscular hemoglobin	EFO_0004527	Li J	23263863	Mixed	2012	0.3558	0.06144	7e-09	+	-	-	-	-	unit increase	NHGRI-EBI_GWAS_Catalog
rs1800562	rs1800562	chr6:26093141	chr6:26092913	A	G	Mean corpuscular volume	EFO_0004526	Ganesh SK	19862010	European	2009	0.01	0.0006967	1e-46	+	-	-	-	-	fl increase	NHGRI-EBI_GWAS_Catalog
rs1800562	rs1800562	chr6:26093141	chr6:26092913	A	G	Red blood cell count	EFO_0004305	Astle W	27863252	European	2016	0.04991	0.006377	5e-15	+	-	-	-	-	unit decrease	NHGRI-EBI_GWAS_Catalog
rs1800562	rs1800562	chr6:26093141	chr6:26092913	A	G	Red blood cell traits	EFO_0004305	Kullo IJ	20927387	European	2010	0.49	0.08261	3e-09	+	-	-	-	-	unit increase	NHGRI-EBI_GWAS_Catalog
rs1800562	rs1800562	chr6:26093141	chr6:26092913	A	G	Cause of death: liver cell carcinoma	EFO_0000182	Neale B	UKBB	European	2017	0.01333	0.002377	2.088e-08	+	7637	49	7588	1	risk diff	Neale-B_UKBB_EUR_2017
rs1800562	rs1800562	chr6:26093141	chr6:26092913	A	G	Comparative height size at age 10	-	Neale B	UKBB	European	2017	0.0249	0.003095	8.565e-16	+	332021	0	332021	1	-	Neale-B_UKBB_EUR_2017
rs1800562	rs1800562	chr6:26093141	chr6:26092913	A	G	Diastolic blood pressure	EFO_0006336	Neale B	UKBB	European	2017	0.03082	0.004607	2.258e-11	+	317756	0	317756	1	IVNT	Neale-B_UKBB_EUR_2017
rs1800562	rs1800562	chr6:26093141	chr6:26092913	A	G	Disorders of mineral metabolism	EFO_0009556	Neale B	UKBB	European	2017	0.007118	0.0001541	0	+	337199	390	336809	1	risk diff	Neale-B_UKBB_EUR_2017
rs1800562	rs1800562	chr6:26093141	chr6:26092913	A	G	Forced expiratory volume in 1-second	EFO_0004314	Neale B	UKBB	European	2017	0.02121	0.003882	4.663e-08	+	307638	0	307638	1	IVNT	Neale-B_UKBB_EUR_2017
rs1800562	rs1800562	chr6:26093141	chr6:26092913	A	G	Forced vital capacity	EFO_0004312	Neale B	UKBB	European	2017	0.022	0.00368	2.275e-09	+	307638	0	307638	1	IVNT	Neale-B_UKBB_EUR_2017
rs1800562	rs1800562	chr6:26093141	chr6:26092913	A	G	Height	EFO_0004339	Neale B	UKBB	European	2017	0.02213	0.003221	6.338e-12	+	336474	0	336474	1	IVNT	Neale-B_UKBB_EUR_2017
rs1800562	rs1800562	chr6:26093141	chr6:26092913	A	G	Impedance of arm left	-	Neale B	UKBB	European	2017	0.02078	0.003202	8.692e-11	+	331292	0	331292	1	IVNT	Neale-B_UKBB_EUR_2017
rs1800562	rs1800562	chr6:26093141	chr6:26092913	A	G	Polycythaemia vera	EFO_0002429	Neale B	UKBB	European	2017	0.0008141	0.0001056	1.29e-14	+	337199	182	337017	1	risk diff	Neale-B_UKBB_EUR_2017
rs1800562	rs1800562	chr6:26093141	chr6:26092913	A	G	Pulse rate	EFO_0004326	Neale B	UKBB	European	2017	0.03058	0.004685	6.758e-11	+	317756	0	317756	1	IVNT	Neale-B_UKBB_EUR_2017
rs1800562	rs1800562	chr6:26093141	chr6:26092913	A	G	Self-reported hereditary or genetic haematological disorder	EFO_0005803	Neale B	UKBB	European	2017	0.002001	0.0001333	6.159e-51	+	337159	290	336869	1	risk diff	Neale-B_UKBB_EUR_2017
rs1800562	rs1800562	chr6:26093141	chr6:26092913	A	G	Self-reported hypertension	EFO_0000537	Neale B	UKBB	European	2017	0.01179	0.001989	3.067e-09	+	337159	87690	249469	1	risk diff	Neale-B_UKBB_EUR_2017
rs1800562	rs1800562	chr6:26093141	chr6:26092913	A	G	Vascular or heart problems diagnosed by doctor: high blood pressure	EFO_0004325	Neale B	UKBB	European	2017	0.01241	0.002016	7.584e-10	+	336683	91033	245650	1	risk diff	Neale-B_UKBB_EUR_2017
rs1800562	rs1800562	chr6:26093141	chr6:26092913	A	G	Ferritin	EFO_0007901;EFO_0004459	Prins B	28887542	European	2017	0.23	0.03	8.644e-17	+	9961	0	9961	1	ug/l	Prins-B_Ferritin_EUR_2017
rs1800562	rs1800562	chr6:26093141	chr6:26092913	A	G	Haemoglobin	-	Prins B	28887542	European	2017	0.21	0.03	2.312e-11	+	9961	0	9961	1	g/dl	Prins-B_Haemoglobin_EUR_2017
rs1800562	rs1800562	chr6:26093141	chr6:26092913	A	G	Carbohydrate deficient transferrin supplementary concept	NCIT_C101016;NCIT_C125943	Kutalik Z	21665994	European	2011	NA	NA	2e-32	NA	-	-	-	-	-	dbGaP
rs1800562	rs1800562	chr6:26093141	chr6:26092913	A	G	Cholesterol	EFO_1001380	GLGC	20686565	Mixed	2010	NA	NA	2e-08	NA	-	-	-	-	-	dbGaP
rs1800562	rs1800562	chr6:26093141	chr6:26092913	A	G	Cholesterol ldl	EFO_0004195	GLGC	20686565	Mixed	2010	NA	NA	6e-10	NA	-	-	-	-	-	dbGaP
rs1800562	rs1800562	chr6:26093141	chr6:26092913	A	G	Erythrocyte indices	EFO_0004306	Soranzo N	19820697	European	2009	NA	NA	1e-23	NA	-	-	-	-	-	dbGaP
rs1800562	rs1800562	chr6:26093141	chr6:26092913	A	G	Erythrocyte indices	EFO_0004306	Benyamin B	19820699	European	2009	NA	NA	2e-08	NA	-	-	-	-	-	dbGaP
rs1800562	rs1800562	chr6:26093141	chr6:26092913	A	G	Erythrocyte indices	EFO_0004306	Ganesh SK	19862010	European	2009	NA	NA	1e-46	NA	-	-	-	-	-	dbGaP
rs1800562	rs1800562	chr6:26093141	chr6:26092913	A	G	Erythrocyte indices	EFO_0004306	Ganesh SK	19862010	European	2009	NA	NA	6e-19	NA	-	-	-	-	-	dbGaP
rs1800562	rs1800562	chr6:26093141	chr6:26092913	A	G	Erythrocyte indices	EFO_0004306	Kullo IJ	20927387	European	2010	NA	NA	3e-09	NA	-	-	-	-	-	dbGaP
rs1800562	rs1800562	chr6:26093141	chr6:26092913	A	G	Ferritins	-	Middelberg RP	21943158	European	2011	NA	NA	5e-12	NA	-	-	-	-	-	dbGaP
rs1800562	rs1800562	chr6:26093141	chr6:26092913	A	G	Hematocrit	EFO_0004348	Ganesh SK	19862010	European	2009	NA	NA	2e-09	NA	-	-	-	-	-	dbGaP
rs1800562	rs1800562	chr6:26093141	chr6:26092913	A	G	Hemoglobin a glycosylated	EFO_0004541	MAGIC	20858683	European	2010	NA	NA	3e-20	NA	-	-	-	-	-	dbGaP
rs1800562	rs1800562	chr6:26093141	chr6:26092913	A	G	Iron	CHEBI_18248	Benyamin B	19084217	European	2008	NA	NA	4e-11	NA	-	-	-	-	-	dbGaP
rs1800562	rs1800562	chr6:26093141	chr6:26092913	A	G	Iron	CHEBI_18248	Traglia M	21785125	European	2011	NA	NA	4e-09	NA	-	-	-	-	-	dbGaP
rs1800562	rs1800562	chr6:26093141	chr6:26092913	A	G	Transferrin	NCIT_C17211;NCIT_C82037	Benyamin B	19084217	European	2008	NA	NA	1e-10	NA	-	-	-	-	-	dbGaP
rs1800562	rs1800562	chr6:26093141	chr6:26092913	A	G	Transferrin	NCIT_C17211;NCIT_C82037	Benyamin B	19084217	European	2008	NA	NA	4e-15	NA	-	-	-	-	-	dbGaP
rs1800562	rs1800562	chr6:26093141	chr6:26092913	A	G	Transferrin	NCIT_C17211;NCIT_C82037	Traglia M	21785125	European	2011	NA	NA	3e-15	NA	-	-	-	-	-	dbGaP
rs1800562	rs1800562	chr6:26093141	chr6:26092913	A	G	Transferrin	NCIT_C17211;NCIT_C82037	Traglia M	21785125	European	2011	NA	NA	5e-11	NA	-	-	-	-	-	dbGaP
rs2001945	rs2001945	chr8:126477978	chr8:125465736	C	G	Granulocyte count	EFO_0004586	Astle W	27863252	European	2016	0.02148	0.003586	2.091e-09	+	173480	0	173480	2	IVNT	Astle-W_Blood-Cell-Traits_EUR_2016
rs2001945	rs2001945	chr8:126477978	chr8:125465736	C	G	Lymphocyte percentage of white cells	EFO_0004586	Astle W	27863252	European	2016	-0.0263	0.003557	1.418e-13	-	173480	0	173480	2	IVNT	Astle-W_Blood-Cell-Traits_EUR_2016
rs2001945	rs2001945	chr8:126477978	chr8:125465736	C	G	Mean corpuscular hemoglobin	EFO_0004586	Astle W	27863252	European	2016	-0.02521	0.003535	9.996e-13	-	173480	0	173480	2	IVNT	Astle-W_Blood-Cell-Traits_EUR_2016
rs2001945	rs2001945	chr8:126477978	chr8:125465736	C	G	Mean corpuscular hemoglobin concentration	EFO_0004586	Astle W	27863252	European	2016	-0.03035	0.003456	1.618e-18	-	173480	0	173480	2	IVNT	Astle-W_Blood-Cell-Traits_EUR_2016
rs2001945	rs2001945	chr8:126477978	chr8:125465736	C	G	Myeloid white cell count	EFO_0004586	Astle W	27863252	European	2016	0.02044	0.003595	1.306e-08	+	173480	0	173480	2	IVNT	Astle-W_Blood-Cell-Traits_EUR_2016
rs2001945	rs2001945	chr8:126477978	chr8:125465736	C	G	Neutrophil count	EFO_0004586	Astle W	27863252	European	2016	0.0202	0.003577	1.623e-08	+	173480	0	173480	2	IVNT	Astle-W_Blood-Cell-Traits_EUR_2016
rs2001945	rs2001945	chr8:126477978	chr8:125465736	C	G	Neutrophil percentage of white cells	EFO_0004586	Astle W	27863252	European	2016	0.0242	0.003563	1.114e-11	+	173480	0	173480	2	IVNT	Astle-W_Blood-Cell-Traits_EUR_2016
rs2001945	rs2001945	chr8:126477978	chr8:125465736	C	G	Red blood cell count	EFO_0004586	Astle W	27863252	European	2016	0.02139	0.003552	1.718e-09	+	173480	0	173480	2	IVNT	Astle-W_Blood-Cell-Traits_EUR_2016
rs2001945	rs2001945	chr8:126477978	chr8:125465736	C	G	Red cell distribution width	EFO_0004586	Astle W	27863252	European	2016	0.04311	0.003533	2.993e-34	+	173480	0	173480	2	IVNT	Astle-W_Blood-Cell-Traits_EUR_2016
rs2001945	rs2001945	chr8:126477978	chr8:125465736	C	G	Reticulocyte count	EFO_0004586	Astle W	27863252	European	2016	-0.02088	0.003585	5.715e-09	-	173480	0	173480	2	IVNT	Astle-W_Blood-Cell-Traits_EUR_2016
rs2001945	rs2001945	chr8:126477978	chr8:125465736	C	G	Reticulocyte fraction of red cells	EFO_0004586	Astle W	27863252	European	2016	-0.02617	0.003583	2.786e-13	-	173480	0	173480	2	IVNT	Astle-W_Blood-Cell-Traits_EUR_2016
rs2001945	rs2001945	chr8:126477978	chr8:125465736	C	G	Sum basophil neutrophil counts	EFO_0004586	Astle W	27863252	European	2016	0.02079	0.003584	6.589e-09	+	173480	0	173480	2	IVNT	Astle-W_Blood-Cell-Traits_EUR_2016
rs2001945	rs2001945	chr8:126477978	chr8:125465736	C	G	Sum neutrophil eosinophil counts	EFO_0004586	Astle W	27863252	European	2016	0.02065	0.003581	8.031e-09	+	173480	0	173480	2	IVNT	Astle-W_Blood-Cell-Traits_EUR_2016
rs2001945	rs2001945	chr8:126477978	chr8:125465736	C	G	Waist circumference adjusted for smoking in females	EFO_0007789	GIANT	28443625	Mixed	2017	-0.0251	0.0046	4.69e-08	-	102564	0	102564	69	IVNT	GIANT_WHR-adjusted-Smoking-F_Mixed_2017
rs2001945	rs2001945	chr8:126477978	chr8:125465736	C	G	High density lipoprotein	EFO_0004612	GLGC	24097068	European	2013	0.0368	0.0034	5.379e-25	+	186725	0	186725	60	IVNT	GLGC_HDL_EUR_2013
rs2001945	rs2001945	chr8:126477978	chr8:125465736	C	G	High density lipoprotein	EFO_0004612	GLGC	20686565	Mixed	2010	0.0398	0.0049	6.736e-17	+	99900	0	99900	46	Z-score	GLGC_HDL_Mixed_2010
rs2001945	rs2001945	chr8:126477978	chr8:125465736	C	G	Low density lipoprotein	EFO_0004611	GLGC	24097068	European	2013	-0.0465	0.0037	2.296e-35	-	172712	0	172712	60	IVNT	GLGC_LDL_EUR_2013
rs2001945	rs2001945	chr8:126477978	chr8:125465736	C	G	Low density lipoprotein	EFO_0004611	GLGC	20686565	Mixed	2010	-0.0508	0.0052	6.182e-23	-	95454	0	95454	46	Z-score	GLGC_LDL_Mixed_2010
rs2001945	rs2001945	chr8:126477978	chr8:125465736	C	G	Total cholesterol	EFO_0004574	GLGC	24097068	European	2013	-0.05	0.0035	3.059e-44	-	186908	0	186908	60	IVNT	GLGC_TC_EUR_2013
rs2001945	rs2001945	chr8:126477978	chr8:125465736	C	G	Total cholesterol	EFO_0004574	GLGC	20686565	Mixed	2010	-0.0536	0.0051	3.205e-26	-	100184	0	100184	46	Z-score	GLGC_TC_Mixed_2010
rs2001945	rs2001945	chr8:126477978	chr8:125465736	C	G	Triglycerides	EFO_0004530	GLGC	24097068	European	2013	-0.0678	0.0033	2.619e-86	-	177461	0	177461	60	IVNT	GLGC_TG_EUR_2013
rs2001945	rs2001945	chr8:126477978	chr8:125465736	C	G	Triglycerides	EFO_0004530	GLGC	20686565	Mixed	2010	-0.0654	0.0048	1.609e-42	-	96598	0	96598	46	Z-score	GLGC_TG_Mixed_2010
rs2001945	rs2001945	chr8:126477978	chr8:125465736	C	G	HDL cholesterol	NCIT_C61041;NCIT_C105587	GLGC	20686565	Mixed	2010	NA	NA	6.736e-17	NA	100184	-	-	-	-	GRASP
rs2001945	rs2001945	chr8:126477978	chr8:125465736	C	G	HDL cholesterol	NCIT_C61041;NCIT_C105587	Asselbergs	23063622	European	2012	NA	NA	1.03e-08	NA	66240	-	-	-	-	GRASP
rs2001945	rs2001945	chr8:126477978	chr8:125465736	C	G	LDL cholesterol	EFO_0004195	GLGC	20686565	Mixed	2010	NA	NA	6.182e-23	NA	100184	-	-	-	-	GRASP
rs2001945	rs2001945	chr8:126477978	chr8:125465736	C	G	LDL cholesterol	EFO_0004195	Asselbergs	23063622	European	2012	NA	NA	1.04e-11	NA	66240	-	-	-	-	GRASP
rs2001945	rs2001945	chr8:126477978	chr8:125465736	C	G	Total cholesterol	NCIT_C61032;NCIT_C105586	GLGC	20686565	Mixed	2010	NA	NA	3.205e-26	NA	100184	-	-	-	-	GRASP
rs2001945	rs2001945	chr8:126477978	chr8:125465736	C	G	Total cholesterol	NCIT_C61032;NCIT_C105586	Asselbergs	23063622	European	2012	NA	NA	2.98e-24	NA	66240	-	-	-	-	GRASP
rs2001945	rs2001945	chr8:126477978	chr8:125465736	C	G	Triglycerides	EFO_0004530	Kathiresan S	19060906	European	2008	NA	NA	1.79e-15	NA	19840	-	-	-	-	GRASP
rs2001945	rs2001945	chr8:126477978	chr8:125465736	C	G	Triglycerides	-	GLGC	20686565	Mixed	2010	NA	NA	1.609e-42	NA	100184	-	-	-	-	GRASP
rs2001945	rs2001945	chr8:126477978	chr8:125465736	C	G	Triglycerides	-	Kim YJ	21909109	East Asian	2011	NA	NA	1.43e-20	NA	12545	-	-	-	-	GRASP
rs2001945	rs2001945	chr8:126477978	chr8:125465736	C	G	Triglycerides	-	Asselbergs	23063622	European	2012	NA	NA	2.76e-35	NA	66240	-	-	-	-	GRASP
rs2001945	rs2001945	chr8:126477978	chr8:125465736	C	G	Coronary artery disease	EFO_0000378;EFO_0001645	Howson JMM	28530674	European	2017	-0.0434	0.0077	1.5e-08	-	218251	-	-	-	log OR	Howson-JMM_CHD_EUR_2017
rs2001945	rs2001945	chr8:126477978	chr8:125465736	C	G	Coronary artery disease	EFO_0000378;EFO_0001645	Howson JMM	28530674	Mixed	2017	-0.0447	0.0072	6.12e-10	-	241418	-	-	-	log OR	Howson-JMM_CHD_EUR_2017
rs2001945	rs2001945	chr8:126477978	chr8:125465736	C	G	Triglycerides	EFO_0004530	Kim YJ	21909109	East Asian	2011	NA	NA	1e-20	NA	-	-	-	-	-	NHGRI-EBI_GWAS_Catalog
rs2001945	rs2001945	chr8:126477978	chr8:125465736	C	G	Waist to hip ratio adjusted for BMI adjusted for smoking behaviour	EFO_0004318;EFO_0007788	GIANT	28443625	European	2017	-0.022	0.003601	1e-09	-	-	-	-	-	unit increase	NHGRI-EBI_GWAS_Catalog
rs2001945	rs2001945	chr8:126477978	chr8:125465736	C	G	Arm fat mass left	-	Neale B	UKBB	European	2017	0.01533	0.002384	1.279e-10	+	331164	0	331164	1	IVNT	Neale-B_UKBB_EUR_2017
rs2001945	rs2001945	chr8:126477978	chr8:125465736	C	G	Arm fat mass right	-	Neale B	UKBB	European	2017	0.01615	0.002384	1.242e-11	+	331226	0	331226	1	IVNT	Neale-B_UKBB_EUR_2017
rs2001945	rs2001945	chr8:126477978	chr8:125465736	C	G	Arm fat percentage left	-	Neale B	UKBB	European	2017	0.0116	0.001841	2.996e-10	+	331198	0	331198	1	IVNT	Neale-B_UKBB_EUR_2017
rs2001945	rs2001945	chr8:126477978	chr8:125465736	C	G	Arm fat percentage right	-	Neale B	UKBB	European	2017	0.01246	0.00185	1.624e-11	+	331249	0	331249	1	IVNT	Neale-B_UKBB_EUR_2017
rs2001945	rs2001945	chr8:126477978	chr8:125465736	C	G	Basal metabolic rate	EFO_0007777	Neale B	UKBB	European	2017	0.009988	0.001613	5.958e-10	+	331307	0	331307	1	IVNT	Neale-B_UKBB_EUR_2017
rs2001945	rs2001945	chr8:126477978	chr8:125465736	C	G	Body fat percentage	EFO_0007800	Neale B	UKBB	European	2017	0.0103	0.001865	3.393e-08	+	331117	0	331117	1	IVNT	Neale-B_UKBB_EUR_2017
rs2001945	rs2001945	chr8:126477978	chr8:125465736	C	G	Height	EFO_0004339	Neale B	UKBB	European	2017	0.009903	0.001729	1.014e-08	+	336474	0	336474	1	IVNT	Neale-B_UKBB_EUR_2017
rs2001945	rs2001945	chr8:126477978	chr8:125465736	C	G	Hip circumference	EFO_0005093	Neale B	UKBB	European	2017	0.01743	0.002409	4.624e-13	+	336601	0	336601	1	IVNT	Neale-B_UKBB_EUR_2017
rs2001945	rs2001945	chr8:126477978	chr8:125465736	C	G	Leg fat mass left	-	Neale B	UKBB	European	2017	0.01094	0.001923	1.288e-08	+	331275	0	331275	1	IVNT	Neale-B_UKBB_EUR_2017
rs2001945	rs2001945	chr8:126477978	chr8:125465736	C	G	Leg fat mass right	-	Neale B	UKBB	European	2017	0.01137	0.001945	5.023e-09	+	331293	0	331293	1	IVNT	Neale-B_UKBB_EUR_2017
rs2001945	rs2001945	chr8:126477978	chr8:125465736	C	G	Leg fat-free mass left	-	Neale B	UKBB	European	2017	0.01211	0.001602	4.058e-14	+	331258	0	331258	1	IVNT	Neale-B_UKBB_EUR_2017
rs2001945	rs2001945	chr8:126477978	chr8:125465736	C	G	Leg fat-free mass right	-	Neale B	UKBB	European	2017	0.01188	0.001601	1.161e-13	+	331285	0	331285	1	IVNT	Neale-B_UKBB_EUR_2017
rs2001945	rs2001945	chr8:126477978	chr8:125465736	C	G	Leg predicted mass left	-	Neale B	UKBB	European	2017	0.01183	0.001591	1.031e-13	+	331253	0	331253	1	IVNT	Neale-B_UKBB_EUR_2017
rs2001945	rs2001945	chr8:126477978	chr8:125465736	C	G	Leg predicted mass right	-	Neale B	UKBB	European	2017	0.01157	0.001591	3.536e-13	+	331285	0	331285	1	IVNT	Neale-B_UKBB_EUR_2017
rs2001945	rs2001945	chr8:126477978	chr8:125465736	C	G	Medication for cholesterol, blood pressure or diabetes: cholesterol lowering medication	EFO_0007056	Neale B	UKBB	European	2017	-0.01729	0.001518	4.901e-30	-	154702	35840	118862	1	risk diff	Neale-B_UKBB_EUR_2017
rs2001945	rs2001945	chr8:126477978	chr8:125465736	C	G	Medication for cholesterol, blood pressure or diabetes: none of the above	EFO_0007056	Neale B	UKBB	European	2017	0.01155	0.001698	1.047e-11	+	154702	103004	51698	1	risk diff	Neale-B_UKBB_EUR_2017
rs2001945	rs2001945	chr8:126477978	chr8:125465736	C	G	Self-reported high cholesterol	EFO_0008111	Neale B	UKBB	European	2017	-0.01247	0.0007971	3.654e-55	-	337159	41296	295863	1	risk diff	Neale-B_UKBB_EUR_2017
rs2001945	rs2001945	chr8:126477978	chr8:125465736	C	G	Treatment with atorvastatin	EFO_0007056	Neale B	UKBB	European	2017	-0.003825	0.0004166	4.273e-20	-	337159	10167	326992	1	risk diff	Neale-B_UKBB_EUR_2017
rs2001945	rs2001945	chr8:126477978	chr8:125465736	C	G	Treatment with cholesterol lowering medication	EFO_0007056	Neale B	UKBB	European	2017	-0.01114	0.001108	9.226e-24	-	180203	22705	157498	1	risk diff	Neale-B_UKBB_EUR_2017
rs2001945	rs2001945	chr8:126477978	chr8:125465736	C	G	Treatment with rosuvastatin	EFO_0007056	Neale B	UKBB	European	2017	-0.001135	0.0001915	3.146e-09	-	337159	2089	335070	1	risk diff	Neale-B_UKBB_EUR_2017
rs2001945	rs2001945	chr8:126477978	chr8:125465736	C	G	Treatment with simvastatin	EFO_0007056	Neale B	UKBB	European	2017	-0.007407	0.0007714	7.846e-22	-	337159	38492	298667	1	risk diff	Neale-B_UKBB_EUR_2017
rs2001945	rs2001945	chr8:126477978	chr8:125465736	C	G	Trunk fat mass	EFO_0005409	Neale B	UKBB	European	2017	0.01707	0.002449	3.207e-12	+	331093	0	331093	1	IVNT	Neale-B_UKBB_EUR_2017
rs2001945	rs2001945	chr8:126477978	chr8:125465736	C	G	Trunk fat percentage	-	Neale B	UKBB	European	2017	0.01404	0.002236	3.399e-10	+	331113	0	331113	1	IVNT	Neale-B_UKBB_EUR_2017
rs2001945	rs2001945	chr8:126477978	chr8:125465736	C	G	Weight	EFO_0004338	Neale B	UKBB	European	2017	0.01541	0.002126	4.228e-13	+	336227	0	336227	1	IVNT	Neale-B_UKBB_EUR_2017
rs2001945	rs2001945	chr8:126477978	chr8:125465736	C	G	Whole body fat mass	-	Neale B	UKBB	European	2017	0.01567	0.002374	4.108e-11	+	330762	0	330762	1	IVNT	Neale-B_UKBB_EUR_2017
rs2001945	rs2001945	chr8:126477978	chr8:125465736	C	G	Whole body fat-free mass	-	Neale B	UKBB	European	2017	0.008961	0.001538	5.724e-09	+	331291	0	331291	1	IVNT	Neale-B_UKBB_EUR_2017
rs2001945	rs2001945	chr8:126477978	chr8:125465736	C	G	Whole body water mass	-	Neale B	UKBB	European	2017	0.008617	0.001541	2.236e-08	+	331315	0	331315	1	IVNT	Neale-B_UKBB_EUR_2017
rs2001945	rs2001945	chr8:126477978	chr8:125465736	C	G	Triglycerides	EFO_0004530	Prins B	28887542	European	2017	-0.08	0.01	8.876e-09	-	9961	0	9961	1	IVNT	Prins-B_TG_EUR_2017
rs2001945	rs2001945	chr8:126477978	chr8:125465736	C	G	Total cholesterol	EFO_0004574	Spracklen CN	28334899	East Asian	2017	-0.0635	0.0082	9.38e-15	-	32006	0	32006	13	IVNT	Spracklen-CN_Total-Cholesterol_EAS_2017
rs2001945	rs2001945	chr8:126477978	chr8:125465736	C	G	Triglycerides	EFO_0004530	Spracklen CN	28334899	East Asian	2017	-0.0647	0.0087	1.16e-13	-	27645	0	27645	13	IVNT	Spracklen-CN_Triglycerides_EAS_2017
rs2001945	rs2001945	chr8:126477978	chr8:125465736	C	G	Triglycerides	-	Kim YJ	21909109	East Asian	2011	NA	NA	1e-20	NA	-	-	-	-	-	dbGaP
rs2001945	rs2001945	chr8:126477978	chr8:125465736	C	G	Coronary artery disease	EFO_0000378;EFO_0001645	van der Harst P	29212778	Mixed	2018	-0.04918	0.006984	1.9e-12	-	296525	34541	261984	1	log OR	van-der-Harst-P_CAD-UKBB_Mixed_2018
rs2001945	rs2001945	chr8:126477978	chr8:125465736	C	G	Coronary artery disease	EFO_0000378;EFO_0001645	van der Harst P	29212778	Mixed	2018	-0.047	0.005	1.368e-20	-	547261	122733	424528	2	log OR	van-der-Harst-P_CAD_Mixed_2018
rs2015803	rs2015803	chr10:71081399	chr10:69321643	C	T	Hematocrit	EFO_0004586	Astle W	27863252	European	2016	0.0251	0.004097	8.918e-10	+	173480	0	173480	2	IVNT	Astle-W_Blood-Cell-Traits_EUR_2016
rs2015803	rs2015803	chr10:71081399	chr10:69321643	C	T	Hemoglobin concentration	EFO_0004586	Astle W	27863252	European	2016	0.02495	0.004115	1.335e-09	+	173480	0	173480	2	IVNT	Astle-W_Blood-Cell-Traits_EUR_2016
rs204995	rs204995	chr6:32154285	chr6:32186508	G	A	Eosinophil count	EFO_0004586	Astle W	27863252	European	2016	-0.03264	0.004037	6.175e-16	-	173480	0	173480	2	IVNT	Astle-W_Blood-Cell-Traits_EUR_2016
rs204995	rs204995	chr6:32154285	chr6:32186508	G	A	Granulocyte count	EFO_0004586	Astle W	27863252	European	2016	-0.03423	0.004064	3.725e-17	-	173480	0	173480	2	IVNT	Astle-W_Blood-Cell-Traits_EUR_2016
rs204995	rs204995	chr6:32154285	chr6:32186508	G	A	Hematocrit	EFO_0004586	Astle W	27863252	European	2016	-0.0239	0.003996	2.227e-09	-	173480	0	173480	2	IVNT	Astle-W_Blood-Cell-Traits_EUR_2016
rs204995	rs204995	chr6:32154285	chr6:32186508	G	A	Hemoglobin concentration	EFO_0004586	Astle W	27863252	European	2016	-0.02279	0.004015	1.369e-08	-	173480	0	173480	2	IVNT	Astle-W_Blood-Cell-Traits_EUR_2016
rs204995	rs204995	chr6:32154285	chr6:32186508	G	A	High light scatter reticulocyte count	EFO_0004586	Astle W	27863252	European	2016	-0.02396	0.004058	3.552e-09	-	173480	0	173480	2	IVNT	Astle-W_Blood-Cell-Traits_EUR_2016
rs204995	rs204995	chr6:32154285	chr6:32186508	G	A	Lymphocyte count	EFO_0004586	Astle W	27863252	European	2016	-0.04979	0.004075	2.459e-34	-	173480	0	173480	2	IVNT	Astle-W_Blood-Cell-Traits_EUR_2016
rs204995	rs204995	chr6:32154285	chr6:32186508	G	A	Mean platelet volume	EFO_0004586	Astle W	27863252	European	2016	0.02631	0.0041	1.389e-10	+	173480	0	173480	2	IVNT	Astle-W_Blood-Cell-Traits_EUR_2016
rs204995	rs204995	chr6:32154285	chr6:32186508	G	A	Monocyte count	EFO_0004586	Astle W	27863252	European	2016	-0.05014	0.004043	2.564e-35	-	173480	0	173480	2	IVNT	Astle-W_Blood-Cell-Traits_EUR_2016
rs204995	rs204995	chr6:32154285	chr6:32186508	G	A	Myeloid white cell count	EFO_0004586	Astle W	27863252	European	2016	-0.03826	0.004075	6.083e-21	-	173480	0	173480	2	IVNT	Astle-W_Blood-Cell-Traits_EUR_2016
rs204995	rs204995	chr6:32154285	chr6:32186508	G	A	Neutrophil count	EFO_0004586	Astle W	27863252	European	2016	-0.03141	0.004054	9.356e-15	-	173480	0	173480	2	IVNT	Astle-W_Blood-Cell-Traits_EUR_2016
rs204995	rs204995	chr6:32154285	chr6:32186508	G	A	Platelet count	EFO_0004586	Astle W	27863252	European	2016	-0.0353	0.004128	1.232e-17	-	173480	0	173480	2	IVNT	Astle-W_Blood-Cell-Traits_EUR_2016
rs204995	rs204995	chr6:32154285	chr6:32186508	G	A	Plateletcrit	EFO_0004586	Astle W	27863252	European	2016	-0.02704	0.00414	6.523e-11	-	173480	0	173480	2	IVNT	Astle-W_Blood-Cell-Traits_EUR_2016
rs204995	rs204995	chr6:32154285	chr6:32186508	G	A	Red blood cell count	EFO_0004586	Astle W	27863252	European	2016	-0.03086	0.00402	1.646e-14	-	173480	0	173480	2	IVNT	Astle-W_Blood-Cell-Traits_EUR_2016
rs204995	rs204995	chr6:32154285	chr6:32186508	G	A	Reticulocyte count	EFO_0004586	Astle W	27863252	European	2016	-0.03379	0.004066	9.528e-17	-	173480	0	173480	2	IVNT	Astle-W_Blood-Cell-Traits_EUR_2016
rs204995	rs204995	chr6:32154285	chr6:32186508	G	A	Reticulocyte fraction of red cells	EFO_0004586	Astle W	27863252	European	2016	-0.02714	0.004063	2.403e-11	-	173480	0	173480	2	IVNT	Astle-W_Blood-Cell-Traits_EUR_2016
rs204995	rs204995	chr6:32154285	chr6:32186508	G	A	Sum basophil neutrophil counts	EFO_0004586	Astle W	27863252	European	2016	-0.0321	0.004061	2.706e-15	-	173480	0	173480	2	IVNT	Astle-W_Blood-Cell-Traits_EUR_2016
rs204995	rs204995	chr6:32154285	chr6:32186508	G	A	Sum eosinophil basophil counts	EFO_0004586	Astle W	27863252	European	2016	-0.03431	0.004042	2.088e-17	-	173480	0	173480	2	IVNT	Astle-W_Blood-Cell-Traits_EUR_2016
rs204995	rs204995	chr6:32154285	chr6:32186508	G	A	Sum neutrophil eosinophil counts	EFO_0004586	Astle W	27863252	European	2016	-0.03354	0.004058	1.396e-16	-	173480	0	173480	2	IVNT	Astle-W_Blood-Cell-Traits_EUR_2016
rs204995	rs204995	chr6:32154285	chr6:32186508	G	A	White blood cell count	EFO_0004586	Astle W	27863252	European	2016	-0.05294	0.004057	6.377e-39	-	173480	0	173480	2	IVNT	Astle-W_Blood-Cell-Traits_EUR_2016
rs204995	rs204995	chr6:32154285	chr6:32186508	G	A	IgA deficiency	EFO_1001929	Bronson P	27723758	European	2016	0.8359	0.1492	2.107e-08	+	6487	1635	4852	7	log OR	Bronson-P_IgAD_EUR_2016
rs204995	rs204995	chr6:32154285	chr6:32186508	G	A	IgA deficiency	EFO_1001929	Bronson P	27723758	European	2016	1.081	0.0526	6.496e-94	+	6487	1635	4852	7	log OR	Bronson-P_IgAD_EUR_2016
rs204995	rs204995	chr6:32154285	chr6:32186508	G	A	Adult asthma	EFO_1002011	Hirota T	21804548	East Asian	2011	NA	NA	1.23e-12	NA	4836	-	-	-	-	GRASP
rs204995	rs204995	chr6:32154285	chr6:32186508	G	A	Idiopathic membranous nephropathy	EFO_0004254	Stanescu HC	21323541	European	2011	NA	NA	7.81e-12	NA	2894	-	-	-	-	GRASP
rs204995	rs204995	chr6:32154285	chr6:32186508	G	A	Rheumatoid arthritis	EFO_0000685	Stahl E	20453842	European	2010	NA	NA	7.74e-48	NA	25708	-	-	-	-	GRASP
rs204995	rs204995	chr6:32154285	chr6:32186508	G	A	Rheumatoid arthritis ACPA positive	EFO_0000685	Padyukov L	21156761	European	2010	NA	NA	1.08e-15	NA	2226	-	-	-	-	GRASP
rs204995	rs204995	chr6:32154285	chr6:32186508	G	A	Primary sclerosing cholangitis	EFO_0004268	Ji S	27992413	European	2017	0.5336	0.032	1.034e-66	+	14890	2871	12019	3	log OR	Ji-S_PSC_EUR_2017
rs204995	rs204995	chr6:32154285	chr6:32186508	G	A	Autism spectrum disorder or schizophrenia	EFO_0000692;EFO_0003756	Anney RJL	28540026	Mixed	2017	-0.07696	0.01237	5e-10	-	-	-	-	-	log OR	NHGRI-EBI_GWAS_Catalog
rs204995	rs204995	chr6:32154285	chr6:32186508	G	A	Arm fat-free mass left	-	Neale B	UKBB	European	2017	0.0161	0.001753	4.133e-20	+	331159	0	331159	1	IVNT	Neale-B_UKBB_EUR_2017
rs204995	rs204995	chr6:32154285	chr6:32186508	G	A	Arm fat-free mass right	-	Neale B	UKBB	European	2017	0.01613	0.001718	6.137e-21	+	331221	0	331221	1	IVNT	Neale-B_UKBB_EUR_2017
rs204995	rs204995	chr6:32154285	chr6:32186508	G	A	Arm predicted mass left	-	Neale B	UKBB	European	2017	0.01618	0.001746	1.987e-20	+	331146	0	331146	1	IVNT	Neale-B_UKBB_EUR_2017
rs204995	rs204995	chr6:32154285	chr6:32186508	G	A	Arm predicted mass right	-	Neale B	UKBB	European	2017	0.01621	0.001712	2.85e-21	+	331216	0	331216	1	IVNT	Neale-B_UKBB_EUR_2017
rs204995	rs204995	chr6:32154285	chr6:32186508	G	A	Asthma	EFO_0000270	Neale B	UKBB	European	2017	0.004967	0.0008834	1.881e-08	+	336782	38791	297991	1	risk diff	Neale-B_UKBB_EUR_2017
rs204995	rs204995	chr6:32154285	chr6:32186508	G	A	Basal metabolic rate	EFO_0007777	Neale B	UKBB	European	2017	0.01784	0.001828	1.719e-22	+	331307	0	331307	1	IVNT	Neale-B_UKBB_EUR_2017
rs204995	rs204995	chr6:32154285	chr6:32186508	G	A	Doctor diagnosed sarcoidosis	-	Neale B	UKBB	European	2017	0.002575	0.0003591	7.583e-13	+	83529	349	83180	1	risk diff	Neale-B_UKBB_EUR_2017
rs204995	rs204995	chr6:32154285	chr6:32186508	G	A	Height	EFO_0004339	Neale B	UKBB	European	2017	0.01611	0.001959	2.001e-16	+	336474	0	336474	1	IVNT	Neale-B_UKBB_EUR_2017
rs204995	rs204995	chr6:32154285	chr6:32186508	G	A	Hip circumference	EFO_0005093	Neale B	UKBB	European	2017	0.01923	0.002731	1.903e-12	+	336601	0	336601	1	IVNT	Neale-B_UKBB_EUR_2017
rs204995	rs204995	chr6:32154285	chr6:32186508	G	A	Impedance of arm left	-	Neale B	UKBB	European	2017	-0.01125	0.001947	7.701e-09	-	331292	0	331292	1	IVNT	Neale-B_UKBB_EUR_2017
rs204995	rs204995	chr6:32154285	chr6:32186508	G	A	Impedance of leg left	-	Neale B	UKBB	European	2017	-0.01566	0.002514	4.669e-10	-	331296	0	331296	1	IVNT	Neale-B_UKBB_EUR_2017
rs204995	rs204995	chr6:32154285	chr6:32186508	G	A	Impedance of leg right	-	Neale B	UKBB	European	2017	-0.01559	0.002495	4.145e-10	-	331301	0	331301	1	IVNT	Neale-B_UKBB_EUR_2017
rs204995	rs204995	chr6:32154285	chr6:32186508	G	A	Impedance of whole body	-	Neale B	UKBB	European	2017	-0.01355	0.002103	1.176e-10	-	331284	0	331284	1	IVNT	Neale-B_UKBB_EUR_2017
rs204995	rs204995	chr6:32154285	chr6:32186508	G	A	Intestinal malabsorption	EFO_0009554	Neale B	UKBB	European	2017	0.002514	0.0001188	3.034e-99	+	337199	624	336575	1	risk diff	Neale-B_UKBB_EUR_2017
rs204995	rs204995	chr6:32154285	chr6:32186508	G	A	Leg fat mass left	-	Neale B	UKBB	European	2017	0.01196	0.002179	4.021e-08	+	331275	0	331275	1	IVNT	Neale-B_UKBB_EUR_2017
rs204995	rs204995	chr6:32154285	chr6:32186508	G	A	Leg fat-free mass left	-	Neale B	UKBB	European	2017	0.0169	0.001816	1.317e-20	+	331258	0	331258	1	IVNT	Neale-B_UKBB_EUR_2017
rs204995	rs204995	chr6:32154285	chr6:32186508	G	A	Leg fat-free mass right	-	Neale B	UKBB	European	2017	0.0172	0.001815	2.625e-21	+	331285	0	331285	1	IVNT	Neale-B_UKBB_EUR_2017
rs204995	rs204995	chr6:32154285	chr6:32186508	G	A	Leg predicted mass left	-	Neale B	UKBB	European	2017	0.01681	0.001803	1.154e-20	+	331253	0	331253	1	IVNT	Neale-B_UKBB_EUR_2017
rs204995	rs204995	chr6:32154285	chr6:32186508	G	A	Leg predicted mass right	-	Neale B	UKBB	European	2017	0.01697	0.001803	4.872e-21	+	331285	0	331285	1	IVNT	Neale-B_UKBB_EUR_2017
rs204995	rs204995	chr6:32154285	chr6:32186508	G	A	Mouth or teeth dental problems: dentures	-	Neale B	UKBB	European	2017	0.006142	0.001037	3.134e-09	+	336138	56894	279244	1	risk diff	Neale-B_UKBB_EUR_2017
rs204995	rs204995	chr6:32154285	chr6:32186508	G	A	Self-reported ankylosing spondylitis	EFO_0003898	Neale B	UKBB	European	2017	-0.001053	0.000148	1.122e-12	-	337159	968	336191	1	risk diff	Neale-B_UKBB_EUR_2017
rs204995	rs204995	chr6:32154285	chr6:32186508	G	A	Self-reported hyperthyroidism or thyrotoxicosis	EFO_0004705;EFO_0004283	Neale B	UKBB	European	2017	0.002399	0.0002393	1.175e-23	+	337159	2547	334612	1	risk diff	Neale-B_UKBB_EUR_2017
rs204995	rs204995	chr6:32154285	chr6:32186508	G	A	Self-reported psoriasis	EFO_0000676	Neale B	UKBB	European	2017	0.003825	0.0002947	1.629e-38	+	337159	3871	333288	1	risk diff	Neale-B_UKBB_EUR_2017
rs204995	rs204995	chr6:32154285	chr6:32186508	G	A	Sitting height	EFO_0004339	Neale B	UKBB	European	2017	0.02025	0.002131	2.084e-21	+	336172	0	336172	1	IVNT	Neale-B_UKBB_EUR_2017
rs204995	rs204995	chr6:32154285	chr6:32186508	G	A	Started insulin within one year diagnosis of diabetes	EFO_0000400	Neale B	UKBB	European	2017	0.02679	0.004162	1.265e-10	+	15397	1872	13525	1	risk diff	Neale-B_UKBB_EUR_2017
rs204995	rs204995	chr6:32154285	chr6:32186508	G	A	Treatment with insulin	EFO_0007056	Neale B	UKBB	European	2017	0.002092	0.0003297	2.221e-10	+	180203	1377	178826	1	risk diff	Neale-B_UKBB_EUR_2017
rs204995	rs204995	chr6:32154285	chr6:32186508	G	A	Treatment with insulin product	EFO_0007056	Neale B	UKBB	European	2017	0.002113	0.0002731	1.006e-14	+	337159	3319	333840	1	risk diff	Neale-B_UKBB_EUR_2017
rs204995	rs204995	chr6:32154285	chr6:32186508	G	A	Trunk fat-free mass	-	Neale B	UKBB	European	2017	0.01712	0.001737	6.295e-23	+	331030	0	331030	1	IVNT	Neale-B_UKBB_EUR_2017
rs204995	rs204995	chr6:32154285	chr6:32186508	G	A	Trunk predicted mass	-	Neale B	UKBB	European	2017	0.01699	0.001731	9.518e-23	+	330995	0	330995	1	IVNT	Neale-B_UKBB_EUR_2017
rs204995	rs204995	chr6:32154285	chr6:32186508	G	A	Unspecified haematuria	-	Neale B	UKBB	European	2017	-0.002611	0.0004041	1.043e-10	-	337199	7363	329836	1	risk diff	Neale-B_UKBB_EUR_2017
rs204995	rs204995	chr6:32154285	chr6:32186508	G	A	Weight	EFO_0004338	Neale B	UKBB	European	2017	0.02029	0.002409	3.813e-17	+	336227	0	336227	1	IVNT	Neale-B_UKBB_EUR_2017
rs204995	rs204995	chr6:32154285	chr6:32186508	G	A	Whole body fat-free mass	-	Neale B	UKBB	European	2017	0.01738	0.001743	2.059e-23	+	331291	0	331291	1	IVNT	Neale-B_UKBB_EUR_2017
rs204995	rs204995	chr6:32154285	chr6:32186508	G	A	Whole body water mass	-	Neale B	UKBB	European	2017	0.01731	0.001746	3.738e-23	+	331315	0	331315	1	IVNT	Neale-B_UKBB_EUR_2017
rs204995	rs204995	chr6:32154285	chr6:32186508	G	A	Rheumatoid arthritis	EFO_0000685	Okada Y	24390342	European	2014	-0.392	0.01903	7.1e-85	-	58284	14361	43923	18	log OR	Okada-Y_RA_EUR_2014
rs204995	rs204995	chr6:32154285	chr6:32186508	G	A	Rheumatoid arthritis	EFO_0000685	Okada Y	24390342	Mixed	2014	-0.2151	0.01646	3.8e-39	-	80799	19234	61565	22	log OR	Okada-Y_RA_Mixed_2014
rs204995	rs204995	chr6:32154285	chr6:32186508	G	A	Schizophrenia	EFO_0000692	PGC	25056061	Mixed	2014	-0.0921	0.0134	5.302e-12	-	82315	35476	46839	49	log OR	PGC_Schizophrenia_Mixed_2014
rs204995	rs204995	chr6:32154285	chr6:32186508	G	A	Rheumatoid arthritis	EFO_0000685	Stahl E	20453842	European	2010	-0.4308	0.03144	7.74e-48	-	25698	5538	20161	6	log OR	Stahl-E_RA_EUR_2010
rs2375278	rs2375278	chr1:25529038	chr1:25202547	A	G	Plateletcrit	EFO_0004586	Astle W	27863252	European	2016	0.02987	0.004958	1.701e-09	+	173480	0	173480	2	IVNT	Astle-W_Blood-Cell-Traits_EUR_2016
rs2375278	rs2375278	chr1:25529038	chr1:25202547	A	G	Red cell distribution width	EFO_0004586	Astle W	27863252	European	2016	0.04494	0.0048	7.721e-21	+	173480	0	173480	2	IVNT	Astle-W_Blood-Cell-Traits_EUR_2016
rs2613522	rs2613522	chr17:76120065	chr17:78123984	A	G	High light scatter percentage of red cells	EFO_0004586	Astle W	27863252	European	2016	0.03268	0.004057	8.042e-16	+	173480	0	173480	2	IVNT	Astle-W_Blood-Cell-Traits_EUR_2016
rs2613522	rs2613522	chr17:76120065	chr17:78123984	A	G	High light scatter reticulocyte count	EFO_0004586	Astle W	27863252	European	2016	0.0279	0.004057	6.161e-12	+	173480	0	173480	2	IVNT	Astle-W_Blood-Cell-Traits_EUR_2016
rs2613522	rs2613522	chr17:76120065	chr17:78123984	A	G	Immature fraction of reticulocytes	EFO_0004586	Astle W	27863252	European	2016	0.0225	0.004018	2.163e-08	+	173480	0	173480	2	IVNT	Astle-W_Blood-Cell-Traits_EUR_2016
rs2613522	rs2613522	chr17:76120065	chr17:78123984	A	G	Mean corpuscular hemoglobin	EFO_0004586	Astle W	27863252	European	2016	0.02342	0.004006	5.046e-09	+	173480	0	173480	2	IVNT	Astle-W_Blood-Cell-Traits_EUR_2016
rs2613522	rs2613522	chr17:76120065	chr17:78123984	A	G	Mean corpuscular volume	EFO_0004586	Astle W	27863252	European	2016	0.03121	0.003997	5.769e-15	+	173480	0	173480	2	IVNT	Astle-W_Blood-Cell-Traits_EUR_2016
rs2613522	rs2613522	chr17:76120065	chr17:78123984	A	G	Plateletcrit	EFO_0004586	Astle W	27863252	European	2016	0.02801	0.004142	1.351e-11	+	173480	0	173480	2	IVNT	Astle-W_Blood-Cell-Traits_EUR_2016
rs2613522	rs2613522	chr17:76120065	chr17:78123984	A	G	Red blood cell count	EFO_0004586	Astle W	27863252	European	2016	-0.03033	0.004026	4.969e-14	-	173480	0	173480	2	IVNT	Astle-W_Blood-Cell-Traits_EUR_2016
rs2613522	rs2613522	chr17:76120065	chr17:78123984	A	G	Red cell distribution width	EFO_0004586	Astle W	27863252	European	2016	-0.03298	0.004004	1.77e-16	-	173480	0	173480	2	IVNT	Astle-W_Blood-Cell-Traits_EUR_2016
rs2613522	rs2613522	chr17:76120065	chr17:78123984	A	G	Reticulocyte count	EFO_0004586	Astle W	27863252	European	2016	0.02714	0.004063	2.377e-11	+	173480	0	173480	2	IVNT	Astle-W_Blood-Cell-Traits_EUR_2016
rs2613522	rs2613522	chr17:76120065	chr17:78123984	A	G	Reticulocyte fraction of red cells	EFO_0004586	Astle W	27863252	European	2016	0.03486	0.00406	8.926e-18	+	173480	0	173480	2	IVNT	Astle-W_Blood-Cell-Traits_EUR_2016
rs267738	rs267738	chr1:150940625	chr1:150968149	T	G	High light scatter percentage of red cells	EFO_0004586	Astle W	27863252	European	2016	-0.02372	0.004312	3.768e-08	-	173480	0	173480	2	IVNT	Astle-W_Blood-Cell-Traits_EUR_2016
rs267738	rs267738	chr1:150940625	chr1:150968149	T	G	High light scatter reticulocyte count	EFO_0004586	Astle W	27863252	European	2016	-0.02502	0.004312	6.564e-09	-	173480	0	173480	2	IVNT	Astle-W_Blood-Cell-Traits_EUR_2016
rs267738	rs267738	chr1:150940625	chr1:150968149	T	G	Reticulocyte count	EFO_0004586	Astle W	27863252	European	2016	-0.02645	0.004318	9.016e-10	-	173480	0	173480	2	IVNT	Astle-W_Blood-Cell-Traits_EUR_2016
rs267738	rs267738	chr1:150940625	chr1:150968149	T	G	Reticulocyte fraction of red cells	EFO_0004586	Astle W	27863252	European	2016	-0.02544	0.004316	3.767e-09	-	173480	0	173480	2	IVNT	Astle-W_Blood-Cell-Traits_EUR_2016
rs267738	rs267738	chr1:150940625	chr1:150968149	T	G	log eGFR creatinine in non diabetics	EFO_0005208	CKDGen	26831199	European	2016	-0.0076	0.0011	1.7e-11	-	116786	0	116786	45	ml/min/1.73m2	CKDGen_eGFRcrea-NDM_EUR_2016
rs267738	rs267738	chr1:150940625	chr1:150968149	T	G	log eGFR creatinine	EFO_0005208	CKDGen	20383146	European	2010	NA	NA	5.3e-09	-	67093	0	67093	20	ml/min/1.73m2	CKDGen_eGFRcrea_EUR_2010
rs267738	rs267738	chr1:150940625	chr1:150968149	T	G	log eGFR creatinine	EFO_0005208	CKDGen	26831199	European	2016	-0.0077	0.0011	1.3e-12	-	133795	0	133795	48	ml/min/1.73m2	CKDGen_eGFRcrea_EUR_2016
rs267738	rs267738	chr1:150940625	chr1:150968149	T	G	Primary rhegmatogenous retinal detachment	NCIT_C118755	Kirin M	23585552	European	2013	NA	NA	2.11e-08	NA	2820	-	-	-	-	GRASP
rs267738	rs267738	chr1:150940625	chr1:150968149	T	G	Serum creatinine	EFO_0004518	CKDGen	20383146	European	2010	NA	NA	6e-09	NA	67093	-	-	-	-	GRASP
rs267738	rs267738	chr1:150940625	chr1:150968149	T	G	HbA1c	EFO_0004541;EFO_0001360	MAGIC	28898252	European	2017	0.011	0.0019	2.594e-09	+	123665	0	123665	50	%	MAGIC_HbA1c_EUR_2017
rs267738	rs267738	chr1:150940625	chr1:150968149	T	G	Blood protein levels	EFO_0008140	Suhre K	28240269	European	2017	NA	NA	9e-17	NA	-	-	-	-	-	NHGRI-EBI_GWAS_Catalog
rs267738	rs267738	chr1:150940625	chr1:150968149	T	G	Glomerular filtration rate creatinine	EFO_0005208;EFO_0004518	Gorski M	28452372	European	2017	0.0091	0.001176	1e-14	+	-	-	-	-	unit decrease	NHGRI-EBI_GWAS_Catalog
rs267738	rs267738	chr1:150940625	chr1:150968149	T	G	Glycated hemoglobin levels	EFO_0004541	MAGIC	28898252	African	2017	0.0111	0.001871	3e-09	+	-	-	-	-	unit increase	NHGRI-EBI_GWAS_Catalog
rs267738	rs267738	chr1:150940625	chr1:150968149	T	G	Forced vital capacity	EFO_0004312	Neale B	UKBB	European	2017	0.01374	0.002377	7.552e-09	+	307638	0	307638	1	IVNT	Neale-B_UKBB_EUR_2017
rs267738	rs267738	chr1:150940625	chr1:150968149	T	G	Forced vital capacity, best measure	EFO_0004312	Neale B	UKBB	European	2017	0.01649	0.002611	2.689e-10	+	255492	0	255492	1	IVNT	Neale-B_UKBB_EUR_2017
rs2908277	rs2908277	chr7:44183433	chr7:44143834	G	A	HbA1c	EFO_0004541;EFO_0001360	MAGIC	28898252	European	2017	-0.015	0.0028	2.955e-08	-	123665	0	123665	50	%	MAGIC_HbA1c_EUR_2017
rs340882	rs340882	chr1:214145731	chr1:213972388	G	C	Diabetes diagnosed by doctor	EFO_0000400	Neale B	UKBB	European	2017	0.003229	0.0005394	2.146e-09	+	336473	16183	320290	1	risk diff	Neale-B_UKBB_EUR_2017
rs340882	rs340882	chr1:214145731	chr1:213972388	G	C	Self-reported diabetes	EFO_0000400	Neale B	UKBB	European	2017	0.002785	0.0004892	1.249e-08	+	337159	13243	323916	1	risk diff	Neale-B_UKBB_EUR_2017
rs3778321	rs3778321	chr6:7250270	chr6:7250037	A	G	Hematocrit	EFO_0004586	Astle W	27863252	European	2016	0.03095	0.004615	1.973e-11	+	173480	0	173480	2	IVNT	Astle-W_Blood-Cell-Traits_EUR_2016
rs3778321	rs3778321	chr6:7250270	chr6:7250037	A	G	Hemoglobin concentration	EFO_0004586	Astle W	27863252	European	2016	0.02711	0.004635	4.97e-09	+	173480	0	173480	2	IVNT	Astle-W_Blood-Cell-Traits_EUR_2016
rs3778321	rs3778321	chr6:7250270	chr6:7250037	A	G	Red blood cell count	EFO_0004586	Astle W	27863252	European	2016	0.02779	0.004642	2.147e-09	+	173480	0	173480	2	IVNT	Astle-W_Blood-Cell-Traits_EUR_2016
rs3778321	rs3778321	chr6:7250270	chr6:7250037	A	G	Height	EFO_0004339	GIANT	25282103	European	2014	0.032	0.0039	2e-16	+	251665	0	251665	79	Z-score	GIANT_Height_EUR_2014
rs3778321	rs3778321	chr6:7250270	chr6:7250037	A	G	Comparative height size at age 10	-	Neale B	UKBB	European	2017	0.01281	0.002156	2.84e-09	+	332021	0	332021	1	-	Neale-B_UKBB_EUR_2017
rs3778321	rs3778321	chr6:7250270	chr6:7250037	A	G	Height	EFO_0004339	Neale B	UKBB	European	2017	0.01456	0.002245	8.742e-11	+	336474	0	336474	1	IVNT	Neale-B_UKBB_EUR_2017
rs3778321	rs3778321	chr6:7250270	chr6:7250037	A	G	Impedance of leg left	-	Neale B	UKBB	European	2017	0.01652	0.00288	9.701e-09	+	331296	0	331296	1	IVNT	Neale-B_UKBB_EUR_2017
rs3778321	rs3778321	chr6:7250270	chr6:7250037	A	G	Sitting height	EFO_0004339	Neale B	UKBB	European	2017	0.01819	0.002442	9.362e-14	+	336172	0	336172	1	IVNT	Neale-B_UKBB_EUR_2017
rs3829109	rs3829109	chr9:139256766	chr9:136362314	A	G	Granulocyte count	EFO_0004586	Astle W	27863252	European	2016	0.02492	0.004102	1.247e-09	+	173480	0	173480	2	IVNT	Astle-W_Blood-Cell-Traits_EUR_2016
rs3829109	rs3829109	chr9:139256766	chr9:136362314	A	G	Myeloid white cell count	EFO_0004586	Astle W	27863252	European	2016	0.0239	0.004113	6.169e-09	+	173480	0	173480	2	IVNT	Astle-W_Blood-Cell-Traits_EUR_2016
rs3829109	rs3829109	chr9:139256766	chr9:136362314	A	G	Neutrophil count	EFO_0004586	Astle W	27863252	European	2016	0.02468	0.004092	1.642e-09	+	173480	0	173480	2	IVNT	Astle-W_Blood-Cell-Traits_EUR_2016
rs3829109	rs3829109	chr9:139256766	chr9:136362314	A	G	Sum basophil neutrophil counts	EFO_0004586	Astle W	27863252	European	2016	0.02439	0.004099	2.683e-09	+	173480	0	173480	2	IVNT	Astle-W_Blood-Cell-Traits_EUR_2016
rs3829109	rs3829109	chr9:139256766	chr9:136362314	A	G	Sum neutrophil eosinophil counts	EFO_0004586	Astle W	27863252	European	2016	0.02512	0.004096	8.699e-10	+	173480	0	173480	2	IVNT	Astle-W_Blood-Cell-Traits_EUR_2016
rs3829109	rs3829109	chr9:139256766	chr9:136362314	A	G	White blood cell count	EFO_0004586	Astle W	27863252	European	2016	0.02322	0.004094	1.416e-08	+	173480	0	173480	2	IVNT	Astle-W_Blood-Cell-Traits_EUR_2016
rs3829109	rs3829109	chr9:139256766	chr9:136362314	A	G	Fasting blood glucose	EFO_0004465	MAGIC	22885924	European	2012	NA	NA	1.1e-10	NA	133010	-	-	-	-	GRASP
rs3829109	rs3829109	chr9:139256766	chr9:136362314	A	G	Inflammatory bowel disease	EFO_0003767	IBDGC	26192919	European	2015	0.1362	0.0203	1.85e-11	+	34652	12882	21770	15	log OR	IBDGC_IBD_EUR_2015
rs3829109	rs3829109	chr9:139256766	chr9:136362314	A	G	Fasting glucose	EFO_0004465	MAGIC	22885924	European	2012	-0.017	0.0027	1.13e-10	-	133010	0	133010	66	mmol/l	MAGIC_FG-METABO_EUR_2012
rs3829109	rs3829109	chr9:139256766	chr9:136362314	A	G	Birth weight	EFO_0004344	Neale B	UKBB	European	2017	0.02022	0.003576	1.547e-08	+	193063	0	193063	1	IVNT	Neale-B_UKBB_EUR_2017
rs3829109	rs3829109	chr9:139256766	chr9:136362314	A	G	Height	EFO_0004339	Neale B	UKBB	European	2017	0.01421	0.001951	3.246e-13	+	336474	0	336474	1	IVNT	Neale-B_UKBB_EUR_2017
rs452306	rs452306	chr15:65822777	chr15:65530439	T	C	Granulocyte percentage of myeloid white cells	EFO_0004586	Astle W	27863252	European	2016	-0.02455	0.003606	9.873e-12	-	173480	0	173480	2	IVNT	Astle-W_Blood-Cell-Traits_EUR_2016
rs452306	rs452306	chr15:65822777	chr15:65530439	T	C	Mean corpuscular hemoglobin	EFO_0004586	Astle W	27863252	European	2016	0.06197	0.003575	2.693e-67	+	173480	0	173480	2	IVNT	Astle-W_Blood-Cell-Traits_EUR_2016
rs452306	rs452306	chr15:65822777	chr15:65530439	T	C	Mean corpuscular hemoglobin concentration	EFO_0004586	Astle W	27863252	European	2016	0.0406	0.003496	3.516e-31	+	173480	0	173480	2	IVNT	Astle-W_Blood-Cell-Traits_EUR_2016
rs452306	rs452306	chr15:65822777	chr15:65530439	T	C	Mean corpuscular volume	EFO_0004586	Astle W	27863252	European	2016	0.0509	0.003565	2.926e-46	+	173480	0	173480	2	IVNT	Astle-W_Blood-Cell-Traits_EUR_2016
rs452306	rs452306	chr15:65822777	chr15:65530439	T	C	Monocyte percentage of white cells	EFO_0004586	Astle W	27863252	European	2016	0.02462	0.003596	7.584e-12	+	173480	0	173480	2	IVNT	Astle-W_Blood-Cell-Traits_EUR_2016
rs452306	rs452306	chr15:65822777	chr15:65530439	T	C	Red blood cell count	EFO_0004586	Astle W	27863252	European	2016	-0.02454	0.003591	8.298e-12	-	173480	0	173480	2	IVNT	Astle-W_Blood-Cell-Traits_EUR_2016
rs4727979	rs4727979	chr7:123429697	chr7:123789643	A	C	Mean platelet volume	EFO_0004586	Astle W	27863252	European	2016	0.04085	0.006692	1.034e-09	+	173480	0	173480	2	IVNT	Astle-W_Blood-Cell-Traits_EUR_2016
rs4727979	rs4727979	chr7:123429697	chr7:123789643	A	C	Platelet count	EFO_0004586	Astle W	27863252	European	2016	-0.06664	0.006753	5.759e-23	-	173480	0	173480	2	IVNT	Astle-W_Blood-Cell-Traits_EUR_2016
rs4727979	rs4727979	chr7:123429697	chr7:123789643	A	C	Plateletcrit	EFO_0004586	Astle W	27863252	European	2016	-0.05728	0.006777	2.857e-17	-	173480	0	173480	2	IVNT	Astle-W_Blood-Cell-Traits_EUR_2016
rs4727979	rs4727979	chr7:123429697	chr7:123789643	A	C	Reticulocyte count	EFO_0004586	Astle W	27863252	European	2016	-0.04196	0.006664	3.045e-10	-	173480	0	173480	2	IVNT	Astle-W_Blood-Cell-Traits_EUR_2016
rs4727979	rs4727979	chr7:123429697	chr7:123789643	A	C	Reticulocyte fraction of red cells	EFO_0004586	Astle W	27863252	European	2016	-0.03832	0.00666	8.708e-09	-	173480	0	173480	2	IVNT	Astle-W_Blood-Cell-Traits_EUR_2016
rs4737009	rs4737009	chr8:41630405	chr8:41772887	A	G	High light scatter percentage of red cells	EFO_0004586	Astle W	27863252	European	2016	-0.04478	0.004215	2.268e-26	-	173480	0	173480	2	IVNT	Astle-W_Blood-Cell-Traits_EUR_2016
rs4737009	rs4737009	chr8:41630405	chr8:41772887	A	G	High light scatter reticulocyte count	EFO_0004586	Astle W	27863252	European	2016	-0.04633	0.004215	4.098e-28	-	173480	0	173480	2	IVNT	Astle-W_Blood-Cell-Traits_EUR_2016
rs4737009	rs4737009	chr8:41630405	chr8:41772887	A	G	Immature fraction of reticulocytes	EFO_0004586	Astle W	27863252	European	2016	0.02729	0.004173	6.198e-11	+	173480	0	173480	2	IVNT	Astle-W_Blood-Cell-Traits_EUR_2016
rs4737009	rs4737009	chr8:41630405	chr8:41772887	A	G	Lymphocyte count	EFO_0004586	Astle W	27863252	European	2016	0.03029	0.00423	7.955e-13	+	173480	0	173480	2	IVNT	Astle-W_Blood-Cell-Traits_EUR_2016
rs4737009	rs4737009	chr8:41630405	chr8:41772887	A	G	Lymphocyte percentage of white cells	EFO_0004586	Astle W	27863252	European	2016	0.02681	0.004185	1.489e-10	+	173480	0	173480	2	IVNT	Astle-W_Blood-Cell-Traits_EUR_2016
rs4737009	rs4737009	chr8:41630405	chr8:41772887	A	G	Mean corpuscular hemoglobin concentration	EFO_0004586	Astle W	27863252	European	2016	-0.06559	0.004068	1.784e-58	-	173480	0	173480	2	IVNT	Astle-W_Blood-Cell-Traits_EUR_2016
rs4737009	rs4737009	chr8:41630405	chr8:41772887	A	G	Mean corpuscular volume	EFO_0004586	Astle W	27863252	European	2016	0.03284	0.00415	2.507e-15	+	173480	0	173480	2	IVNT	Astle-W_Blood-Cell-Traits_EUR_2016
rs4737009	rs4737009	chr8:41630405	chr8:41772887	A	G	Neutrophil percentage of white cells	EFO_0004586	Astle W	27863252	European	2016	-0.02673	0.004192	1.81e-10	-	173480	0	173480	2	IVNT	Astle-W_Blood-Cell-Traits_EUR_2016
rs4737009	rs4737009	chr8:41630405	chr8:41772887	A	G	Red cell distribution width	EFO_0004586	Astle W	27863252	European	2016	0.03072	0.004159	1.524e-13	+	173480	0	173480	2	IVNT	Astle-W_Blood-Cell-Traits_EUR_2016
rs4737009	rs4737009	chr8:41630405	chr8:41772887	A	G	Reticulocyte count	EFO_0004586	Astle W	27863252	European	2016	-0.08183	0.004221	9.936e-84	-	173480	0	173480	2	IVNT	Astle-W_Blood-Cell-Traits_EUR_2016
rs4737009	rs4737009	chr8:41630405	chr8:41772887	A	G	Reticulocyte fraction of red cells	EFO_0004586	Astle W	27863252	European	2016	-0.0804	0.004218	5.366e-81	-	173480	0	173480	2	IVNT	Astle-W_Blood-Cell-Traits_EUR_2016
rs4737009	rs4737009	chr8:41630405	chr8:41772887	A	G	Glycated Hemoglobin HbA1c	HP_0040217	MAGIC	20858683	European	2010	NA	NA	6.11e-12	NA	46368	-	-	-	-	GRASP
rs4737009	rs4737009	chr8:41630405	chr8:41772887	A	G	Glycated Hemoglobin HbA1c	HP_0040217	MAGIC	22885924	European	2012	NA	NA	6.11e-12	NA	133010	-	-	-	-	GRASP
rs4737009	rs4737009	chr8:41630405	chr8:41772887	A	G	Glycosylated hemoglobin in nondiabetic subjects	NCIT_C64849	Ryu J	22290723	East Asian	2012	NA	NA	8.3e-10	NA	4275	-	-	-	-	GRASP
rs4737009	rs4737009	chr8:41630405	chr8:41772887	A	G	Mean corpuscular hemoglobin concentration	EFO_0004528	van der Harst P	23222517	Mixed	2012	NA	NA	4.85e-11	NA	71861	-	-	-	-	GRASP
rs4737009	rs4737009	chr8:41630405	chr8:41772887	A	G	HbA1C	EFO_0004541;EFO_0001360	MAGIC	20858683	European	2010	0.0269	0.0039	6.115e-12	+	46368	0	46368	23	%	MAGIC_HbA1C_EUR_2010
rs4737009	rs4737009	chr8:41630405	chr8:41772887	A	G	HbA1c	EFO_0004541;EFO_0001360	MAGIC	28898252	East Asian	2017	0.025	0.004	1.11e-10	+	20838	0	20838	13	%	MAGIC_HbA1c_EAS_2017
rs4737009	rs4737009	chr8:41630405	chr8:41772887	A	G	HbA1c	EFO_0004541;EFO_0001360	MAGIC	28898252	European	2017	0.021	0.002	4.484e-27	+	123665	0	123665	50	%	MAGIC_HbA1c_EUR_2017
rs4737009	rs4737009	chr8:41630405	chr8:41772887	A	G	HbA1c	EFO_0004541;EFO_0001360	MAGIC	28898252	South Asian	2017	0.025	0.004	1.11e-10	+	8874	0	8874	6	%	MAGIC_HbA1c_SAS_2017
rs4737009	rs4737009	chr8:41630405	chr8:41772887	A	G	Glycated hemoglobin levels	EFO_0004541	MAGIC	20858683	European	2010	0.03	0.004361	6e-12	+	-	-	-	-	% increase	NHGRI-EBI_GWAS_Catalog
rs4737009	rs4737009	chr8:41630405	chr8:41772887	A	G	Glycated hemoglobin levels	EFO_0004541	Chen P	24647736	East Asian	2014	0.08	0.009967	1e-15	+	-	-	-	-	unit increase	NHGRI-EBI_GWAS_Catalog
rs4737009	rs4737009	chr8:41630405	chr8:41772887	A	G	Glycated hemoglobin levels	EFO_0004541	MAGIC	28898252	African	2017	0.0255	0.003943	1e-10	+	-	-	-	-	unit increase	NHGRI-EBI_GWAS_Catalog
rs4737009	rs4737009	chr8:41630405	chr8:41772887	A	G	Glycated hemoglobin levels	EFO_0004541	MAGIC	28898252	African	2017	0.0212	0.001965	4e-27	+	-	-	-	-	unit increase	NHGRI-EBI_GWAS_Catalog
rs4737009	rs4737009	chr8:41630405	chr8:41772887	A	G	Lymphocyte percentage of white cells	EFO_0007993	Astle W	27863252	European	2016	0.02681	0.004146	1e-10	+	-	-	-	-	unit increase	NHGRI-EBI_GWAS_Catalog
rs4737009	rs4737009	chr8:41630405	chr8:41772887	A	G	Mean corpuscular hemoglobin concentration	EFO_0004528	van Rooij FJA	28017375	Mixed	2016	NA	NA	3e-10	NA	-	-	-	-	-	NHGRI-EBI_GWAS_Catalog
rs4737009	rs4737009	chr8:41630405	chr8:41772887	A	G	Mean corpuscular hemoglobin concentration	EFO_0004528	van Rooij FJA	28017375	Mixed	2016	NA	NA	1e-08	NA	-	-	-	-	-	NHGRI-EBI_GWAS_Catalog
rs4737009	rs4737009	chr8:41630405	chr8:41772887	A	G	HbA1c	EFO_0004541;EFO_0001360	Prins B	28887542	European	2017	0.05	0.01	1.406e-08	+	9961	0	9961	1	%	Prins-B_HbA1c_EUR_2017
rs4737009	rs4737009	chr8:41630405	chr8:41772887	A	G	Hemoglobin a glycosylated	EFO_0004541	MAGIC	20858683	European	2010	NA	NA	6e-12	NA	-	-	-	-	-	dbGaP
rs4760682	rs4760682	chr12:48512285	chr12:48118502	A	C	Hematocrit	EFO_0004586	Astle W	27863252	European	2016	-0.05493	0.00451	3.962e-34	-	173480	0	173480	2	IVNT	Astle-W_Blood-Cell-Traits_EUR_2016
rs4760682	rs4760682	chr12:48512285	chr12:48118502	A	C	Hemoglobin concentration	EFO_0004586	Astle W	27863252	European	2016	-0.04848	0.00453	9.983e-27	-	173480	0	173480	2	IVNT	Astle-W_Blood-Cell-Traits_EUR_2016
rs4760682	rs4760682	chr12:48512285	chr12:48118502	A	C	Red blood cell count	EFO_0004586	Astle W	27863252	European	2016	-0.03517	0.004542	9.685e-15	-	173480	0	173480	2	IVNT	Astle-W_Blood-Cell-Traits_EUR_2016
rs4760682	rs4760682	chr12:48512285	chr12:48118502	A	C	Hematocrit	EFO_0004348	Astle W	27863252	European	2016	0.05493	0.00451	4e-34	+	-	-	-	-	unit decrease	NHGRI-EBI_GWAS_Catalog
rs4760682	rs4760682	chr12:48512285	chr12:48118502	A	C	Hemoglobin concentration	EFO_0004509	Astle W	27863252	European	2016	0.04848	0.00453	1e-26	+	-	-	-	-	unit decrease	NHGRI-EBI_GWAS_Catalog
rs4980325	rs4980325	chr11:234451	chr11:234451	T	G	Granulocyte percentage of myeloid white cells	EFO_0004586	Astle W	27863252	European	2016	-0.02131	0.003588	2.881e-09	-	173480	0	173480	2	IVNT	Astle-W_Blood-Cell-Traits_EUR_2016
rs4980325	rs4980325	chr11:234451	chr11:234451	T	G	Mean platelet volume	EFO_0004586	Astle W	27863252	European	2016	-0.05645	0.003633	1.895e-54	-	173480	0	173480	2	IVNT	Astle-W_Blood-Cell-Traits_EUR_2016
rs4980325	rs4980325	chr11:234451	chr11:234451	T	G	Platelet count	EFO_0004586	Astle W	27863252	European	2016	0.04492	0.003662	1.352e-34	+	173480	0	173480	2	IVNT	Astle-W_Blood-Cell-Traits_EUR_2016
rs4980325	rs4980325	chr11:234451	chr11:234451	T	G	Plateletcrit	EFO_0004586	Astle W	27863252	European	2016	0.02152	0.003674	4.706e-09	+	173480	0	173480	2	IVNT	Astle-W_Blood-Cell-Traits_EUR_2016
rs4980325	rs4980325	chr11:234451	chr11:234451	T	G	Red cell distribution width	EFO_0004586	Astle W	27863252	European	2016	0.0292	0.003555	2.114e-16	+	173480	0	173480	2	IVNT	Astle-W_Blood-Cell-Traits_EUR_2016
rs560887	rs560887	chr2:169763148	chr2:168906638	T	C	Adjusted glycated hemoglobin HbA1c	HP_0040217	Pare G	19096518	European	2008	NA	NA	1.2e-08	NA	14618	-	-	-	-	GRASP
rs560887	rs560887	chr2:169763148	chr2:168906638	T	C	Blood glucose mmoll	NCIT_C94312	Sabatti C	19060910	European	2008	NA	NA	3.41e-10	NA	4763	-	-	-	-	GRASP
rs560887	rs560887	chr2:169763148	chr2:168906638	T	C	Fasting blood glucose	EFO_0004465	Bouatia Naji N	18451265	European	2008	NA	NA	4e-23	NA	654	-	-	-	-	GRASP
rs560887	rs560887	chr2:169763148	chr2:168906638	T	C	Fasting blood glucose	EFO_0004465	Chen WM	18521185	European	2008	NA	NA	2.8e-10	NA	5088	-	-	-	-	GRASP
rs560887	rs560887	chr2:169763148	chr2:168906638	T	C	Fasting blood glucose	EFO_0004465	Prokopenko I	19060907	European	2008	NA	NA	7.6e-62	NA	35812	-	-	-	-	GRASP
rs560887	rs560887	chr2:169763148	chr2:168906638	T	C	Fasting blood glucose	EFO_0004465	Chambers JC	19651812	Mixed	2009	NA	NA	2e-09	NA	7474	-	-	-	-	GRASP
rs560887	rs560887	chr2:169763148	chr2:168906638	T	C	Fasting blood glucose	EFO_0004465	MAGIC	20081858	European	2010	NA	NA	8.7e-218	NA	46186	-	-	-	-	GRASP
rs560887	rs560887	chr2:169763148	chr2:168906638	T	C	Fasting blood glucose	EFO_0004465	Xing C	20152958	Mixed	2010	NA	NA	1.3e-15	NA	9457	-	-	-	-	GRASP
rs560887	rs560887	chr2:169763148	chr2:168906638	T	C	Fasting blood glucose	EFO_0004465	Kraja AT	21386085	European	2011	NA	NA	4e-75	NA	22161	-	-	-	-	GRASP
rs560887	rs560887	chr2:169763148	chr2:168906638	T	C	Fasting blood glucose	EFO_0004465	Manning AK	22581228	European	2012	NA	NA	4.68e-100	NA	58074	-	-	-	-	GRASP
rs560887	rs560887	chr2:169763148	chr2:168906638	T	C	Fasting blood glucose	EFO_0004465	MAGIC	22885924	European	2012	NA	NA	1.4e-178	NA	133010	-	-	-	-	GRASP
rs560887	rs560887	chr2:169763148	chr2:168906638	T	C	Fasting blood glucose in high BMI subjects	EFO_0008036	Manning AK	22581228	European	2012	NA	NA	1.63e-29	NA	58074	-	-	-	-	GRASP
rs560887	rs560887	chr2:169763148	chr2:168906638	T	C	Fasting blood glucose in low BMI subjects	EFO_0008036	Manning AK	22581228	European	2012	NA	NA	3.15e-91	NA	58074	-	-	-	-	GRASP
rs560887	rs560887	chr2:169763148	chr2:168906638	T	C	Fasting blood glucose in non diabetics	EFO_0004465	Chen WM	18521185	European	2008	NA	NA	2.8e-10	NA	5088	-	-	-	-	GRASP
rs560887	rs560887	chr2:169763148	chr2:168906638	T	C	Fasting plasma glucose after exclusion of subjects with FG levels 7 mmolL	EFO_0004465	Prokopenko I	19060907	European	2008	NA	NA	3.1e-66	NA	35812	-	-	-	-	GRASP
rs560887	rs560887	chr2:169763148	chr2:168906638	T	C	Glucose concentration in metabolic syndrome subjects without diabetes	-	Kristiansson K	22399527	European	2012	NA	NA	4.82e-26	NA	10564	-	-	-	-	GRASP
rs560887	rs560887	chr2:169763148	chr2:168906638	T	C	Glycated Hemoglobin HbA1c	HP_0040217	MAGIC	20081858	European	2010	NA	NA	1e-17	NA	46186	-	-	-	-	GRASP
rs560887	rs560887	chr2:169763148	chr2:168906638	T	C	Glycated Hemoglobin HbA1c	HP_0040217	MAGIC	22885924	European	2012	NA	NA	1.04e-17	NA	133010	-	-	-	-	GRASP
rs560887	rs560887	chr2:169763148	chr2:168906638	T	C	HOMA B	EFO_0004469	Bouatia Naji N	18451265	European	2008	NA	NA	3e-13	NA	654	-	-	-	-	GRASP
rs560887	rs560887	chr2:169763148	chr2:168906638	T	C	HOMA B	EFO_0004469	Prokopenko I	19060907	European	2008	NA	NA	1.2e-26	NA	35812	-	-	-	-	GRASP
rs560887	rs560887	chr2:169763148	chr2:168906638	T	C	HOMA B	EFO_0004469	MAGIC	20081858	European	2010	NA	NA	1.5e-66	NA	46186	-	-	-	-	GRASP
rs560887	rs560887	chr2:169763148	chr2:168906638	T	C	Fasting glucose	EFO_0004465	MAGIC	22885924	European	2012	-0.071	0.0025	1.4e-178	-	133010	0	133010	66	mmol/l	MAGIC_FG-METABO_EUR_2012
rs560887	rs560887	chr2:169763148	chr2:168906638	T	C	Fasting glucose	EFO_0004465	MAGIC	20081858	European	2010	-0.075	0.0041	4.61e-75	-	46186	0	46186	21	mmol/l	MAGIC_FG_EUR_2010
rs560887	rs560887	chr2:169763148	chr2:168906638	T	C	log HOMA-B	EFO_0004469	MAGIC	20081858	European	2010	0.04	0.0036	7.674e-29	+	46186	0	46186	21	-	MAGIC_HOMA-B_EUR_2010
rs560887	rs560887	chr2:169763148	chr2:168906638	T	C	HbA1C	EFO_0004541;EFO_0001360	MAGIC	20858683	European	2010	-0.0318	0.0037	1.039e-17	-	46368	0	46368	23	%	MAGIC_HbA1C_EUR_2010
rs560887	rs560887	chr2:169763148	chr2:168906638	T	C	HbA1c	EFO_0004541;EFO_0001360	MAGIC	28898252	European	2017	-0.028	0.0018	1.48e-58	-	123665	0	123665	50	%	MAGIC_HbA1c_EUR_2017
rs560887	rs560887	chr2:169763148	chr2:168906638	T	C	Fasting glucose related traits	-	MAGIC	20081858	European	2010	NA	NA	9e-218	NA	-	-	-	-	-	NHGRI-EBI_GWAS_Catalog
rs560887	rs560887	chr2:169763148	chr2:168906638	T	C	Fasting glucose related traits	-	MAGIC	20081858	European	2010	NA	NA	2e-66	NA	-	-	-	-	-	NHGRI-EBI_GWAS_Catalog
rs560887	rs560887	chr2:169763148	chr2:168906638	T	C	Fasting glucose related traits interaction with BMI	-	Manning AK	22581228	European	2012	NA	NA	2e-113	NA	-	-	-	-	-	NHGRI-EBI_GWAS_Catalog
rs560887	rs560887	chr2:169763148	chr2:168906638	T	C	Fasting plasma glucose	EFO_0004465	Bouatia Naji N	18451265	European	2008	0.06	0.006058	4e-23	+	-	-	-	-	mmol/l decrease	NHGRI-EBI_GWAS_Catalog
rs560887	rs560887	chr2:169763148	chr2:168906638	T	C	Fasting plasma glucose	EFO_0004465	Prokopenko I	19060907	European	2008	-0.06	0.003746	1e-57	-	-	-	-	-	mmol/l increase	NHGRI-EBI_GWAS_Catalog
rs560887	rs560887	chr2:169763148	chr2:168906638	T	C	Fasting plasma glucose	EFO_0004465	Nagy R	28270201	European	2017	-0.2244	0.01288	6e-68	-	-	-	-	-	mmol/L increase	NHGRI-EBI_GWAS_Catalog
rs560887	rs560887	chr2:169763148	chr2:168906638	T	C	Fasting plasma glucose	EFO_0004465	Nagy R	28270201	European	2017	-0.2437	0.01326	2e-75	-	-	-	-	-	mmol/L increase	NHGRI-EBI_GWAS_Catalog
rs560887	rs560887	chr2:169763148	chr2:168906638	T	C	Glycated hemoglobin levels	EFO_0004541	An P	24405752	European	2013	0.032	0.003732	1e-17	+	-	-	-	-	unit decrease	NHGRI-EBI_GWAS_Catalog
rs560887	rs560887	chr2:169763148	chr2:168906638	T	C	Glycated hemoglobin levels	EFO_0004541	MAGIC	28898252	African	2017	-0.0284	0.001758	1e-58	-	-	-	-	-	unit increase	NHGRI-EBI_GWAS_Catalog
rs560887	rs560887	chr2:169763148	chr2:168906638	T	C	Glycemic traits pregnancy	EFO_0004465	Hayes MG	23903356	Mixed	2013	0.0061	0.0007419	2e-16	+	-	-	-	-	unit decrease	NHGRI-EBI_GWAS_Catalog
rs560887	rs560887	chr2:169763148	chr2:168906638	T	C	Metabolic syndrome	EFO_0000195	Kristiansson K	22399527	European	2012	-0.15	0.01422	5e-26	-	-	-	-	-	mmol/l increase	NHGRI-EBI_GWAS_Catalog
rs560887	rs560887	chr2:169763148	chr2:168906638	T	C	Metabolic traits	EFO_0004530	Sabatti C	19060910	European	2008	0.06	0.009692	6e-10	+	-	-	-	-	mmol/l decrease	NHGRI-EBI_GWAS_Catalog
rs560887	rs560887	chr2:169763148	chr2:168906638	T	C	Metabolite levels	EFO_0004725	Kettunen J	22286219	European	2012	NA	NA	2e-17	NA	-	-	-	-	-	NHGRI-EBI_GWAS_Catalog
rs560887	rs560887	chr2:169763148	chr2:168906638	T	C	Metabolite levels	EFO_0004723	Inouye M	22916037	European	2012	NA	NA	4e-15	NA	-	-	-	-	-	NHGRI-EBI_GWAS_Catalog
rs560887	rs560887	chr2:169763148	chr2:168906638	T	C	Metabolite levels small molecules and protein measures	EFO_0005664;EFO_0004747;EFO_0005134	Kettunen J	27005778	European	2016	-0.12	0.01015	3e-32	-	-	-	-	-	unit increase	NHGRI-EBI_GWAS_Catalog
rs560887	rs560887	chr2:169763148	chr2:168906638	T	C	Sitting height	EFO_0004339	Neale B	UKBB	European	2017	-0.01139	0.002046	2.566e-08	-	336172	0	336172	1	IVNT	Neale-B_UKBB_EUR_2017
rs560887	rs560887	chr2:169763148	chr2:168906638	T	C	HbA1c	EFO_0004541;EFO_0001360	Prins B	28887542	European	2017	-0.05	0.01	2.289e-10	-	9961	0	9961	1	%	Prins-B_HbA1c_EUR_2017
rs560887	rs560887	chr2:169763148	chr2:168906638	T	C	Blood glucose	NCIT_C94312	Bouatia Naji N	18451265	European	2008	NA	NA	4e-23	NA	-	-	-	-	-	dbGaP
rs560887	rs560887	chr2:169763148	chr2:168906638	T	C	Blood glucose	NCIT_C94312	Prokopenko I	19060907	European	2008	NA	NA	1e-57	NA	-	-	-	-	-	dbGaP
rs560887	rs560887	chr2:169763148	chr2:168906638	T	C	Glucose	CHEBI_17234	Sabatti C	19060910	European	2008	NA	NA	5.694e-10	NA	-	-	-	-	-	dbGaP
rs560887	rs560887	chr2:169763148	chr2:168906638	T	C	Glucose	CHEBI_17234	Sabatti C	19060910	European	2008	NA	NA	6e-10	NA	-	-	-	-	-	dbGaP
rs560887	rs560887	chr2:169763148	chr2:168906638	T	C	Glucose tolerance test	NCIT_C45946	MAGIC	20081858	European	2010	NA	NA	9e-218	NA	-	-	-	-	-	dbGaP
rs560887	rs560887	chr2:169763148	chr2:168906638	T	C	Glucose transporter type 2	-	MAGIC	20081858	European	2010	NA	NA	2e-66	NA	-	-	-	-	-	dbGaP
rs560887	rs560887	chr2:169763148	chr2:168906638	T	C	Metabolic syndrome x	EFO_0000195	Kristiansson K	22399527	European	2012	NA	NA	5e-26	NA	-	-	-	-	-	dbGaP
rs560887	rs560887	chr2:169763148	chr2:168906638	T	C	Metabolism	HP_0003119;HP_0012278	Kettunen J	22286219	European	2012	NA	NA	2e-17	NA	-	-	-	-	-	dbGaP
rs608793	rs608793	chr11:118986659	chr11:119115949	C	T	Plateletcrit	EFO_0004586	Astle W	27863252	European	2016	0.02104	0.003664	9.308e-09	+	173480	0	173480	2	IVNT	Astle-W_Blood-Cell-Traits_EUR_2016
rs608793	rs608793	chr11:118986659	chr11:119115949	C	T	Reticulocyte count	EFO_0004586	Astle W	27863252	European	2016	0.02047	0.003597	1.264e-08	+	173480	0	173480	2	IVNT	Astle-W_Blood-Cell-Traits_EUR_2016
rs61750929	rs61750929	chr9:91495135	chr9:88880220	C	T	Granulocyte percentage of myeloid white cells	EFO_0004586	Astle W	27863252	European	2016	-0.05276	0.007787	1.245e-11	-	173480	0	173480	2	IVNT	Astle-W_Blood-Cell-Traits_EUR_2016
rs61750929	rs61750929	chr9:91495135	chr9:88880220	C	T	High light scatter percentage of red cells	EFO_0004586	Astle W	27863252	European	2016	-0.04307	0.007818	3.596e-08	-	173480	0	173480	2	IVNT	Astle-W_Blood-Cell-Traits_EUR_2016
rs61750929	rs61750929	chr9:91495135	chr9:88880220	C	T	High light scatter reticulocyte count	EFO_0004586	Astle W	27863252	European	2016	-0.04543	0.007818	6.194e-09	-	173480	0	173480	2	IVNT	Astle-W_Blood-Cell-Traits_EUR_2016
rs61750929	rs61750929	chr9:91495135	chr9:88880220	C	T	Lymphocyte count	EFO_0004586	Astle W	27863252	European	2016	0.06556	0.00785	6.707e-17	+	173480	0	173480	2	IVNT	Astle-W_Blood-Cell-Traits_EUR_2016
rs61750929	rs61750929	chr9:91495135	chr9:88880220	C	T	Lymphocyte percentage of white cells	EFO_0004586	Astle W	27863252	European	2016	0.05044	0.007768	8.37e-11	+	173480	0	173480	2	IVNT	Astle-W_Blood-Cell-Traits_EUR_2016
rs61750929	rs61750929	chr9:91495135	chr9:88880220	C	T	Mean corpuscular hemoglobin concentration	EFO_0004586	Astle W	27863252	European	2016	-0.05733	0.007555	3.254e-14	-	173480	0	173480	2	IVNT	Astle-W_Blood-Cell-Traits_EUR_2016
rs61750929	rs61750929	chr9:91495135	chr9:88880220	C	T	Mean corpuscular volume	EFO_0004586	Astle W	27863252	European	2016	0.04345	0.007706	1.721e-08	+	173480	0	173480	2	IVNT	Astle-W_Blood-Cell-Traits_EUR_2016
rs61750929	rs61750929	chr9:91495135	chr9:88880220	C	T	Monocyte count	EFO_0004586	Astle W	27863252	European	2016	0.05444	0.007782	2.646e-12	+	173480	0	173480	2	IVNT	Astle-W_Blood-Cell-Traits_EUR_2016
rs61750929	rs61750929	chr9:91495135	chr9:88880220	C	T	Neutrophil percentage of white cells	EFO_0004586	Astle W	27863252	European	2016	-0.05865	0.007781	4.776e-14	-	173480	0	173480	2	IVNT	Astle-W_Blood-Cell-Traits_EUR_2016
rs61750929	rs61750929	chr9:91495135	chr9:88880220	C	T	Platelet count	EFO_0004586	Astle W	27863252	European	2016	0.07167	0.007942	1.799e-19	+	173480	0	173480	2	IVNT	Astle-W_Blood-Cell-Traits_EUR_2016
rs61750929	rs61750929	chr9:91495135	chr9:88880220	C	T	Plateletcrit	EFO_0004586	Astle W	27863252	European	2016	0.09514	0.007959	6.236e-33	+	173480	0	173480	2	IVNT	Astle-W_Blood-Cell-Traits_EUR_2016
rs61750929	rs61750929	chr9:91495135	chr9:88880220	C	T	Red cell distribution width	EFO_0004586	Astle W	27863252	European	2016	0.04851	0.007717	3.262e-10	+	173480	0	173480	2	IVNT	Astle-W_Blood-Cell-Traits_EUR_2016
rs61750929	rs61750929	chr9:91495135	chr9:88880220	C	T	Reticulocyte count	EFO_0004586	Astle W	27863252	European	2016	-0.06432	0.007832	2.166e-16	-	173480	0	173480	2	IVNT	Astle-W_Blood-Cell-Traits_EUR_2016
rs61750929	rs61750929	chr9:91495135	chr9:88880220	C	T	Reticulocyte fraction of red cells	EFO_0004586	Astle W	27863252	European	2016	-0.06094	0.007828	6.973e-15	-	173480	0	173480	2	IVNT	Astle-W_Blood-Cell-Traits_EUR_2016
rs61750929	rs61750929	chr9:91495135	chr9:88880220	C	T	Neutrophil percentage of white cells	EFO_0007990	Astle W	27863252	European	2016	-0.05865	0.007787	5e-14	-	-	-	-	-	unit increase	NHGRI-EBI_GWAS_Catalog
rs6474359	rs6474359	chr8:41549194	chr8:41691676	C	T	High light scatter percentage of red cells	EFO_0004586	Astle W	27863252	European	2016	0.07909	0.009461	6.313e-17	+	173480	0	173480	2	IVNT	Astle-W_Blood-Cell-Traits_EUR_2016
rs6474359	rs6474359	chr8:41549194	chr8:41691676	C	T	High light scatter reticulocyte count	EFO_0004586	Astle W	27863252	European	2016	0.0818	0.009461	5.323e-18	+	173480	0	173480	2	IVNT	Astle-W_Blood-Cell-Traits_EUR_2016
rs6474359	rs6474359	chr8:41549194	chr8:41691676	C	T	Lymphocyte count	EFO_0004586	Astle W	27863252	European	2016	-0.06073	0.009497	1.606e-10	-	173480	0	173480	2	IVNT	Astle-W_Blood-Cell-Traits_EUR_2016
rs6474359	rs6474359	chr8:41549194	chr8:41691676	C	T	Mean corpuscular hemoglobin concentration	EFO_0004586	Astle W	27863252	European	2016	0.1213	0.009131	2.884e-40	+	173480	0	173480	2	IVNT	Astle-W_Blood-Cell-Traits_EUR_2016
rs6474359	rs6474359	chr8:41549194	chr8:41691676	C	T	Red cell distribution width	EFO_0004586	Astle W	27863252	European	2016	-0.05629	0.009328	1.599e-09	-	173480	0	173480	2	IVNT	Astle-W_Blood-Cell-Traits_EUR_2016
rs6474359	rs6474359	chr8:41549194	chr8:41691676	C	T	Reticulocyte count	EFO_0004586	Astle W	27863252	European	2016	0.1453	0.009474	4.306e-53	+	173480	0	173480	2	IVNT	Astle-W_Blood-Cell-Traits_EUR_2016
rs6474359	rs6474359	chr8:41549194	chr8:41691676	C	T	Reticulocyte fraction of red cells	EFO_0004586	Astle W	27863252	European	2016	0.1432	0.009469	1.15e-51	+	173480	0	173480	2	IVNT	Astle-W_Blood-Cell-Traits_EUR_2016
rs6474359	rs6474359	chr8:41549194	chr8:41691676	C	T	Glycated Hemoglobin HbA1c	HP_0040217	MAGIC	20858683	European	2010	NA	NA	1.18e-08	NA	46368	-	-	-	-	GRASP
rs6474359	rs6474359	chr8:41549194	chr8:41691676	C	T	Glycated Hemoglobin HbA1c	HP_0040217	MAGIC	22885924	European	2012	NA	NA	1.18e-08	NA	133010	-	-	-	-	GRASP
rs6474359	rs6474359	chr8:41549194	chr8:41691676	C	T	HbA1C	EFO_0004541;EFO_0001360	MAGIC	20858683	European	2010	-0.0601	0.0105	1.178e-08	-	46368	0	46368	23	%	MAGIC_HbA1C_EUR_2010
rs6474359	rs6474359	chr8:41549194	chr8:41691676	C	T	HbA1c	EFO_0004541;EFO_0001360	MAGIC	28898252	European	2017	-0.044	0.0053	1.504e-16	-	123665	0	123665	50	%	MAGIC_HbA1c_EUR_2017
rs6474359	rs6474359	chr8:41549194	chr8:41691676	C	T	Glycated hemoglobin levels	EFO_0004541	MAGIC	20858683	European	2010	-0.06	0.01047	1e-08	-	-	-	-	-	% increase	NHGRI-EBI_GWAS_Catalog
rs6474359	rs6474359	chr8:41549194	chr8:41691676	C	T	Glycated hemoglobin levels	EFO_0004541	MAGIC	28898252	African	2017	-0.0436	0.005303	2e-16	-	-	-	-	-	unit increase	NHGRI-EBI_GWAS_Catalog
rs6474359	rs6474359	chr8:41549194	chr8:41691676	C	T	Hemoglobin a glycosylated	EFO_0004541	MAGIC	20858683	European	2010	NA	NA	1e-08	NA	-	-	-	-	-	dbGaP
rs651007	rs651007	chr9:136153875	chr9:133278431	T	C	Granulocyte count	EFO_0004586	Astle W	27863252	European	2016	-0.03592	0.004427	4.936e-16	-	173480	0	173480	2	IVNT	Astle-W_Blood-Cell-Traits_EUR_2016
rs651007	rs651007	chr9:136153875	chr9:133278431	T	C	Hematocrit	EFO_0004586	Astle W	27863252	European	2016	-0.06645	0.004356	1.508e-52	-	173480	0	173480	2	IVNT	Astle-W_Blood-Cell-Traits_EUR_2016
rs651007	rs651007	chr9:136153875	chr9:133278431	T	C	Hemoglobin concentration	EFO_0004586	Astle W	27863252	European	2016	-0.07195	0.004375	8.963e-61	-	173480	0	173480	2	IVNT	Astle-W_Blood-Cell-Traits_EUR_2016
rs651007	rs651007	chr9:136153875	chr9:133278431	T	C	Monocyte count	EFO_0004586	Astle W	27863252	European	2016	-0.03915	0.0044	5.732e-19	-	173480	0	173480	2	IVNT	Astle-W_Blood-Cell-Traits_EUR_2016
rs651007	rs651007	chr9:136153875	chr9:133278431	T	C	Myeloid white cell count	EFO_0004586	Astle W	27863252	European	2016	-0.03844	0.004438	4.678e-18	-	173480	0	173480	2	IVNT	Astle-W_Blood-Cell-Traits_EUR_2016
rs651007	rs651007	chr9:136153875	chr9:133278431	T	C	Neutrophil count	EFO_0004586	Astle W	27863252	European	2016	-0.03427	0.004415	8.296e-15	-	173480	0	173480	2	IVNT	Astle-W_Blood-Cell-Traits_EUR_2016
rs651007	rs651007	chr9:136153875	chr9:133278431	T	C	Platelet distribution width	EFO_0004586	Astle W	27863252	European	2016	-0.02422	0.004431	4.613e-08	-	173480	0	173480	2	IVNT	Astle-W_Blood-Cell-Traits_EUR_2016
rs651007	rs651007	chr9:136153875	chr9:133278431	T	C	Red blood cell count	EFO_0004586	Astle W	27863252	European	2016	-0.06702	0.004387	1.098e-52	-	173480	0	173480	2	IVNT	Astle-W_Blood-Cell-Traits_EUR_2016
rs651007	rs651007	chr9:136153875	chr9:133278431	T	C	Red cell distribution width	EFO_0004586	Astle W	27863252	European	2016	0.03086	0.004366	1.567e-12	+	173480	0	173480	2	IVNT	Astle-W_Blood-Cell-Traits_EUR_2016
rs651007	rs651007	chr9:136153875	chr9:133278431	T	C	Sum basophil neutrophil counts	EFO_0004586	Astle W	27863252	European	2016	-0.03463	0.004423	4.899e-15	-	173480	0	173480	2	IVNT	Astle-W_Blood-Cell-Traits_EUR_2016
rs651007	rs651007	chr9:136153875	chr9:133278431	T	C	Sum eosinophil basophil counts	EFO_0004586	Astle W	27863252	European	2016	-0.02473	0.004403	1.935e-08	-	173480	0	173480	2	IVNT	Astle-W_Blood-Cell-Traits_EUR_2016
rs651007	rs651007	chr9:136153875	chr9:133278431	T	C	Sum neutrophil eosinophil counts	EFO_0004586	Astle W	27863252	European	2016	-0.03554	0.00442	8.85e-16	-	173480	0	173480	2	IVNT	Astle-W_Blood-Cell-Traits_EUR_2016
rs651007	rs651007	chr9:136153875	chr9:133278431	T	C	White blood cell count	EFO_0004586	Astle W	27863252	European	2016	-0.0366	0.00442	1.229e-16	-	173480	0	173480	2	IVNT	Astle-W_Blood-Cell-Traits_EUR_2016
rs651007	rs651007	chr9:136153875	chr9:133278431	T	C	Coronary artery disease	EFO_0000378;EFO_0001645	CARDIoGRAMplusC4D	26343387	Mixed	2015	0.07287	0.01131	1.19e-10	+	184305	60801	123504	48	log OR	CARDIoGRAMplusC4D_CHD_Mixed_2015
rs651007	rs651007	chr9:136153875	chr9:133278431	T	C	Myocardial infarction	EFO_0000612	CARDIoGRAMplusC4D	26343387	Mixed	2015	0.103	0.01276	6.679e-16	+	167181	43677	123504	48	log OR	CARDIoGRAMplusC4D_MI_Mixed_2015
rs651007	rs651007	chr9:136153875	chr9:133278431	T	C	Low density lipoprotein	EFO_0004611	GLGC	24097068	European	2013	0.0663	0.0066	4.521e-21	+	88240	0	88240	60	IVNT	GLGC_LDL_EUR_2013
rs651007	rs651007	chr9:136153875	chr9:133278431	T	C	Low density lipoprotein	EFO_0004611	GLGC	20686565	Mixed	2010	0.062	0.0066	4.598e-21	+	95454	0	95454	46	Z-score	GLGC_LDL_Mixed_2010
rs651007	rs651007	chr9:136153875	chr9:133278431	T	C	Total cholesterol	EFO_0004574	GLGC	24097068	European	2013	0.0647	0.0065	5.229e-21	+	92946	0	92946	60	IVNT	GLGC_TC_EUR_2013
rs651007	rs651007	chr9:136153875	chr9:133278431	T	C	Total cholesterol	EFO_0004574	GLGC	20686565	Mixed	2010	0.0608	0.0065	8.66e-21	+	100184	0	100184	46	Z-score	GLGC_TC_Mixed_2010
rs651007	rs651007	chr9:136153875	chr9:133278431	T	C	Activated partial thromboplastin time	EFO_0004310	Tang W	22703881	European	2012	NA	NA	4.694e-75	NA	9240	-	-	-	-	GRASP
rs651007	rs651007	chr9:136153875	chr9:133278431	T	C	Activated partial thromboplastin time	EFO_0004310	Gaunt	23188048	European	2012	NA	NA	5.97e-09	NA	2544	-	-	-	-	GRASP
rs651007	rs651007	chr9:136153875	chr9:133278431	T	C	Blood soluble E selectin levels female	EFO_0004575	Qi L	20147318	European	2010	NA	NA	2.37e-82	NA	1005	-	-	-	-	GRASP
rs651007	rs651007	chr9:136153875	chr9:133278431	T	C	Blood soluble E selectin levels in diabetic females	EFO_0004575	Qi L	20147318	European	2010	NA	NA	1.46e-20	NA	1005	-	-	-	-	GRASP
rs651007	rs651007	chr9:136153875	chr9:133278431	T	C	Blood soluble E selectin levels in non diabetic females	EFO_0004575	Qi L	20147318	European	2010	NA	NA	7.55e-26	NA	1005	-	-	-	-	GRASP
rs651007	rs651007	chr9:136153875	chr9:133278431	T	C	Coronary artery disease	EFO_0000378	CARDIoGRAM	21378990	European	2011	NA	NA	2.36e-13	NA	86995	-	-	-	-	GRASP
rs651007	rs651007	chr9:136153875	chr9:133278431	T	C	Factor XIII antigen	NCIT_C131633;NCIT_C131670	Williams FM	23381943	European	2013	NA	NA	1.94e-25	NA	2100	-	-	-	-	GRASP
rs651007	rs651007	chr9:136153875	chr9:133278431	T	C	Hematocrit Hct	EFO_0004348	van der Harst P	23222517	Mixed	2012	NA	NA	1.26e-12	NA	71861	-	-	-	-	GRASP
rs651007	rs651007	chr9:136153875	chr9:133278431	T	C	Hemoglobin Hb	HP_0011902	van der Harst P	23222517	Mixed	2012	NA	NA	3.82e-14	NA	71861	-	-	-	-	GRASP
rs651007	rs651007	chr9:136153875	chr9:133278431	T	C	Interleukin 6 IL 6 levels	EFO_0003806;EFO_0003292;EFO_0003810;EFO_0003803;EFO_0003801;EFO_0003805	Naitza S	22291609	European	2012	NA	NA	3.35e-12	NA	4694	-	-	-	-	GRASP
rs651007	rs651007	chr9:136153875	chr9:133278431	T	C	LDL cholesterol	EFO_0004195	GLGC	20686565	Mixed	2010	NA	NA	4.598e-21	NA	100184	-	-	-	-	GRASP
rs651007	rs651007	chr9:136153875	chr9:133278431	T	C	LDL cholesterol	EFO_0004195	Kim YJ	21909109	East Asian	2011	NA	NA	4.65e-09	NA	12545	-	-	-	-	GRASP
rs651007	rs651007	chr9:136153875	chr9:133278431	T	C	Plasma carcinoembryonic antigen CEA levels	HP_0031029	He M	23300138	East Asian	2013	NA	NA	2.12e-18	NA	3451	-	-	-	-	GRASP
rs651007	rs651007	chr9:136153875	chr9:133278431	T	C	Red blood cell count RBC	EFO_0004305	van der Harst P	23222517	Mixed	2012	NA	NA	1.61e-14	NA	71861	-	-	-	-	GRASP
rs651007	rs651007	chr9:136153875	chr9:133278431	T	C	Total cholesterol	NCIT_C61032;NCIT_C105586	GLGC	20686565	Mixed	2010	NA	NA	1e-21	NA	100184	-	-	-	-	GRASP
rs651007	rs651007	chr9:136153875	chr9:133278431	T	C	Total cholesterol	NCIT_C61032;NCIT_C105586	Asselbergs	23063622	European	2012	NA	NA	7.1e-11	NA	66240	-	-	-	-	GRASP
rs651007	rs651007	chr9:136153875	chr9:133278431	T	C	Venous thromboembolism	NCIT_C99537	Heit JA	22672568	Mixed	2012	NA	NA	2.2e-14	NA	2962	-	-	-	-	GRASP
rs651007	rs651007	chr9:136153875	chr9:133278431	T	C	Venous thromboembolism	NCIT_C99537	Tang W	23650146	European	2013	NA	NA	1.01e-10	NA	44499	-	-	-	-	GRASP
rs651007	rs651007	chr9:136153875	chr9:133278431	T	C	Venous thrombosis	NCIT_C99107	Germain M	21980494	European	2011	NA	NA	8.96e-21	NA	2652	-	-	-	-	GRASP
rs651007	rs651007	chr9:136153875	chr9:133278431	T	C	Venous thrombosis	NCIT_C99107	Germain	22675575	European	2012	NA	NA	1.45e-21	NA	4517	-	-	-	-	GRASP
rs651007	rs651007	chr9:136153875	chr9:133278431	T	C	von Willebrand factor vWF	NCIT_C16572;NCIT_C98799	Zabaneh	21534939	European	2011	NA	NA	1.35e-161	NA	8472	-	-	-	-	GRASP
rs651007	rs651007	chr9:136153875	chr9:133278431	T	C	von Willebrand factor vWF	NCIT_C16572;NCIT_C98799	Williams FM	23381943	European	2013	NA	NA	4.415e-36	NA	2100	-	-	-	-	GRASP
rs651007	rs651007	chr9:136153875	chr9:133278431	T	C	Blood metabolite levels	EFO_0005664	Shin SY	24816252	European	2014	0.065	0.007108	6e-20	+	-	-	-	-	unit increase	NHGRI-EBI_GWAS_Catalog
rs651007	rs651007	chr9:136153875	chr9:133278431	T	C	Blood protein levels	EFO_0008140	Suhre K	28240269	European	2017	0.9436	0.04521	1e-96	+	-	-	-	-	unit decrease	NHGRI-EBI_GWAS_Catalog
rs651007	rs651007	chr9:136153875	chr9:133278431	T	C	Blood protein levels	EFO_0008140	Suhre K	28240269	European	2017	0.5933	0.05062	1e-31	+	-	-	-	-	unit decrease	NHGRI-EBI_GWAS_Catalog
rs651007	rs651007	chr9:136153875	chr9:133278431	T	C	Blood protein levels	EFO_0008140	Suhre K	28240269	European	2017	0.2995	0.05192	8e-09	+	-	-	-	-	unit decrease	NHGRI-EBI_GWAS_Catalog
rs651007	rs651007	chr9:136153875	chr9:133278431	T	C	Blood protein levels	EFO_0008140	Suhre K	28240269	European	2017	0.3283	0.0505	8e-11	+	-	-	-	-	unit decrease	NHGRI-EBI_GWAS_Catalog
rs651007	rs651007	chr9:136153875	chr9:133278431	T	C	Blood protein levels	EFO_0008140	Suhre K	28240269	European	2017	0.5352	0.04726	1e-29	+	-	-	-	-	unit decrease	NHGRI-EBI_GWAS_Catalog
rs651007	rs651007	chr9:136153875	chr9:133278431	T	C	Blood protein levels	EFO_0008140	Suhre K	28240269	European	2017	0.4365	0.04867	3e-19	+	-	-	-	-	unit decrease	NHGRI-EBI_GWAS_Catalog
rs651007	rs651007	chr9:136153875	chr9:133278431	T	C	Blood protein levels	EFO_0008140	Suhre K	28240269	European	2017	0.6958	0.04994	4e-44	+	-	-	-	-	unit decrease	NHGRI-EBI_GWAS_Catalog
rs651007	rs651007	chr9:136153875	chr9:133278431	T	C	Blood protein levels	EFO_0008140	Suhre K	28240269	European	2017	0.3726	0.0519	7e-13	+	-	-	-	-	unit decrease	NHGRI-EBI_GWAS_Catalog
rs651007	rs651007	chr9:136153875	chr9:133278431	T	C	Blood protein levels	EFO_0008140	Suhre K	28240269	European	2017	0.5364	0.05092	6e-26	+	-	-	-	-	unit decrease	NHGRI-EBI_GWAS_Catalog
rs651007	rs651007	chr9:136153875	chr9:133278431	T	C	Blood protein levels	EFO_0008140	Suhre K	28240269	European	2017	0.367	0.05031	3e-13	+	-	-	-	-	unit decrease	NHGRI-EBI_GWAS_Catalog
rs651007	rs651007	chr9:136153875	chr9:133278431	T	C	Blood protein levels	EFO_0008140	Suhre K	28240269	European	2017	0.3638	0.05214	3e-12	+	-	-	-	-	unit decrease	NHGRI-EBI_GWAS_Catalog
rs651007	rs651007	chr9:136153875	chr9:133278431	T	C	Blood protein levels	EFO_0008140	Suhre K	28240269	European	2017	0.3649	0.05083	7e-13	+	-	-	-	-	unit decrease	NHGRI-EBI_GWAS_Catalog
rs651007	rs651007	chr9:136153875	chr9:133278431	T	C	Blood protein levels	EFO_0008140	Suhre K	28240269	European	2017	0.3358	0.0511	5e-11	+	-	-	-	-	unit decrease	NHGRI-EBI_GWAS_Catalog
rs651007	rs651007	chr9:136153875	chr9:133278431	T	C	Blood protein levels	EFO_0008140	Suhre K	28240269	European	2017	0.3587	0.05194	5e-12	+	-	-	-	-	unit decrease	NHGRI-EBI_GWAS_Catalog
rs651007	rs651007	chr9:136153875	chr9:133278431	T	C	Blood protein levels	EFO_0008140	Suhre K	28240269	European	2017	0.4016	0.05159	7e-15	+	-	-	-	-	unit decrease	NHGRI-EBI_GWAS_Catalog
rs651007	rs651007	chr9:136153875	chr9:133278431	T	C	E selectin levels	EFO_0004575	Qi L	20147318	European	2010	9.71	0.5049	2e-82	+	-	-	-	-	% variance explained	NHGRI-EBI_GWAS_Catalog
rs651007	rs651007	chr9:136153875	chr9:133278431	T	C	End stage coagulation	EFO_0004634	Williams FM	23381943	European	2013	-0.461	0.04424	2e-25	-	-	-	-	-	unit decrease	NHGRI-EBI_GWAS_Catalog
rs651007	rs651007	chr9:136153875	chr9:133278431	T	C	Hematocrit	EFO_0004348	van Rooij FJA	28017375	Mixed	2016	NA	NA	7e-17	NA	-	-	-	-	-	NHGRI-EBI_GWAS_Catalog
rs651007	rs651007	chr9:136153875	chr9:133278431	T	C	Iron status biomarkers ferritin levels	EFO_0004461;EFO_0004459	Benyamin B	25352340	European	2014	0.05	0.008725	1e-08	+	-	-	-	-	unit decrease	NHGRI-EBI_GWAS_Catalog
rs651007	rs651007	chr9:136153875	chr9:133278431	T	C	Metabolite levels	EFO_0004611	Kim YJ	21909109	East Asian	2011	2.278	0.3916	6e-09	+	-	-	-	-	mg/dL increase	NHGRI-EBI_GWAS_Catalog
rs651007	rs651007	chr9:136153875	chr9:133278431	T	C	Serum alkaline phosphatase levels	EFO_0004533	Li J	24094242	East Asian	2013	0.079	0.004978	1e-56	+	-	-	-	-	U/L decrease	NHGRI-EBI_GWAS_Catalog
rs651007	rs651007	chr9:136153875	chr9:133278431	T	C	Arm fat percentage left	-	Neale B	UKBB	European	2017	0.01287	0.002264	1.319e-08	+	331198	0	331198	1	IVNT	Neale-B_UKBB_EUR_2017
rs651007	rs651007	chr9:136153875	chr9:133278431	T	C	Blood clot in the leg	-	Neale B	UKBB	European	2017	0.006339	0.0004254	3.417e-50	+	336782	6905	329877	1	risk diff	Neale-B_UKBB_EUR_2017
rs651007	rs651007	chr9:136153875	chr9:133278431	T	C	Blood clot in the lung	-	Neale B	UKBB	European	2017	0.003316	0.0002721	3.654e-34	+	336782	2788	333994	1	risk diff	Neale-B_UKBB_EUR_2017
rs651007	rs651007	chr9:136153875	chr9:133278431	T	C	Diastolic blood pressure	EFO_0006336	Neale B	UKBB	European	2017	-0.01918	0.003026	2.34e-10	-	317756	0	317756	1	IVNT	Neale-B_UKBB_EUR_2017
rs651007	rs651007	chr9:136153875	chr9:133278431	T	C	Impedance of arm left	-	Neale B	UKBB	European	2017	0.01289	0.002112	1.052e-09	+	331292	0	331292	1	IVNT	Neale-B_UKBB_EUR_2017
rs651007	rs651007	chr9:136153875	chr9:133278431	T	C	Impedance of arm right	-	Neale B	UKBB	European	2017	0.01185	0.002104	1.778e-08	+	331279	0	331279	1	IVNT	Neale-B_UKBB_EUR_2017
rs651007	rs651007	chr9:136153875	chr9:133278431	T	C	Impedance of leg left	-	Neale B	UKBB	European	2017	-0.01771	0.002727	8.476e-11	-	331296	0	331296	1	IVNT	Neale-B_UKBB_EUR_2017
rs651007	rs651007	chr9:136153875	chr9:133278431	T	C	Impedance of leg right	-	Neale B	UKBB	European	2017	-0.0148	0.002706	4.503e-08	-	331301	0	331301	1	IVNT	Neale-B_UKBB_EUR_2017
rs651007	rs651007	chr9:136153875	chr9:133278431	T	C	Medication for cholesterol, blood pressure or diabetes: cholesterol lowering medication	EFO_0007056	Neale B	UKBB	European	2017	0.01084	0.001865	6.131e-09	+	154702	35840	118862	1	risk diff	Neale-B_UKBB_EUR_2017
rs651007	rs651007	chr9:136153875	chr9:133278431	T	C	No blood clot, bronchitis, emphysema, asthma, rhinitis, eczema or allergy diagnosed by doctor	-	Neale B	UKBB	European	2017	-0.01227	0.001401	1.992e-18	-	336782	228530	108252	1	risk diff	Neale-B_UKBB_EUR_2017
rs651007	rs651007	chr9:136153875	chr9:133278431	T	C	Peak expiratory flow	EFO_0009718	Neale B	UKBB	European	2017	-0.01553	0.002662	5.431e-09	-	307638	0	307638	1	IVNT	Neale-B_UKBB_EUR_2017
rs651007	rs651007	chr9:136153875	chr9:133278431	T	C	Phlebitis and thrombophlebitis	EFO_1001395	Neale B	UKBB	European	2017	0.0023	0.000207	1.166e-28	+	337199	1613	335586	1	risk diff	Neale-B_UKBB_EUR_2017
rs651007	rs651007	chr9:136153875	chr9:133278431	T	C	Pulmonary embolism	EFO_0003827	Neale B	UKBB	European	2017	0.00175	0.00018	2.449e-22	+	337199	1218	335981	1	risk diff	Neale-B_UKBB_EUR_2017
rs651007	rs651007	chr9:136153875	chr9:133278431	T	C	Self-reported deep venous thrombosis	EFO_0003907	Neale B	UKBB	European	2017	0.006254	0.0004208	5.964e-50	+	337159	6767	330392	1	risk diff	Neale-B_UKBB_EUR_2017
rs651007	rs651007	chr9:136153875	chr9:133278431	T	C	Self-reported high cholesterol	EFO_0008111	Neale B	UKBB	European	2017	0.007983	0.0009803	3.862e-16	+	337159	41296	295863	1	risk diff	Neale-B_UKBB_EUR_2017
rs651007	rs651007	chr9:136153875	chr9:133278431	T	C	Self-reported pulmonary embolism + or - dvt	EFO_0003827	Neale B	UKBB	European	2017	0.003361	0.0002724	5.808e-35	+	337159	2801	334358	1	risk diff	Neale-B_UKBB_EUR_2017
rs651007	rs651007	chr9:136153875	chr9:133278431	T	C	Treatment with cholesterol lowering medication	EFO_0007056	Neale B	UKBB	European	2017	0.008181	0.001365	2.036e-09	+	180203	22705	157498	1	risk diff	Neale-B_UKBB_EUR_2017
rs651007	rs651007	chr9:136153875	chr9:133278431	T	C	Treatment with simvastatin	EFO_0007056	Neale B	UKBB	European	2017	0.005395	0.0009485	1.285e-08	+	337159	38492	298667	1	risk diff	Neale-B_UKBB_EUR_2017
rs651007	rs651007	chr9:136153875	chr9:133278431	T	C	Treatment with warfarin	EFO_0007056	Neale B	UKBB	European	2017	0.001673	0.0002997	2.372e-08	+	337159	3404	333755	1	risk diff	Neale-B_UKBB_EUR_2017
rs651007	rs651007	chr9:136153875	chr9:133278431	T	C	Vascular or heart problems diagnosed by doctor: high blood pressure	EFO_0004325	Neale B	UKBB	European	2017	-0.007431	0.00133	2.33e-08	-	336683	91033	245650	1	risk diff	Neale-B_UKBB_EUR_2017
rs651007	rs651007	chr9:136153875	chr9:133278431	T	C	Coronary artery disease	EFO_0000378;EFO_0001645	Nelson CP	28714975	Mixed	2017	0.0661	0.01005	4.91e-11	+	148715	10801	137914	1	log OR	Nelson-CP_CAD_Mixed_2017
rs651007	rs651007	chr9:136153875	chr9:133278431	T	C	High grade serous ovarian cancer	EFO_1001516	Phelan M	28346442	European	2017	0.1131	0.01897	2.73e-09	+	53978	13037	40941	63	log OR	Phelan-M_HGSOC_EUR_2017
rs651007	rs651007	chr9:136153875	chr9:133278431	T	C	Serous invasive ovarian cancer	EFO_1001516	Phelan M	28346442	European	2017	0.1041	0.01848	1.864e-08	+	54990	14049	40941	63	log OR	Phelan-M_Serous-Invasive-Ovarian-Cancer_EUR_2017
rs651007	rs651007	chr9:136153875	chr9:133278431	T	C	Alkaline phosphatase	EFO_0004533	Prins B	28887542	European	2017	-0.03	NA	1.812e-54	-	9961	0	9961	1	lu/l	Prins-B_ALKP_EUR_2017
rs651007	rs651007	chr9:136153875	chr9:133278431	T	C	Ferritin	EFO_0007901;EFO_0004459	Prins B	28887542	European	2017	-0.1	0.02	3.566e-08	-	9961	0	9961	1	ug/l	Prins-B_Ferritin_EUR_2017
rs651007	rs651007	chr9:136153875	chr9:133278431	T	C	Low density lipoprotein	EFO_0004611	Spracklen CN	28334899	East Asian	2017	0.0571	0.0097	1.93e-09	+	31726	0	31726	13	IVNT	Spracklen-CN_LDL_EAS_2017
rs651007	rs651007	chr9:136153875	chr9:133278431	T	C	Total cholesterol	EFO_0004574	Spracklen CN	28334899	East Asian	2017	0.059	0.0097	4.3e-10	+	32012	0	32012	13	IVNT	Spracklen-CN_Total-Cholesterol_EAS_2017
rs651007	rs651007	chr9:136153875	chr9:133278431	T	C	Cholesterol ldl	EFO_0004195	Kim YJ	21909109	East Asian	2011	NA	NA	6e-09	NA	-	-	-	-	-	dbGaP
rs651007	rs651007	chr9:136153875	chr9:133278431	T	C	E selectin	-	Qi L	20147318	European	2010	NA	NA	2e-82	NA	-	-	-	-	-	dbGaP
rs651007	rs651007	chr9:136153875	chr9:133278431	T	C	Coronary artery disease	EFO_0000378;EFO_0001645	van der Harst P	29212778	Mixed	2018	0.0525	0.0069	3.604e-14	+	547261	122733	424528	2	log OR	van-der-Harst-P_CAD_Mixed_2018
rs6804915	rs6804915	chr3:170627909	chr3:170910120	A	C	Arm fat mass left	-	Neale B	UKBB	European	2017	0.01602	0.002624	1.034e-09	+	331164	0	331164	1	IVNT	Neale-B_UKBB_EUR_2017
rs6804915	rs6804915	chr3:170627909	chr3:170910120	A	C	Arm fat mass right	-	Neale B	UKBB	European	2017	0.01605	0.002624	9.568e-10	+	331226	0	331226	1	IVNT	Neale-B_UKBB_EUR_2017
rs6804915	rs6804915	chr3:170627909	chr3:170910120	A	C	Arm fat percentage left	-	Neale B	UKBB	European	2017	0.01115	0.002027	3.758e-08	+	331198	0	331198	1	IVNT	Neale-B_UKBB_EUR_2017
rs6804915	rs6804915	chr3:170627909	chr3:170910120	A	C	Arm fat percentage right	-	Neale B	UKBB	European	2017	0.01115	0.002036	4.403e-08	+	331249	0	331249	1	IVNT	Neale-B_UKBB_EUR_2017
rs6804915	rs6804915	chr3:170627909	chr3:170910120	A	C	Basal metabolic rate	EFO_0007777	Neale B	UKBB	European	2017	0.009721	0.001775	4.374e-08	+	331307	0	331307	1	IVNT	Neale-B_UKBB_EUR_2017
rs6804915	rs6804915	chr3:170627909	chr3:170910120	A	C	Body mass index	EFO_0004340	Neale B	UKBB	European	2017	0.01754	0.002648	3.475e-11	+	336107	0	336107	1	IVNT	Neale-B_UKBB_EUR_2017
rs6804915	rs6804915	chr3:170627909	chr3:170910120	A	C	Hip circumference	EFO_0005093	Neale B	UKBB	European	2017	0.01668	0.002651	3.117e-10	+	336601	0	336601	1	IVNT	Neale-B_UKBB_EUR_2017
rs6804915	rs6804915	chr3:170627909	chr3:170910120	A	C	Leg fat mass left	-	Neale B	UKBB	European	2017	0.01227	0.002116	6.783e-09	+	331275	0	331275	1	IVNT	Neale-B_UKBB_EUR_2017
rs6804915	rs6804915	chr3:170627909	chr3:170910120	A	C	Leg fat mass right	-	Neale B	UKBB	European	2017	0.01201	0.002141	2.025e-08	+	331293	0	331293	1	IVNT	Neale-B_UKBB_EUR_2017
rs6804915	rs6804915	chr3:170627909	chr3:170910120	A	C	Trunk fat mass	EFO_0005409	Neale B	UKBB	European	2017	0.01502	0.002696	2.521e-08	+	331093	0	331093	1	IVNT	Neale-B_UKBB_EUR_2017
rs6804915	rs6804915	chr3:170627909	chr3:170910120	A	C	Waist circumference	EFO_0004342	Neale B	UKBB	European	2017	0.01426	0.002371	1.81e-09	+	336639	0	336639	1	IVNT	Neale-B_UKBB_EUR_2017
rs6804915	rs6804915	chr3:170627909	chr3:170910120	A	C	Weight	EFO_0004338	Neale B	UKBB	European	2017	0.01477	0.002339	2.732e-10	+	336227	0	336227	1	IVNT	Neale-B_UKBB_EUR_2017
rs6804915	rs6804915	chr3:170627909	chr3:170910120	A	C	Whole body fat mass	-	Neale B	UKBB	European	2017	0.01479	0.002612	1.504e-08	+	330762	0	330762	1	IVNT	Neale-B_UKBB_EUR_2017
rs6877043	rs6877043	chr5:154048367	chr5:154668807	C	T	High light scatter percentage of red cells	EFO_0004586	Astle W	27863252	European	2016	0.02129	0.003746	1.324e-08	+	173480	0	173480	2	IVNT	Astle-W_Blood-Cell-Traits_EUR_2016
rs6877043	rs6877043	chr5:154048367	chr5:154668807	C	T	Mean corpuscular hemoglobin	EFO_0004586	Astle W	27863252	European	2016	0.04052	0.0037	6.454e-28	+	173480	0	173480	2	IVNT	Astle-W_Blood-Cell-Traits_EUR_2016
rs6877043	rs6877043	chr5:154048367	chr5:154668807	C	T	Mean corpuscular hemoglobin concentration	EFO_0004586	Astle W	27863252	European	2016	0.0238	0.00362	4.896e-11	+	173480	0	173480	2	IVNT	Astle-W_Blood-Cell-Traits_EUR_2016
rs6877043	rs6877043	chr5:154048367	chr5:154668807	C	T	Mean corpuscular volume	EFO_0004586	Astle W	27863252	European	2016	0.03207	0.00369	3.575e-18	+	173480	0	173480	2	IVNT	Astle-W_Blood-Cell-Traits_EUR_2016
rs6877043	rs6877043	chr5:154048367	chr5:154668807	C	T	Reticulocyte count	EFO_0004586	Astle W	27863252	European	2016	0.024	0.003752	1.585e-10	+	173480	0	173480	2	IVNT	Astle-W_Blood-Cell-Traits_EUR_2016
rs6877043	rs6877043	chr5:154048367	chr5:154668807	C	T	Reticulocyte fraction of red cells	EFO_0004586	Astle W	27863252	European	2016	0.02875	0.003749	1.735e-14	+	173480	0	173480	2	IVNT	Astle-W_Blood-Cell-Traits_EUR_2016
rs7127313	rs7127313	chr11:100508897	chr11:100638166	C	T	Lymphocyte count	EFO_0004586	Astle W	27863252	European	2016	-0.02242	0.003799	3.572e-09	-	173480	0	173480	2	IVNT	Astle-W_Blood-Cell-Traits_EUR_2016
rs7127313	rs7127313	chr11:100508897	chr11:100638166	C	T	Plateletcrit	EFO_0004586	Astle W	27863252	European	2016	-0.02603	0.00386	1.549e-11	-	173480	0	173480	2	IVNT	Astle-W_Blood-Cell-Traits_EUR_2016
rs7127313	rs7127313	chr11:100508897	chr11:100638166	C	T	Red cell distribution width	EFO_0004586	Astle W	27863252	European	2016	-0.02155	0.003734	7.877e-09	-	173480	0	173480	2	IVNT	Astle-W_Blood-Cell-Traits_EUR_2016
rs7190771	rs7190771	chr16:28590030	chr16:28578709	G	A	Body mass index	EFO_0004340	Akiyama M	28892062	East Asian	2017	-0.03379	0.005355	2.792e-10	-	173430	0	173430	3	IVNT	Akiyama-M_BMI_EAS_2017
rs7190771	rs7190771	chr16:28590030	chr16:28578709	G	A	Mean corpuscular volume	EFO_0004586	Astle W	27863252	European	2016	-0.02151	0.003632	3.142e-09	-	173480	0	173480	2	IVNT	Astle-W_Blood-Cell-Traits_EUR_2016
rs7190771	rs7190771	chr16:28590030	chr16:28578709	G	A	Red blood cell count	EFO_0004586	Astle W	27863252	European	2016	0.02013	0.00366	3.814e-08	+	173480	0	173480	2	IVNT	Astle-W_Blood-Cell-Traits_EUR_2016
rs7190771	rs7190771	chr16:28590030	chr16:28578709	G	A	Inflammatory bowel disease	EFO_0003767	IBDGC	26192919	European	2015	-0.0965	0.0175	3.793e-08	-	34652	12882	21770	15	log OR	IBDGC_IBD_EUR_2015
rs7198799	rs7198799	chr16:68818390	chr16:68784487	C	T	High light scatter percentage of red cells	EFO_0004586	Astle W	27863252	European	2016	0.03009	0.003932	1.978e-14	+	173480	0	173480	2	IVNT	Astle-W_Blood-Cell-Traits_EUR_2016
rs7198799	rs7198799	chr16:68818390	chr16:68784487	C	T	High light scatter reticulocyte count	EFO_0004586	Astle W	27863252	European	2016	0.02789	0.003932	1.318e-12	+	173480	0	173480	2	IVNT	Astle-W_Blood-Cell-Traits_EUR_2016
rs7198799	rs7198799	chr16:68818390	chr16:68784487	C	T	Mean corpuscular hemoglobin	EFO_0004586	Astle W	27863252	European	2016	0.02572	0.00388	3.379e-11	+	173480	0	173480	2	IVNT	Astle-W_Blood-Cell-Traits_EUR_2016
rs7198799	rs7198799	chr16:68818390	chr16:68784487	C	T	Mean corpuscular volume	EFO_0004586	Astle W	27863252	European	2016	0.025	0.003869	1.036e-10	+	173480	0	173480	2	IVNT	Astle-W_Blood-Cell-Traits_EUR_2016
rs7198799	rs7198799	chr16:68818390	chr16:68784487	C	T	Red cell distribution width	EFO_0004586	Astle W	27863252	European	2016	-0.03339	0.003881	7.592e-18	-	173480	0	173480	2	IVNT	Astle-W_Blood-Cell-Traits_EUR_2016
rs7198799	rs7198799	chr16:68818390	chr16:68784487	C	T	Reticulocyte count	EFO_0004586	Astle W	27863252	European	2016	0.02787	0.003938	1.466e-12	+	173480	0	173480	2	IVNT	Astle-W_Blood-Cell-Traits_EUR_2016
rs7198799	rs7198799	chr16:68818390	chr16:68784487	C	T	Reticulocyte fraction of red cells	EFO_0004586	Astle W	27863252	European	2016	0.03169	0.003936	8.275e-16	+	173480	0	173480	2	IVNT	Astle-W_Blood-Cell-Traits_EUR_2016
rs737092	rs737092	chr20:55990405	chr20:57415349	T	C	Immature fraction of reticulocytes	EFO_0004586	Astle W	27863252	European	2016	-0.04082	0.00358	3.964e-30	-	173480	0	173480	2	IVNT	Astle-W_Blood-Cell-Traits_EUR_2016
rs737092	rs737092	chr20:55990405	chr20:57415349	T	C	Mean corpuscular hemoglobin	EFO_0004586	Astle W	27863252	European	2016	-0.07232	0.003571	3.27e-91	-	173480	0	173480	2	IVNT	Astle-W_Blood-Cell-Traits_EUR_2016
rs737092	rs737092	chr20:55990405	chr20:57415349	T	C	Mean corpuscular volume	EFO_0004586	Astle W	27863252	European	2016	-0.08233	0.00356	2.63e-118	-	173480	0	173480	2	IVNT	Astle-W_Blood-Cell-Traits_EUR_2016
rs737092	rs737092	chr20:55990405	chr20:57415349	T	C	Red blood cell count	EFO_0004586	Astle W	27863252	European	2016	0.03546	0.003588	4.922e-23	+	173480	0	173480	2	IVNT	Astle-W_Blood-Cell-Traits_EUR_2016
rs737092	rs737092	chr20:55990405	chr20:57415349	T	C	Red cell distribution width	EFO_0004586	Astle W	27863252	European	2016	0.02744	0.00357	1.517e-14	+	173480	0	173480	2	IVNT	Astle-W_Blood-Cell-Traits_EUR_2016
rs737092	rs737092	chr20:55990405	chr20:57415349	T	C	Reticulocyte count	EFO_0004586	Astle W	27863252	European	2016	0.02117	0.003619	4.927e-09	+	173480	0	173480	2	IVNT	Astle-W_Blood-Cell-Traits_EUR_2016
rs737092	rs737092	chr20:55990405	chr20:57415349	T	C	Mean corpuscular hemoglobin MCH	EFO_0004527	van der Harst P	23222517	Mixed	2012	NA	NA	6.4e-11	NA	71861	-	-	-	-	GRASP
rs737092	rs737092	chr20:55990405	chr20:57415349	T	C	Mean corpuscular hemoglobin concentration	EFO_0004528	van der Harst P	23222517	Mixed	2012	NA	NA	6.39e-11	NA	71861	-	-	-	-	GRASP
rs737092	rs737092	chr20:55990405	chr20:57415349	T	C	Mean corpuscular volume	EFO_0004526	van der Harst P	23222517	Mixed	2012	NA	NA	3.98e-13	NA	71861	-	-	-	-	GRASP
rs737092	rs737092	chr20:55990405	chr20:57415349	T	C	Red blood cell count RBC	EFO_0004305	van der Harst P	23222517	Mixed	2012	NA	NA	9.86e-09	NA	71861	-	-	-	-	GRASP
rs737092	rs737092	chr20:55990405	chr20:57415349	T	C	Immature fraction of reticulocytes	EFO_0007986	Astle W	27863252	European	2016	-0.04082	0.00358	4e-30	-	-	-	-	-	unit increase	NHGRI-EBI_GWAS_Catalog
rs737092	rs737092	chr20:55990405	chr20:57415349	T	C	Mean corpuscular hemoglobin	EFO_0004527	van Rooij FJA	28017375	Mixed	2016	NA	NA	1e-08	NA	-	-	-	-	-	NHGRI-EBI_GWAS_Catalog
rs737092	rs737092	chr20:55990405	chr20:57415349	T	C	Mean corpuscular hemoglobin	EFO_0004527	van Rooij FJA	28017375	Mixed	2016	0.0039	0.0007038	3e-08	+	-	-	-	-	unit decrease	NHGRI-EBI_GWAS_Catalog
rs737092	rs737092	chr20:55990405	chr20:57415349	T	C	Mean corpuscular volume	EFO_0004526	van Rooij FJA	28017375	Mixed	2016	NA	NA	2e-19	NA	-	-	-	-	-	NHGRI-EBI_GWAS_Catalog
rs737092	rs737092	chr20:55990405	chr20:57415349	T	C	Red blood cell count	EFO_0004305	Astle W	27863252	European	2016	-0.03546	0.003589	5e-23	-	-	-	-	-	unit decrease	NHGRI-EBI_GWAS_Catalog
rs737092	rs737092	chr20:55990405	chr20:57415349	T	C	Red blood cell traits	EFO_0004527	van der Harst P	23222517	Mixed	2012	-0.216	0.02977	4e-13	-	-	-	-	-	unit increase	NHGRI-EBI_GWAS_Catalog
rs7547793	rs7547793	chr1:203653544	chr1:203684416	A	C	Hemoglobin concentration	EFO_0004586	Astle W	27863252	European	2016	0.03797	0.005937	1.59e-10	+	173480	0	173480	2	IVNT	Astle-W_Blood-Cell-Traits_EUR_2016
rs7547793	rs7547793	chr1:203653544	chr1:203684416	A	C	Lymphocyte count	EFO_0004586	Astle W	27863252	European	2016	0.03725	0.006025	6.304e-10	+	173480	0	173480	2	IVNT	Astle-W_Blood-Cell-Traits_EUR_2016
rs7547793	rs7547793	chr1:203653544	chr1:203684416	A	C	Mean corpuscular hemoglobin concentration	EFO_0004586	Astle W	27863252	European	2016	0.09267	0.005799	1.776e-57	+	173480	0	173480	2	IVNT	Astle-W_Blood-Cell-Traits_EUR_2016
rs7547793	rs7547793	chr1:203653544	chr1:203684416	A	C	Mean corpuscular volume	EFO_0004586	Astle W	27863252	European	2016	-0.0452	0.005905	1.935e-14	-	173480	0	173480	2	IVNT	Astle-W_Blood-Cell-Traits_EUR_2016
rs7547793	rs7547793	chr1:203653544	chr1:203684416	A	C	Red cell distribution width	EFO_0004586	Astle W	27863252	European	2016	-0.06398	0.005924	3.41e-27	-	173480	0	173480	2	IVNT	Astle-W_Blood-Cell-Traits_EUR_2016
rs76533333	rs76533333	chr13:113352916	chr13:112698602	A	G	Mean corpuscular volume	EFO_0004586	Astle W	27863252	European	2016	0.03752	0.00618	1.278e-09	+	173480	0	173480	2	IVNT	Astle-W_Blood-Cell-Traits_EUR_2016
rs76533333	rs76533333	chr13:113352916	chr13:112698602	A	G	Red cell distribution width	EFO_0004586	Astle W	27863252	European	2016	-0.06819	0.006197	3.655e-28	-	173480	0	173480	2	IVNT	Astle-W_Blood-Cell-Traits_EUR_2016
rs76533333	rs76533333	chr13:113352916	chr13:112698602	A	G	Reticulocyte fraction of red cells	EFO_0004586	Astle W	27863252	European	2016	0.03713	0.006285	3.462e-09	+	173480	0	173480	2	IVNT	Astle-W_Blood-Cell-Traits_EUR_2016
rs76533333	rs76533333	chr13:113352916	chr13:112698602	A	G	Red cell distribution width	EFO_0005192	Astle W	27863252	European	2016	-0.06819	0.006201	4e-28	-	-	-	-	-	unit increase	NHGRI-EBI_GWAS_Catalog
rs7861647	rs7861647	chr9:79977386	chr9:77362470	C	T	Reticulocyte count	EFO_0004586	Astle W	27863252	European	2016	0.02908	0.004408	4.169e-11	+	173480	0	173480	2	IVNT	Astle-W_Blood-Cell-Traits_EUR_2016
rs7861647	rs7861647	chr9:79977386	chr9:77362470	C	T	Reticulocyte fraction of red cells	EFO_0004586	Astle W	27863252	European	2016	0.0287	0.004406	7.257e-11	+	173480	0	173480	2	IVNT	Astle-W_Blood-Cell-Traits_EUR_2016
rs7903146	rs7903146	chr10:114758349	chr10:112998590	C	T	Body mass index males	EFO_0004340	Akiyama M	28892062	East Asian	2017	0.07434	0.01161	1.528e-10	+	90992	0	90992	3	IVNT	Akiyama-M_BMI-M_EAS_2017
rs7903146	rs7903146	chr10:114758349	chr10:112998590	C	T	Body mass index	EFO_0004340	Akiyama M	28892062	East Asian	2017	0.05685	0.008601	3.849e-11	+	173430	0	173430	3	IVNT	Akiyama-M_BMI_EAS_2017
rs7903146	rs7903146	chr10:114758349	chr10:112998590	C	T	Type II diabetes adjusted for BMI	EFO_0001360	DIAGRAM	28566273	European	2017	-0.33	0.016	3.2e-94	-	159208	26676	132532	18	log OR	DIAGRAM_T2D-adjusted-BMI_EUR_2017
rs7903146	rs7903146	chr10:114758349	chr10:112998590	C	T	Type II diabetes	EFO_0001360	DIAGRAM	22885922	European	2012	-0.3365	0.01998	5.5e-65	-	63390	9580	53810	12	log OR	DIAGRAM_T2D_EUR_2012
rs7903146	rs7903146	chr10:114758349	chr10:112998590	C	T	Type II diabetes	EFO_0001360	DIAGRAM	28566273	European	2017	-0.29	0.013	9.3e-108	-	159208	26676	132532	18	log OR	DIAGRAM_T2D_EUR_2017
rs7903146	rs7903146	chr10:114758349	chr10:112998590	C	T	Type II diabetes	EFO_0001360	DIAGRAM	24509480	Mixed	2014	-0.2852	0.01535	7.8e-75	-	110452	26488	83964	4	log OR	DIAGRAM_T2D_Mixed_2014
rs7903146	rs7903146	chr10:114758349	chr10:112998590	C	T	Maternal effects on offspring birthweight	EFO_0004344	EGGC	29309628	European	2018	-0.0335	0.0059	1.2e-08	-	68253	0	68253	25	Z-score	EGGC_MBW_EUR_2018
rs7903146	rs7903146	chr10:114758349	chr10:112998590	C	T	Body mass index in males greater than 50 years of age	EFO_0004340	GIANT	26426971	European	2015	0.037	0.0055	1.5e-11	+	91689	0	91689	114	IVNT	GIANT_BMI-M-GT-50_EUR_2015
rs7903146	rs7903146	chr10:114758349	chr10:112998590	C	T	Body mass index in males	EFO_0004340	GIANT	25673413	Mixed	2015	0.0294	0.0045	3.894e-11	+	152877	0	152877	106	IVNT	GIANT_BMI-M_Mixed_2015
[truncated: 353 more rows]

## Sheet: Table S18
Table S18 the PhenoScanner search result of 38 SNPs which was instrumental variables of FI to dental caries.
[truncated: 1,031 more rows]

## Sheet: Table S19
Table S19 A total of 39 SNPs of T1DM was chosen as instrumental factors for replication cohort after reviewing the GWAS summary statistics.
[truncated: 40 more rows]

[truncated: 4 more sheets: Table S20, Table S21, Table S22, Table S23]
