# Supplementary material for: Type 1 diabetes, glycemic traits, and risk of dental caries: a Mendelian randomization study
Source: Front Genet. 2023 Oct 10;14:1230113. doi: 10.3389/fgene.2023.1230113 (PMC10597668; doi:10.3389/fgene.2023.1230113)
Supplement: Supplementary file 1 [file DataSheet1.ZIP › Supplementary Table S3 .xls]

## Sheet: Supplementary Table S2
Table S3 A total of 39 SNPs of T1DM was chosen as instrumental factors after reviewing the GWAS summary statistics.
SNP	effect_allele.exposure	other_allele.exposure	effect_allele.outcome	other_allele.outcome	beta.exposure	beta.outcome	eaf.exposure	eaf.outcome	remove	palindromic	ambiguous	chr	pos	se.outcome	samplesize.outcome	pval.outcome	outcome	outcome.deprecated	mr_keep.outcome	data_source.outcome	chr.exposure	pos.exposure	se.exposure	pval.exposure	samplesize.exposure	exposure	mr_keep.exposure	pval_origin.exposure	data_source.exposure	action	mr_keep	F	R2
rs10183097	C	T	C	T	0.2053	0.0492	0.1362	0.1518	FALSE	FALSE	FALSE	2	74914779	0.0312	NA	0.1143	Dental caries	Dental caries || ||	TRUE	igd	2	74914779	0.0322	1.82e-10	24840	Type 1 diabetes	TRUE	reported	igd	2	TRUE	40.6505	0.00163382
rs1027769	T	G	T	G	-0.9962	0.065	0.9966	0.9765	FALSE	FALSE	FALSE	3	131984573	0.0741	NA	0.3804	Dental caries	Dental caries || ||	TRUE	igd	3	131984573	0.1588	3.52e-10	24840	Type 1 diabetes	TRUE	reported	igd	2	TRUE	39.3543	0.0015818
rs10760335	G	A	G	A	0.1357	-0.0375	0.3205	0.3107	FALSE	FALSE	FALSE	9	126981215	0.0241	NA	0.1191	Dental caries	Dental caries || ||	TRUE	igd	9	126981215	0.0243	2.43e-08	24840	Type 1 diabetes	TRUE	reported	igd	2	TRUE	31.1851	0.00125387
rs10774624	A	G	A	G	-0.2556	-0.0842	0.5037	0.5968	FALSE	FALSE	FALSE	12	111833788	0.0228	NA	0.000224698	Dental caries	Dental caries || ||	TRUE	igd	12	111833788	0.0244	1.34e-25	24840	Type 1 diabetes	TRUE	reported	igd	2	TRUE	109.734	0.00439821
rs10830227	A	G	A	G	0.1582	0.0273	0.5741	0.5101	FALSE	FALSE	FALSE	11	88890822	0.0223	NA	0.2213	Dental caries	Dental caries || ||	TRUE	igd	11	88890822	0.0233	1.02e-11	24840	Type 1 diabetes	TRUE	reported	igd	2	TRUE	46.1	0.00185244
rs10865468	C	G	C	G	-0.1624	0.0344	0.2527	0.3107	FALSE	TRUE	FALSE	2	84040260	0.0241	NA	0.153	Dental caries	Dental caries || ||	TRUE	igd	2	84040260	0.0277	4.66e-09	24840	Type 1 diabetes	TRUE	reported	igd	2	TRUE	34.3726	0.00138185
rs10911399	G	A	G	A	-0.3707	-0.0244	0.0455	0.0272	FALSE	FALSE	FALSE	1	183646903	0.0684	NA	0.7214	Dental caries	Dental caries || ||	TRUE	igd	1	183646903	0.064	6.75e-09	24840	Type 1 diabetes	TRUE	reported	igd	2	TRUE	33.5494	0.0013488
rs1131017	G	C	G	C	-0.2461	-0.0189	0.5803	0.5774	FALSE	TRUE	TRUE	12	56435929	0.0226	NA	0.4027	Dental caries	Dental caries || ||	TRUE	igd	12	56435929	0.0238	4.24e-25	24840	Type 1 diabetes	TRUE	reported	igd	2	FALSE	106.923	0.004286
rs11571297	C	T	C	T	-0.1964	-0.0359	0.4844	0.3714	FALSE	FALSE	FALSE	2	204745003	0.023	NA	0.1192	Dental caries	Dental caries || ||	TRUE	igd	2	204745003	0.0237	1.11e-16	24840	Type 1 diabetes	TRUE	reported	igd	2	TRUE	68.673	0.00275699
rs12722495	C	T	C	T	-0.3145	0.1021	0.1122	0.06441	FALSE	FALSE	FALSE	10	6097283	0.0454	NA	0.0243899	Dental caries	Dental caries || ||	TRUE	igd	10	6097283	0.0408	1.27e-14	24840	Type 1 diabetes	TRUE	reported	igd	2	TRUE	59.4184	0.00238634
rs13182737	A	G	A	G	0.1465	-0.0245	0.2553	0.2924	FALSE	FALSE	FALSE	5	37642210	0.0245	NA	0.3177	Dental caries	Dental caries || ||	TRUE	igd	5	37642210	0.0259	1.49e-08	24840	Type 1 diabetes	TRUE	reported	igd	2	TRUE	31.9945	0.00128637
rs17125653	A	T	A	T	0.2355	0.0385	0.077	0.1313	FALSE	TRUE	FALSE	14	89771348	0.0331	NA	0.2447	Dental caries	Dental caries || ||	TRUE	igd	14	89771348	0.0402	4.75e-09	24840	Type 1 diabetes	TRUE	reported	igd	2	TRUE	34.3186	0.00137968
rs1869449	A	G	A	G	0.1769	0.0063	0.2967	0.272	FALSE	FALSE	FALSE	2	33613232	0.025	NA	0.8015	Dental caries	Dental caries || ||	TRUE	igd	2	33613232	0.0269	4.55e-11	24840	Type 1 diabetes	TRUE	reported	igd	2	TRUE	43.2465	0.00173798
rs192324744	G	T	G	T	0.562	0.0233	0.0131	0.01499	FALSE	FALSE	FALSE	2	142300935	0.0914	NA	0.7988	Dental caries	Dental caries || ||	TRUE	igd	2	142300935	0.0875	1.36e-10	24840	Type 1 diabetes	TRUE	reported	igd	2	TRUE	41.2531	0.001658
rs194749	C	T	C	T	-0.1638	0.0045	0.2455	0.2778	FALSE	FALSE	FALSE	14	69273905	0.0249	NA	0.858	Dental caries	Dental caries || ||	TRUE	igd	14	69273905	0.0281	5.37e-09	24840	Type 1 diabetes	TRUE	reported	igd	2	TRUE	33.9794	0.00136606
rs202520	G	A	G	A	-0.1573	0.0166	0.7222	0.6629	FALSE	FALSE	FALSE	20	1675292	0.0236	NA	0.481599	Dental caries	Dental caries || ||	TRUE	igd	20	1675292	0.0256	7.97e-10	24840	Type 1 diabetes	TRUE	reported	igd	2	TRUE	37.7553	0.00151763
rs206763	A	G	A	G	0.6792	0.1138	0.0202	0.01575	FALSE	FALSE	FALSE	6	32970197	0.0897	NA	0.2043	Dental caries	Dental caries || ||	TRUE	igd	6	32970197	0.0779	2.93e-18	24840	Type 1 diabetes	TRUE	reported	igd	2	TRUE	76.0187	0.003051
rs2071647	A	T	A	T	0.1526	0	0.2755	0.2609	FALSE	TRUE	FALSE	12	9914005	0.0253	NA	0.9992	Dental caries	Dental caries || ||	TRUE	igd	12	9914005	0.0258	3.3e-09	24840	Type 1 diabetes	TRUE	reported	igd	2	TRUE	34.984	0.00140639
rs2111485	G	A	G	A	0.1577	0.0176	0.6033	0.5823	FALSE	FALSE	FALSE	2	163110536	0.0226	NA	0.4361	Dental caries	Dental caries || ||	TRUE	igd	2	163110536	0.0248	1.89e-10	24840	Type 1 diabetes	TRUE	reported	igd	2	TRUE	40.4352	0.00162518
rs2144013	G	A	G	A	0.2234	0.0108	0.2093	0.1929	FALSE	FALSE	FALSE	6	33065993	0.0284	NA	0.7042	Dental caries	Dental caries || ||	TRUE	igd	6	33065993	0.0317	1.76e-12	24840	Type 1 diabetes	TRUE	reported	igd	2	TRUE	49.6647	0.00199539
rs2269247	T	C	T	C	0.1709	0.0203	0.1804	0.3068	FALSE	FALSE	FALSE	1	64107284	0.0243	NA	0.4021	Dental caries	Dental caries || ||	TRUE	igd	1	64107284	0.0295	7.28e-09	24840	Type 1 diabetes	TRUE	reported	igd	2	TRUE	33.5614	0.00134928
rs231971	G	A	G	A	0.2411	-0.0719	0.1026	0.03883	FALSE	FALSE	FALSE	16	28536519	0.0581	NA	0.2154	Dental caries	Dental caries || ||	TRUE	igd	16	28536519	0.0399	1.55e-09	24840	Type 1 diabetes	TRUE	reported	igd	2	TRUE	36.5131	0.00146777
rs34296259	A	T	A	T	0.6637	0.001	0.0082	0.05247	FALSE	TRUE	FALSE	9	12903066	0.0503	NA	0.9844	Dental caries	Dental caries || ||	TRUE	igd	9	12903066	0.1171	1.43e-08	24840	Type 1 diabetes	TRUE	reported	igd	2	TRUE	32.124	0.00129157
rs34536443	C	G	C	G	-0.4139	-0.0686	0.0515	0.03055	FALSE	TRUE	FALSE	19	10463118	0.0654	NA	0.2947	Dental caries	Dental caries || ||	TRUE	igd	19	10463118	0.0665	4.84e-10	24840	Type 1 diabetes	TRUE	reported	igd	2	TRUE	38.7389	0.00155711
rs34954	A	C	C	G	-0.4912	0.0688	0.0443	0.07795	TRUE	FALSE	FALSE	5	75998201	0.042	NA	0.1014	Dental caries	Dental caries || ||	TRUE	igd	5	75998201	0.0863	1.25e-08	24840	Type 1 diabetes	TRUE	reported	igd	2	FALSE	32.3963	0.0013025
rs4566101	C	T	C	T	0.1755	-0.0172	0.2697	0.2814	FALSE	FALSE	FALSE	15	49219631	0.0248	NA	0.4866	Dental caries	Dental caries || ||	TRUE	igd	15	49219631	0.0255	6.23e-12	24840	Type 1 diabetes	TRUE	reported	igd	2	TRUE	47.3668	0.00190325
rs506770	C	G	C	G	1.0048	0.1035	0.768	0.7871	FALSE	TRUE	FALSE	6	31785228	0.0276	NA	0.000178698	Dental caries	Dental caries || ||	TRUE	igd	6	31785228	0.0426	3.33e-123	24840	Type 1 diabetes	TRUE	reported	igd	2	TRUE	556.34	0.0219063
rs55996894	C	G	C	G	-0.1785	-0.0288	0.204	0.1506	FALSE	TRUE	FALSE	14	101302463	0.0314	NA	0.3588	Dental caries	Dental caries || ||	TRUE	igd	14	101302463	0.0323	3.13e-08	24840	Type 1 diabetes	TRUE	reported	igd	2	TRUE	30.5402	0.00122797
rs59680223	T	C	T	C	0.6421	0.0636	0.0081	0.01627	FALSE	FALSE	FALSE	12	74547684	0.0885	NA	0.472	Dental caries	Dental caries || ||	TRUE	igd	12	74547684	0.1032	5e-10	24840	Type 1 diabetes	TRUE	reported	igd	2	TRUE	38.712	0.00155603
rs62410259	A	G	A	G	-0.3796	0.0019	0.077	0.07976	FALSE	FALSE	FALSE	4	41713671	0.0413	NA	0.9639	Dental caries	Dental caries || ||	TRUE	igd	4	41713671	0.0533	1.02e-12	24840	Type 1 diabetes	TRUE	reported	igd	2	TRUE	50.7222	0.00203779
rs6679677	A	C	A	C	0.6527	0.0147	0.0993	0.147	FALSE	FALSE	FALSE	1	114303808	0.0313	NA	0.6386	Dental caries	Dental caries || ||	TRUE	igd	1	114303808	0.0346	3.42e-79	24840	Type 1 diabetes	TRUE	reported	igd	2	TRUE	355.857	0.0141236
rs6719660	G	A	G	A	0.2918	-0.0641	0.9354	0.9601	FALSE	FALSE	FALSE	2	130096389	0.0572	NA	0.2618	Dental caries	Dental caries || ||	TRUE	igd	2	130096389	0.0524	2.52e-08	24840	Type 1 diabetes	TRUE	reported	igd	2	TRUE	31.0104	0.00124685
rs689	T	A	T	A	0.7004	0.0311	0.7109	0.7908	FALSE	TRUE	FALSE	11	2182224	0.0277	NA	0.2624	Dental caries	Dental caries || ||	TRUE	igd	11	2182224	0.0354	2.3e-87	24840	Type 1 diabetes	TRUE	reported	igd	2	TRUE	391.459	0.0155147
rs6909461	C	A	C	A	-0.314	0.0292	0.2529	0.309	FALSE	FALSE	FALSE	6	31353950	0.0289	NA	0.3111	Dental caries	Dental caries || ||	TRUE	igd	6	31353950	0.0332	3.06e-21	24840	Type 1 diabetes	TRUE	reported	igd	2	TRUE	89.4506	0.00358815
rs741172	T	C	T	C	-0.2034	0.0237	0.3205	0.2902	FALSE	FALSE	FALSE	16	11200798	0.0246	NA	0.3361	Dental caries	Dental caries || ||	TRUE	igd	16	11200798	0.0258	3.11e-15	24840	Type 1 diabetes	TRUE	reported	igd	2	TRUE	62.1531	0.00249589
rs8056814	A	G	A	G	0.2641	0.0126	0.0793	0.08263	FALSE	FALSE	FALSE	16	75252327	0.0405	NA	0.756	Dental caries	Dental caries || ||	TRUE	igd	16	75252327	0.0415	1.99e-10	24840	Type 1 diabetes	TRUE	reported	igd	2	TRUE	40.4987	0.00162773
rs9273363	A	C	A	C	1.2786	0.051	0.3317	0.2792	FALSE	FALSE	FALSE	6	32626272	0.0263	NA	0.0522204	Dental caries	Dental caries || ||	TRUE	igd	6	32626272	0.0334	1e-200	24840	Type 1 diabetes	TRUE	reported	igd	2	TRUE	1465.47	0.0557096
rs9296062	C	G	C	G	0.6913	-0.0313	0.0509	0.07338	FALSE	TRUE	FALSE	6	32895894	0.0428	NA	0.4648	Dental caries	Dental caries || ||	TRUE	igd	6	32895894	0.054	1.37e-37	24840	Type 1 diabetes	TRUE	reported	igd	2	TRUE	163.887	0.00655448
rs9468618	T	C	T	C	-0.3009	-0.0438	0.0975	0.0557	FALSE	FALSE	FALSE	6	29750776	0.0485	NA	0.3663	Dental caries	Dental caries || ||	TRUE	igd	6	29750776	0.0489	7.53e-10	24840	Type 1 diabetes	TRUE	reported	igd	2	TRUE	37.864	0.001522
