# Supplementary material for: Type 1 diabetes, glycemic traits, and risk of dental caries: a Mendelian randomization study
Source: Front Genet. 2023 Oct 10;14:1230113. doi: 10.3389/fgene.2023.1230113 (PMC10597668; doi:10.3389/fgene.2023.1230113)
Supplement: Supplementary file 1 [file DataSheet1.ZIP › Supplementary Table S4.xls]

## Sheet: Supplementary Table S8
Table S4 A total of 66 SNPs of FG was chosen as instrumental factors after reviewing the GWAS summary statistics.
SNP	effect_allele.exposure	other_allele.exposure	effect_allele.outcome	other_allele.outcome	beta.exposure	beta.outcome	eaf.exposure	eaf.outcome	remove	palindromic	ambiguous	chr	pos	se.outcome	samplesize.outcome	pval.outcome	originalname.outcome	outcome.deprecated	mr_keep.outcome	data_source.outcome	proxy.outcome	target_snp.outcome	proxy_snp.outcome	target_a1.outcome	target_a2.outcome	proxy_a1.outcome	proxy_a2.outcome	chr.exposure	pos.exposure	se.exposure	pval.exposure	samplesize.exposure	mr_keep.exposure	pval_origin.exposure	data_source.exposure	action	mr_keep	F	R2
rs10305457	T	C	T	C	0.0235	0.042	0.065	0.08459	FALSE	FALSE	FALSE	6	39034095	0.0401	NA	0.2949	Dental caries	Dental caries || ||	TRUE	igd	NA	NA	NA	NA	NA	NA	NA	6	39034095	0.0032	1.21e-14	200622	TRUE	reported	igd	2	TRUE	53.9307	0.000160178
rs10487796	A	T	A	T	-0.0261	0.0057	0.484	0.4596	FALSE	TRUE	TRUE	7	15063430	0.0224	NA	0.7981	Dental caries	Dental caries || ||	TRUE	igd	NA	NA	NA	NA	NA	NA	NA	7	15063430	0.0016	4.62e-52	200622	TRUE	reported	igd	2	FALSE	266.098	0.00078983
rs1057394	A	G	A	G	-0.0124	0.0249	0.625	0.6394	FALSE	FALSE	FALSE	2	27324036	0.0233	NA	0.2837	Dental caries	Dental caries || ||	TRUE	igd	NA	NA	NA	NA	NA	NA	NA	2	27324036	0.0018	1.91e-12	200622	TRUE	reported	igd	2	TRUE	47.4568	0.000140952
rs10811660	A	G	A	G	-0.0223	-0.0167	0.165	0.1438	FALSE	FALSE	FALSE	9	22134068	0.0317	NA	0.5977	Dental caries	Dental caries || ||	TRUE	igd	NA	NA	NA	NA	NA	NA	NA	9	22134068	0.0022	7.94e-25	200622	TRUE	reported	igd	2	TRUE	102.746	0.000305118
rs10830963	G	C	G	C	0.0772	-0.0026	0.286	0.357	FALSE	TRUE	FALSE	11	92708710	0.0233	NA	0.9108	Dental caries	Dental caries || ||	TRUE	igd	NA	NA	NA	NA	NA	NA	NA	11	92708710	0.0019	1e-200	200622	TRUE	reported	igd	2	TRUE	1650.93	0.00488021
rs10838524	G	A	G	A	-0.0238	-0.0041	0.52	0.4842	FALSE	FALSE	FALSE	11	45870177	0.0226	NA	0.8558	Dental caries	Dental caries || ||	TRUE	igd	NA	NA	NA	NA	NA	NA	NA	11	45870177	0.0016	1.56e-40	200622	TRUE	reported	igd	2	TRUE	221.266	0.000656847
rs10838693	C	G	C	G	0.0177	0.0203	0.314	0.4052	FALSE	TRUE	FALSE	11	47350553	0.0237	NA	0.391	Dental caries	Dental caries || ||	TRUE	igd	NA	NA	NA	NA	NA	NA	NA	11	47350553	0.0018	3.44e-23	200622	TRUE	reported	igd	2	TRUE	96.6944	0.000287152
rs10974438	C	A	C	A	0.0198	-0.0493	0.38	0.3762	FALSE	FALSE	FALSE	9	4291928	0.023	NA	0.0324302	Dental caries	Dental caries || ||	TRUE	igd	NA	NA	NA	NA	NA	NA	NA	9	4291928	0.0017	9.85e-31	200622	TRUE	reported	igd	2	TRUE	135.654	0.000402803
rs11603349	C	T	C	T	-0.0236	-0.0132	0.168	0.2374	FALSE	FALSE	FALSE	11	72460694	0.0262	NA	0.6141	Dental caries	Dental caries || ||	TRUE	igd	NA	NA	NA	NA	NA	NA	NA	11	72460694	0.0022	3.12e-25	200622	TRUE	reported	igd	2	TRUE	115.074	0.000341716
rs11610045	A	G	A	G	0.0144	0.0312	0.454	0.4909	FALSE	FALSE	FALSE	12	133063768	0.0224	NA	0.1645	Dental caries	Dental caries || ||	TRUE	igd	NA	NA	NA	NA	NA	NA	NA	12	133063768	0.0019	3.26e-13	200622	TRUE	reported	igd	2	TRUE	57.4404	0.0001706
rs11619319	G	A	G	A	0.0173	0.0134	0.234	0.2536	FALSE	FALSE	FALSE	13	28487599	0.0256	NA	0.6023	Dental caries	Dental caries || ||	TRUE	igd	NA	NA	NA	NA	NA	NA	NA	13	28487599	0.002	3.41e-20	200622	TRUE	reported	igd	2	TRUE	74.8225	0.000222214
rs11708067	G	A	G	A	-0.0281	-0.0235	0.177	0.1696	FALSE	FALSE	FALSE	3	123065778	0.0297	NA	0.4291	Dental caries	Dental caries || ||	TRUE	igd	NA	NA	NA	NA	NA	NA	NA	3	123065778	0.002	1.63e-43	200622	TRUE	reported	igd	2	TRUE	197.403	0.000586049
rs12055786	T	C	T	C	0.012	-0.0141	0.384	0.438	FALSE	FALSE	FALSE	6	153431125	0.0225	NA	0.5293	Dental caries	Dental caries || ||	TRUE	igd	NA	NA	NA	NA	NA	NA	NA	6	153431125	0.0017	1.17e-11	200622	TRUE	reported	igd	2	TRUE	49.827	0.000147991
rs12541643	T	C	T	C	0.0118	0.036	0.479	0.4783	FALSE	FALSE	FALSE	8	81076874	0.0223	NA	0.1072	Dental caries	Dental caries || ||	TRUE	igd	NA	NA	NA	NA	NA	NA	NA	8	81076874	0.0019	4.51e-09	200622	TRUE	reported	igd	2	TRUE	38.5706	0.000114563
rs1260326	C	T	C	T	0.0282	0.039	0.587	0.6495	FALSE	FALSE	FALSE	2	27730940	0.0234	NA	0.0952401	Dental caries	Dental caries || ||	TRUE	igd	NA	NA	NA	NA	NA	NA	NA	2	27730940	0.0017	4.48e-65	200622	TRUE	reported	igd	2	TRUE	275.17	0.000816735
rs12784552	G	A	G	A	-0.0329	0.0621	0.076	0.08917	FALSE	FALSE	FALSE	10	113036354	0.0391	NA	0.1126	Dental caries	Dental caries || ||	TRUE	igd	NA	NA	NA	NA	NA	NA	NA	10	113036354	0.003	2.86e-31	200622	TRUE	reported	igd	2	TRUE	120.268	0.000357133
rs12888855	A	C	A	C	-0.0135	0.0011	0.189	0.1853	FALSE	FALSE	FALSE	14	100830818	0.0287	NA	0.9684	Dental caries	Dental caries || ||	TRUE	igd	NA	NA	NA	NA	NA	NA	NA	14	100830818	0.002	6.02e-12	200622	TRUE	reported	igd	2	TRUE	45.5625	0.000135327
rs12898997	T	C	T	C	-0.0098	0.0154	0.598	0.56	FALSE	FALSE	FALSE	15	75090349	0.0225	NA	0.4939	Dental caries	Dental caries || ||	TRUE	igd	NA	NA	NA	NA	NA	NA	NA	15	75090349	0.0017	4.64e-09	200622	TRUE	reported	igd	2	TRUE	33.2318	9.87068e-05
rs157512	C	T	C	T	-0.0134	0.0017	0.27	0.2977	FALSE	FALSE	FALSE	5	55809127	0.0244	NA	0.945	Dental caries	Dental caries || ||	TRUE	igd	NA	NA	NA	NA	NA	NA	NA	5	55809127	0.0021	5.43e-10	200622	TRUE	reported	igd	2	TRUE	40.7166	0.000120936
rs1604038	T	C	T	C	-0.0198	0.0091	0.288	0.263	FALSE	FALSE	FALSE	3	170709193	0.0252	NA	0.7195	Dental caries	Dental caries || ||	TRUE	igd	NA	NA	NA	NA	NA	NA	NA	3	170709193	0.0018	4.47e-28	200622	TRUE	reported	igd	2	TRUE	121	0.000359306
rs16851397	G	A	G	A	-0.0327	0.1965	0.045	0.03417	FALSE	FALSE	FALSE	3	141134818	0.0613	NA	0.00135201	Dental caries	Dental caries || ||	TRUE	igd	NA	NA	NA	NA	NA	NA	NA	3	141134818	0.0042	1.26e-12	200622	TRUE	reported	igd	2	TRUE	60.6173	0.000180034
rs16913693	G	T	G	T	-0.0394	0.0334	0.029	0.02418	FALSE	FALSE	FALSE	9	111680359	0.0724	NA	0.6443	Dental caries	Dental caries || ||	TRUE	igd	NA	NA	NA	NA	NA	NA	NA	9	111680359	0.0049	2.82e-16	200622	TRUE	reported	igd	2	TRUE	64.6547	0.000192023
rs17168486	T	C	T	C	0.028	0.0099	0.176	0.1983	FALSE	FALSE	FALSE	7	14898282	0.028	NA	0.724499	Dental caries	Dental caries || ||	TRUE	igd	NA	NA	NA	NA	NA	NA	NA	7	14898282	0.0021	4.17e-36	200622	TRUE	reported	igd	2	TRUE	177.778	0.000527817
rs17265513	C	T	C	T	0.0158	0.0054	0.204	0.2837	FALSE	FALSE	FALSE	20	39832628	0.0248	NA	0.8285	Dental caries	Dental caries || ||	TRUE	igd	NA	NA	NA	NA	NA	NA	NA	20	39832628	0.0021	5.1e-14	200622	TRUE	reported	igd	2	TRUE	56.6077	0.000168127
rs17270243	G	A	G	A	0.0104	-0.0254	0.24	0.193	FALSE	FALSE	FALSE	15	60862500	0.0285	NA	0.3714	Dental caries	Dental caries || ||	TRUE	igd	NA	NA	NA	NA	NA	NA	NA	15	60862500	0.0021	3.62e-08	200622	TRUE	reported	igd	2	TRUE	24.5261	7.28504e-05
rs17437560	T	C	T	C	-0.0175	-0.0179	0.11	0.05799	FALSE	FALSE	FALSE	3	152180329	0.0478	NA	0.708401	Dental caries	Dental caries || ||	TRUE	igd	NA	NA	NA	NA	NA	NA	NA	3	152180329	0.0032	3.33e-08	200622	TRUE	reported	igd	2	TRUE	29.9072	8.88328e-05
rs174583	T	C	T	C	-0.0168	-0.0285	0.375	0.4145	FALSE	FALSE	FALSE	11	61609750	0.0226	NA	0.2088	Dental caries	Dental caries || ||	TRUE	igd	NA	NA	NA	NA	NA	NA	NA	11	61609750	0.0017	3.37e-22	200622	TRUE	reported	igd	2	TRUE	97.6609	0.000290022
rs1820176	C	T	C	T	-0.0247	0.0318	0.296	0.312	FALSE	FALSE	FALSE	5	95696585	0.024	NA	0.1853	Dental caries	Dental caries || ||	TRUE	igd	NA	NA	NA	NA	NA	NA	NA	5	95696585	0.002	1.91e-34	200622	TRUE	reported	igd	2	TRUE	152.523	0.000452869
rs189548	A	G	A	G	-0.0123	-0.0306	0.723	0.7755	FALSE	FALSE	FALSE	2	54941112	0.0268	NA	0.2541	Dental caries	Dental caries || ||	TRUE	igd	NA	NA	NA	NA	NA	NA	NA	2	54941112	0.002	2.81e-09	200622	TRUE	reported	igd	2	TRUE	37.8225	0.000112341
rs194518	A	G	A	G	0.0102	0.0022	0.52	0.5806	FALSE	FALSE	FALSE	7	89853149	0.0226	NA	0.924	Dental caries	Dental caries || ||	TRUE	igd	NA	NA	NA	NA	NA	NA	NA	7	89853149	0.0018	8.76e-09	200622	TRUE	reported	igd	2	TRUE	32.1111	9.53783e-05
rs2075423	T	G	T	G	-0.0161	0.0067	0.376	0.4442	FALSE	FALSE	FALSE	1	214154719	0.0225	NA	0.766699	Dental caries	Dental caries || ||	TRUE	igd	NA	NA	NA	NA	NA	NA	NA	1	214154719	0.0017	3.18e-21	200622	TRUE	reported	igd	2	TRUE	89.692	0.000266363
rs2238435	G	C	G	C	-0.0112	0.0095	0.619	0.5783	FALSE	TRUE	TRUE	16	4014282	0.0226	NA	0.674899	Dental caries	Dental caries || ||	TRUE	igd	NA	NA	NA	NA	NA	NA	NA	16	4014282	0.0019	3.82e-09	200622	TRUE	reported	igd	2	FALSE	34.7479	0.000103209
rs2302593	G	C	G	C	-0.0106	-0.003	0.495	0.4795	FALSE	TRUE	TRUE	19	46196634	0.0223	NA	0.8938	Dental caries	Dental caries || ||	TRUE	igd	NA	NA	NA	NA	NA	NA	NA	19	46196634	0.0017	5.67e-10	200622	TRUE	reported	igd	2	FALSE	38.8789	0.000115478
rs2461385	C	T	C	T	-0.0217	-0.0053	0.852	0.8812	FALSE	FALSE	FALSE	2	169700463	0.0345	NA	0.8784	Dental caries	Dental caries || ||	TRUE	igd	NA	NA	NA	NA	NA	NA	NA	2	169700463	0.0024	2.73e-19	200622	TRUE	reported	igd	2	TRUE	81.7517	0.000242788
rs2595701	G	A	G	A	-0.0189	-0.0063	0.683	0.6933	FALSE	FALSE	FALSE	7	44148553	0.0244	NA	0.7955	Dental caries	Dental caries || ||	TRUE	igd	NA	NA	NA	NA	NA	NA	NA	7	44148553	0.0021	4.48e-19	200622	TRUE	reported	igd	2	TRUE	81	0.000240556
rs2657879	G	A	G	A	0.0119	-0.0251	0.202	0.1815	FALSE	FALSE	FALSE	12	56865338	0.0289	NA	0.3859	Dental caries	Dental caries || ||	TRUE	igd	NA	NA	NA	NA	NA	NA	NA	12	56865338	0.0022	7.33e-09	200622	TRUE	reported	igd	2	TRUE	29.2583	8.69053e-05
rs2839671	A	G	A	G	-0.016	-0.0075	0.164	0.1362	FALSE	FALSE	FALSE	10	26505822	0.0327	NA	0.8179	Dental caries	Dental caries || ||	TRUE	igd	NA	NA	NA	NA	NA	NA	NA	10	26505822	0.0022	8.38e-14	200622	TRUE	reported	igd	2	TRUE	52.8926	0.000157095
rs348330	A	G	A	G	-0.0122	0.0026	0.631	0.6444	FALSE	FALSE	FALSE	1	229672955	0.0234	NA	0.912	Dental caries	Dental caries || ||	TRUE	igd	NA	NA	NA	NA	NA	NA	NA	1	229672955	0.002	3.04e-10	200622	TRUE	reported	igd	2	TRUE	37.21	0.000110522
rs35889227	T	G	T	G	-0.013	0.0278	0.617	0.6346	FALSE	FALSE	FALSE	14	90055468	0.0232	NA	0.2304	Dental caries	Dental caries || ||	TRUE	igd	NA	NA	NA	NA	NA	NA	NA	14	90055468	0.0019	3.37e-10	200622	TRUE	reported	igd	2	TRUE	46.8144	0.000139045
rs3778321	A	G	A	G	-0.0186	-0.0182	0.176	0.2193	FALSE	FALSE	FALSE	6	7250270	0.0269	NA	0.498799	Dental caries	Dental caries || ||	TRUE	igd	NA	NA	NA	NA	NA	NA	NA	6	7250270	0.0021	3.16e-17	200622	TRUE	reported	igd	2	TRUE	78.449	0.000232982
rs3829109	A	G	A	G	-0.0163	0.0025	0.276	0.3509	FALSE	FALSE	FALSE	9	139256766	0.0234	NA	0.9151	Dental caries	Dental caries || ||	TRUE	igd	NA	NA	NA	NA	NA	NA	NA	9	139256766	0.002	1.09e-15	200622	TRUE	reported	igd	2	TRUE	66.4225	0.000197272
rs3842753	G	T	G	T	-0.0134	0.0304	0.72	0.7913	FALSE	FALSE	FALSE	11	2181060	0.0277	NA	0.2733	Dental caries	Dental caries || ||	TRUE	igd	NA	NA	NA	NA	NA	NA	NA	11	2181060	0.0022	2.84e-09	200622	TRUE	reported	igd	2	TRUE	37.0992	0.000110192
rs39713	T	C	T	C	-0.0169	-0.0476	0.062	0.08531	FALSE	FALSE	FALSE	22	30343186	0.04	NA	0.2337	Dental caries	Dental caries || ||	TRUE	igd	NA	NA	NA	NA	NA	NA	NA	22	30343186	0.0031	1.77e-08	200622	TRUE	reported	igd	2	TRUE	29.7201	8.82769e-05
rs4760278	A	C	A	C	-0.011	0.0057	0.181	0.2193	FALSE	FALSE	FALSE	12	57771153	0.0269	NA	0.8324	Dental caries	Dental caries || ||	TRUE	igd	NA	NA	NA	NA	NA	NA	NA	12	57771153	0.002	3.33e-08	200622	TRUE	reported	igd	2	TRUE	30.25	8.98508e-05
rs4862423	T	C	T	C	0.0123	0.0046	0.401	0.3842	FALSE	FALSE	FALSE	4	185726548	0.023	NA	0.8432	Dental caries	Dental caries || ||	TRUE	igd	NA	NA	NA	NA	NA	NA	NA	4	185726548	0.0019	4.45e-10	200622	TRUE	reported	igd	2	TRUE	41.9086	0.000124476
rs507666	A	G	A	G	0.0164	-0.0213	0.189	0.201	FALSE	FALSE	FALSE	9	136149399	0.0277	NA	0.4428	Dental caries	Dental caries || ||	TRUE	igd	NA	NA	NA	NA	NA	NA	NA	9	136149399	0.0021	6.99e-17	200622	TRUE	reported	igd	2	TRUE	60.9887	0.000181137
rs537183	T	C	T	C	0.0663	-0.0173	0.64	0.6577	FALSE	FALSE	FALSE	2	169774646	0.0236	NA	0.4625	Dental caries	Dental caries || ||	TRUE	igd	NA	NA	NA	NA	NA	NA	NA	2	169774646	0.0017	1e-200	200622	TRUE	reported	igd	2	TRUE	1521	0.00449787
rs58925536	T	C	T	C	0.0306	-0.0364	0.032	0.0188	FALSE	FALSE	FALSE	7	75663290	0.0811	NA	0.6532	Dental caries	Dental caries || ||	TRUE	igd	TRUE	rs58925536	rs34170456	T	C	T	C	7	75654574	0.0053	5.82e-09	200622	TRUE	reported	igd	2	TRUE	33.3343	9.90111e-05
rs6113722	A	G	A	G	-0.0424	0.0354	0.066	0.03721	FALSE	FALSE	FALSE	20	22557099	0.0587	NA	0.5461	Dental caries	Dental caries || ||	TRUE	igd	NA	NA	NA	NA	NA	NA	NA	20	22557099	0.0044	7.66e-25	200622	TRUE	reported	igd	2	TRUE	92.8595	0.000275767
rs6489811	G	A	G	A	0.011	-0.0182	0.512	0.6065	FALSE	FALSE	FALSE	12	121893626	0.0229	NA	0.4263	Dental caries	Dental caries || ||	TRUE	igd	NA	NA	NA	NA	NA	NA	NA	12	121893626	0.0018	3.27e-09	200622	TRUE	reported	igd	2	TRUE	37.3457	0.000110925
rs6538804	G	C	G	C	-0.0142	0.0383	0.377	0.3556	FALSE	TRUE	FALSE	12	97848910	0.0233	NA	0.1002	Dental caries	Dental caries || ||	TRUE	igd	NA	NA	NA	NA	NA	NA	NA	12	97848910	0.0019	9.41e-14	200622	TRUE	reported	igd	2	TRUE	55.856	0.000165895
rs6598541	G	A	G	A	-0.0114	0.0551	0.648	0.651	FALSE	FALSE	FALSE	15	99271135	0.0234	NA	0.0182802	Dental caries	Dental caries || ||	TRUE	igd	NA	NA	NA	NA	NA	NA	NA	15	99271135	0.0017	4.12e-12	200622	TRUE	reported	igd	2	TRUE	44.9689	0.000133564
rs6662924	A	C	A	C	0.0143	-0.0214	0.198	0.1988	FALSE	FALSE	FALSE	1	100894419	0.0279	NA	0.4432	Dental caries	Dental caries || ||	TRUE	igd	NA	NA	NA	NA	NA	NA	NA	1	100894419	0.0023	3.34e-10	200622	TRUE	reported	igd	2	TRUE	38.656	0.000114816
rs6808574	C	T	C	T	0.0127	-0.014	0.606	0.6096	FALSE	FALSE	FALSE	3	187740523	0.023	NA	0.541	Dental caries	Dental caries || ||	TRUE	igd	NA	NA	NA	NA	NA	NA	NA	3	187740523	0.0017	7.21e-14	200622	TRUE	reported	igd	2	TRUE	55.8097	0.000165757
rs7012637	A	G	A	G	-0.018	-0.0084	0.47	0.5084	FALSE	FALSE	FALSE	8	9173209	0.0254	NA	0.7411	Dental caries	Dental caries || ||	TRUE	igd	NA	NA	NA	NA	NA	NA	NA	8	9173209	0.0017	9.75e-25	200622	TRUE	reported	igd	2	TRUE	112.111	0.000332919
rs7095788	T	C	T	C	-0.0106	-0.0085	0.358	0.3284	FALSE	FALSE	FALSE	10	95384152	0.0238	NA	0.721601	Dental caries	Dental caries || ||	TRUE	igd	NA	NA	NA	NA	NA	NA	NA	10	95384152	0.0018	1.98e-09	200622	TRUE	reported	igd	2	TRUE	34.679	0.000103005
rs7163757	T	C	T	C	-0.0217	-0.0018	0.433	0.554	FALSE	FALSE	FALSE	15	62391608	0.0225	NA	0.9372	Dental caries	Dental caries || ||	TRUE	igd	NA	NA	NA	NA	NA	NA	NA	15	62391608	0.0016	2.64e-36	200622	TRUE	reported	igd	2	TRUE	183.941	0.000546107
rs7178572	G	A	G	A	0.0121	-0.0062	0.679	0.676	FALSE	FALSE	FALSE	15	77747190	0.0239	NA	0.7956	Dental caries	Dental caries || ||	TRUE	igd	NA	NA	NA	NA	NA	NA	NA	15	77747190	0.0018	7.09e-10	200622	TRUE	reported	igd	2	TRUE	45.1883	0.000134216
rs7708285	A	G	A	G	-0.0133	0.0182	0.686	0.7778	FALSE	FALSE	FALSE	5	76425867	0.0268	NA	0.4972	Dental caries	Dental caries || ||	TRUE	igd	NA	NA	NA	NA	NA	NA	NA	5	76425867	0.0019	1.25e-09	200622	TRUE	reported	igd	2	TRUE	49	0.000145535
rs77981966	T	C	T	C	-0.0246	0.0389	0.055	0.03287	FALSE	FALSE	FALSE	2	43777964	0.0627	NA	0.5352	Dental caries	Dental caries || ||	TRUE	igd	NA	NA	NA	NA	NA	NA	NA	2	43777964	0.0035	1.58e-14	200622	TRUE	reported	igd	2	TRUE	49.4008	0.000146726
rs78132593	A	C	A	C	-0.0147	-0.0207	0.203	0.1915	FALSE	FALSE	FALSE	1	150868102	0.0284	NA	0.4655	Dental caries	Dental caries || ||	TRUE	igd	NA	NA	NA	NA	NA	NA	NA	1	150868102	0.0022	2.6e-10	200622	TRUE	reported	igd	2	TRUE	44.6467	0.000132607
rs7903146	T	C	T	C	0.0259	0.0061	0.307	0.2	FALSE	FALSE	FALSE	10	114758349	0.0278	NA	0.8254	Dental caries	Dental caries || ||	TRUE	igd	NA	NA	NA	NA	NA	NA	NA	10	114758349	0.0019	1.99e-35	200622	TRUE	reported	igd	2	TRUE	185.82	0.000551681
rs878521	A	G	A	G	0.0549	-0.0054	0.249	0.2072	FALSE	FALSE	FALSE	7	44255643	0.0275	NA	0.8437	Dental caries	Dental caries || ||	TRUE	igd	NA	NA	NA	NA	NA	NA	NA	7	44255643	0.002	2.65e-174	200622	TRUE	reported	igd	2	TRUE	753.503	0.00223331
rs896854	C	T	C	T	-0.0099	-0.0324	0.542	0.5172	FALSE	FALSE	FALSE	8	95960511	0.0223	NA	0.1463	Dental caries	Dental caries || ||	TRUE	igd	NA	NA	NA	NA	NA	NA	NA	8	95960511	0.0016	5.61e-09	200622	TRUE	reported	igd	2	TRUE	38.2852	0.000113715
rs9348441	A	T	A	T	0.0176	-0.0182	0.272	0.3287	FALSE	TRUE	FALSE	6	20680678	0.0237	NA	0.4434	Dental caries	Dental caries || ||	TRUE	igd	NA	NA	NA	NA	NA	NA	NA	6	20680678	0.0018	4.4e-20	200622	TRUE	reported	igd	2	TRUE	95.6049	0.000283918
rs9650069	T	C	T	C	-0.0286	-0.0483	0.284	0.3754	FALSE	FALSE	FALSE	8	118204020	0.023	NA	0.0359898	Dental caries	Dental caries || ||	TRUE	igd	NA	NA	NA	NA	NA	NA	NA	8	118204020	0.0018	8.31e-58	200622	TRUE	reported	igd	2	TRUE	252.457	0.000749371
