# Supplementary material for: Type 1 diabetes, glycemic traits, and risk of dental caries: a Mendelian randomization study
Source: Front Genet. 2023 Oct 10;14:1230113. doi: 10.3389/fgene.2023.1230113 (PMC10597668; doi:10.3389/fgene.2023.1230113)
Supplement: Supplementary file 1 [file DataSheet1.ZIP › Supplementary Table S5.xls]

## Sheet: Supplementary Table S9
Table S5 A total of 73 SNPs of HbA1c was chosen as instrumental factors after reviewing the GWAS summary statistics.
SNP	effect_allele.exposure	other_allele.exposure	effect_allele.outcome	other_allele.outcome	beta.exposure	beta.outcome	eaf.exposure	eaf.outcome	remove	palindromic	ambiguous	chr	pos	se.outcome	samplesize.outcome	pval.outcome	originalname.outcome	outcome.deprecated	mr_keep.outcome	data_source.outcome	proxy.outcome	target_snp.outcome	proxy_snp.outcome	target_a1.outcome	target_a2.outcome	proxy_a1.outcome	proxy_a2.outcome	chr.exposure	pos.exposure	se.exposure	pval.exposure	samplesize.exposure	mr_keep.exposure	pval_origin.exposure	data_source.exposure	action	mr_keep	F	R2
rs10151436	T	A	T	A	-0.013	-0.0855	0.11	0.1027	FALSE	TRUE	FALSE	14	73616095	0.0367	NA	0.0196598	Dental caries	Dental caries || ||	TRUE	igd	NA	NA	NA	NA	NA	NA	NA	14	73616095	0.0021	3.85e-11	146806	TRUE	reported	igd	2	TRUE	38.322	0.00026097
rs10169706	T	C	T	C	0.026	0.0642	0.04	0.07403	FALSE	FALSE	FALSE	2	5791194	0.0429	NA	0.135	Dental caries	Dental caries || ||	TRUE	igd	NA	NA	NA	NA	NA	NA	NA	2	5791194	0.0046	1.48e-08	146806	TRUE	reported	igd	2	TRUE	31.9471	0.000217567
rs10231021	A	T	A	T	0.0089	0.0059	0.492	0.4594	FALSE	TRUE	TRUE	7	15063569	0.0224	NA	0.791701	Dental caries	Dental caries || ||	TRUE	igd	TRUE	rs10231021	rs10228066	A	T	T	C	7	15060429	0.0013	8.69e-14	146806	TRUE	reported	igd	2	FALSE	46.8698	0.000319162
rs10405535	G	A	G	A	-0.0122	0.0222	0.71	0.7637	FALSE	FALSE	FALSE	19	33072085	0.0263	NA	0.3977	Dental caries	Dental caries || ||	TRUE	igd	NA	NA	NA	NA	NA	NA	NA	19	33072085	0.0016	6.47e-14	146806	TRUE	reported	igd	2	TRUE	58.1406	0.00039588
rs10774624	A	G	A	G	0.0093	-0.0842	0.525	0.5968	FALSE	FALSE	FALSE	12	111833788	0.0228	NA	0.000224698	Dental caries	Dental caries || ||	TRUE	igd	NA	NA	NA	NA	NA	NA	NA	12	111833788	0.0013	4.17e-14	146806	TRUE	reported	igd	2	TRUE	51.1775	0.000348485
rs10811661	C	T	C	T	-0.0128	-0.0165	0.165	0.1438	FALSE	FALSE	FALSE	9	22134094	0.0317	NA	0.6027	Dental caries	Dental caries || ||	TRUE	igd	NA	NA	NA	NA	NA	NA	NA	9	22134094	0.0017	1.74e-14	146806	TRUE	reported	igd	2	TRUE	56.692	0.000386021
rs10830963	G	C	G	C	0.0197	-0.0026	0.286	0.357	FALSE	TRUE	FALSE	11	92708710	0.0233	NA	0.9108	Dental caries	Dental caries || ||	TRUE	igd	NA	NA	NA	NA	NA	NA	NA	11	92708710	0.0015	1.54e-36	146806	TRUE	reported	igd	2	TRUE	172.484	0.00117354
rs10946402	G	T	G	T	0.0101	-0.0392	0.169	0.1641	FALSE	FALSE	FALSE	6	20715826	0.0301	NA	0.193	Dental caries	Dental caries || ||	TRUE	igd	NA	NA	NA	NA	NA	NA	NA	6	20715826	0.0016	1.12e-10	146806	TRUE	reported	igd	2	TRUE	39.8477	0.000271357
rs11039154	T	C	T	C	-0.0087	0.0195	0.277	0.1846	FALSE	FALSE	FALSE	11	47278502	0.029	NA	0.4999	Dental caries	Dental caries || ||	TRUE	igd	NA	NA	NA	NA	NA	NA	NA	11	47278502	0.0014	3.1e-09	146806	TRUE	reported	igd	2	TRUE	38.6173	0.000262981
rs11248914	C	T	C	T	-0.0114	-0.006	0.302	0.2646	FALSE	FALSE	FALSE	16	293562	0.0253	NA	0.8139	Dental caries	Dental caries || ||	TRUE	igd	NA	NA	NA	NA	NA	NA	NA	16	293562	0.0014	1.42e-14	146806	TRUE	reported	igd	2	TRUE	66.3061	0.000451454
rs11257655	T	C	T	C	0.011	-0.0318	0.241	0.2646	FALSE	FALSE	FALSE	10	12307894	0.0254	NA	0.2113	Dental caries	Dental caries || ||	TRUE	igd	NA	NA	NA	NA	NA	NA	NA	10	12307894	0.0016	1.91e-13	146806	TRUE	reported	igd	2	TRUE	47.2656	0.000321856
rs11558471	G	A	G	A	-0.0151	-0.0502	0.293	0.3782	FALSE	FALSE	FALSE	8	118185733	0.023	NA	0.0291803	Dental caries	Dental caries || ||	TRUE	igd	NA	NA	NA	NA	NA	NA	NA	8	118185733	0.0014	3.38e-25	146806	TRUE	reported	igd	2	TRUE	116.332	0.00079179
rs11643024	G	A	G	A	-0.0084	0.001	0.697	0.7206	FALSE	FALSE	FALSE	16	11443183	0.0249	NA	0.9665	Dental caries	Dental caries || ||	TRUE	igd	NA	NA	NA	NA	NA	NA	NA	16	11443183	0.0015	7.97e-10	146806	TRUE	reported	igd	2	TRUE	31.36	0.00021357
rs11720108	T	C	T	C	-0.0129	-0.0156	0.182	0.1763	FALSE	FALSE	FALSE	3	123069058	0.0293	NA	0.5946	Dental caries	Dental caries || ||	TRUE	igd	NA	NA	NA	NA	NA	NA	NA	3	123069058	0.0015	2.95e-18	146806	TRUE	reported	igd	2	TRUE	73.96	0.00050354
rs117233107	A	G	A	G	-0.047	-0.0566	0.02	0.01459	FALSE	FALSE	FALSE	12	4328521	0.0951	NA	0.5514	Dental caries	Dental caries || ||	TRUE	igd	NA	NA	NA	NA	NA	NA	NA	12	4328521	0.0072	8.45e-11	146806	TRUE	reported	igd	2	TRUE	42.6119	0.000290176
rs1175549	C	A	C	A	-0.0098	0.0165	0.214	0.2801	FALSE	FALSE	FALSE	1	3691727	0.0249	NA	0.5075	Dental caries	Dental caries || ||	TRUE	igd	NA	NA	NA	NA	NA	NA	NA	1	3691727	0.0015	7.13e-13	146806	TRUE	reported	igd	2	TRUE	42.6844	0.00029067
rs12491937	G	A	G	A	-0.009	0.0455	0.445	0.3784	FALSE	FALSE	FALSE	3	12268244	0.023	NA	0.0479402	Dental caries	Dental caries || ||	TRUE	igd	NA	NA	NA	NA	NA	NA	NA	3	12268244	0.0013	1.42e-13	146806	TRUE	reported	igd	2	TRUE	47.929	0.000326372
rs12612492	T	C	T	C	0.0188	-0.0035	0.148	0.09399	FALSE	FALSE	FALSE	2	24093756	0.0381	NA	0.9263	Dental caries	Dental caries || ||	TRUE	igd	NA	NA	NA	NA	NA	NA	NA	2	24093756	0.0019	1.88e-26	146806	TRUE	reported	igd	2	TRUE	97.9058	0.000666462
rs1278769	G	A	G	A	0.0091	-0.0431	0.769	0.759	FALSE	FALSE	FALSE	13	113536627	0.0262	NA	0.0998895	Dental caries	Dental caries || ||	TRUE	igd	NA	NA	NA	NA	NA	NA	NA	13	113536627	0.0015	5.51e-12	146806	TRUE	reported	igd	2	TRUE	36.8044	0.000250638
rs13089972	A	T	A	T	0.0111	-0.0111	0.584	0.5953	FALSE	TRUE	FALSE	3	171798694	0.0227	NA	0.6259	Dental caries	Dental caries || ||	TRUE	igd	NA	NA	NA	NA	NA	NA	NA	3	171798694	0.0014	1.87e-15	146806	TRUE	reported	igd	2	TRUE	62.8622	0.000428016
rs13134327	A	G	A	G	0.0144	0.0073	0.331	0.3382	FALSE	FALSE	FALSE	4	144659795	0.0235	NA	0.756201	Dental caries	Dental caries || ||	TRUE	igd	NA	NA	NA	NA	NA	NA	NA	4	144659795	0.0014	2.81e-26	146806	TRUE	reported	igd	2	TRUE	105.796	0.000720132
rs13234131	G	A	G	A	0.0113	-0.0133	0.124	0.1276	FALSE	FALSE	FALSE	7	73025975	0.0334	NA	0.6909	Dental caries	Dental caries || ||	TRUE	igd	NA	NA	NA	NA	NA	NA	NA	7	73025975	0.002	2.06e-09	146806	TRUE	reported	igd	2	TRUE	31.9225	0.0002174
rs13389076	A	G	A	G	0.0332	-0.0005	0.034	0.0454	FALSE	FALSE	FALSE	2	169789512	0.0538	NA	0.9925	Dental caries	Dental caries || ||	TRUE	igd	NA	NA	NA	NA	NA	NA	NA	2	169789512	0.0038	3.04e-18	146806	TRUE	reported	igd	2	TRUE	76.3324	0.000519684
rs13419763	T	C	T	C	0.008	-0.0257	0.588	0.6689	FALSE	FALSE	FALSE	2	219134950	0.0237	NA	0.2797	Dental caries	Dental caries || ||	TRUE	igd	NA	NA	NA	NA	NA	NA	NA	2	219134950	0.0014	5.48e-09	146806	TRUE	reported	igd	2	TRUE	32.6531	0.000222374
rs1367173	T	C	T	C	-0.0152	0.0189	0.106	0.07204	FALSE	FALSE	FALSE	2	43449385	0.0432	NA	0.6612	Dental caries	Dental caries || ||	TRUE	igd	NA	NA	NA	NA	NA	NA	NA	2	43449385	0.002	1.66e-14	146806	TRUE	reported	igd	2	TRUE	57.76	0.00039329
rs151165	A	T	A	T	0.0079	-0.0431	0.397	0.3978	FALSE	TRUE	FALSE	14	65272626	0.0228	NA	0.0585599	Dental caries	Dental caries || ||	TRUE	igd	NA	NA	NA	NA	NA	NA	NA	14	65272626	0.0014	2.04e-09	146806	TRUE	reported	igd	2	TRUE	31.8418	0.00021685
rs1535464	A	G	A	G	-0.0086	0.0104	0.212	0.1996	FALSE	FALSE	FALSE	14	100793431	0.028	NA	0.7093	Dental caries	Dental caries || ||	TRUE	igd	NA	NA	NA	NA	NA	NA	NA	14	100793431	0.0017	1.11e-08	146806	TRUE	reported	igd	2	TRUE	25.5917	0.000174293
rs174559	A	G	A	G	-0.0106	-0.0233	0.285	0.3156	FALSE	FALSE	FALSE	11	61581656	0.024	NA	0.332	Dental caries	Dental caries || ||	TRUE	igd	NA	NA	NA	NA	NA	NA	NA	11	61581656	0.0014	3.31e-13	146806	TRUE	reported	igd	2	TRUE	57.3265	0.000390339
rs17476364	C	T	C	T	-0.0858	-0.0635	0.099	0.05901	FALSE	FALSE	FALSE	10	71094504	0.0471	NA	0.1775	Dental caries	Dental caries || ||	TRUE	igd	NA	NA	NA	NA	NA	NA	NA	10	71094504	0.0023	1e-200	146806	TRUE	reported	igd	2	TRUE	1391.61	0.00939026
rs17533945	C	T	C	T	0.0128	0.012	0.418	0.4816	FALSE	FALSE	FALSE	19	17257802	0.0224	NA	0.5904	Dental caries	Dental caries || ||	TRUE	igd	NA	NA	NA	NA	NA	NA	NA	19	17257802	0.0014	1.62e-23	146806	TRUE	reported	igd	2	TRUE	83.5918	0.000569079
rs1800562	A	G	A	G	-0.0383	-0.0643	0.046	0.03707	FALSE	FALSE	FALSE	6	26093141	0.0587	NA	0.273	Dental caries	Dental caries || ||	TRUE	igd	NA	NA	NA	NA	NA	NA	NA	6	26093141	0.0027	2.33e-50	146806	TRUE	reported	igd	2	TRUE	201.219	0.00136877
rs2001945	C	G	C	G	0.0069	-0.0222	0.53	0.5499	FALSE	TRUE	TRUE	8	126477978	0.0224	NA	0.3205	Dental caries	Dental caries || ||	TRUE	igd	NA	NA	NA	NA	NA	NA	NA	8	126477978	0.0013	6.18e-10	146806	TRUE	reported	igd	2	FALSE	28.1716	0.00019186
rs2015803	T	C	T	C	0.0112	0.014	0.265	0.2898	FALSE	FALSE	FALSE	10	71081399	0.0248	NA	0.5742	Dental caries	Dental caries || ||	TRUE	igd	NA	NA	NA	NA	NA	NA	NA	10	71081399	0.0016	2.28e-12	146806	TRUE	reported	igd	2	TRUE	49	0.000333662
rs204995	G	A	G	A	0.0098	0.0068	0.219	0.1527	FALSE	FALSE	FALSE	6	32154285	0.0328	NA	0.8364	Dental caries	Dental caries || ||	TRUE	igd	NA	NA	NA	NA	NA	NA	NA	6	32154285	0.0018	1.93e-09	146806	TRUE	reported	igd	2	TRUE	29.642	0.000201872
rs2375278	G	A	G	A	-0.0112	-0.0041	0.824	0.7954	FALSE	FALSE	FALSE	1	25529038	0.0277	NA	0.882	Dental caries	Dental caries || ||	TRUE	igd	NA	NA	NA	NA	NA	NA	NA	1	25529038	0.0017	1.05e-11	146806	TRUE	reported	igd	2	TRUE	43.4048	0.000295574
rs2613522	G	A	G	A	0.027	0.0202	0.26	0.2666	FALSE	FALSE	FALSE	17	76120065	0.0255	NA	0.4265	Dental caries	Dental caries || ||	TRUE	igd	NA	NA	NA	NA	NA	NA	NA	17	76120065	0.0021	9.34e-39	146806	TRUE	reported	igd	2	TRUE	165.306	0.00112475
rs267738	G	T	G	T	-0.0109	-0.0214	0.203	0.1923	FALSE	FALSE	FALSE	1	150940625	0.0283	NA	0.4497	Dental caries	Dental caries || ||	TRUE	igd	NA	NA	NA	NA	NA	NA	NA	1	150940625	0.0016	1.14e-11	146806	TRUE	reported	igd	2	TRUE	46.4102	0.000316033
rs2908277	A	G	A	G	0.0166	0.0114	0.117	0.1598	FALSE	FALSE	FALSE	7	44183433	0.0306	NA	0.709999	Dental caries	Dental caries || ||	TRUE	igd	NA	NA	NA	NA	NA	NA	NA	7	44183433	0.002	1.29e-18	146806	TRUE	reported	igd	2	TRUE	68.89	0.000469039
rs2971670	T	C	T	C	0.0316	-0.0036	0.181	0.107	FALSE	FALSE	FALSE	7	44226101	0.036	NA	0.9195	Dental caries	Dental caries || ||	TRUE	igd	NA	NA	NA	NA	NA	NA	NA	7	44226101	0.0017	5.1e-88	146806	TRUE	reported	igd	2	TRUE	345.522	0.00234807
rs340882	G	C	G	C	0.0084	-0.0061	0.58	0.507	FALSE	TRUE	TRUE	1	214145731	0.0224	NA	0.7857	Dental caries	Dental caries || ||	TRUE	igd	NA	NA	NA	NA	NA	NA	NA	1	214145731	0.0013	1.48e-10	146806	TRUE	reported	igd	2	FALSE	41.7515	0.000284318
rs360147	T	C	T	C	-0.0086	0.0003	0.264	0.2974	FALSE	FALSE	FALSE	11	9790817	0.0245	NA	0.9908	Dental caries	Dental caries || ||	TRUE	igd	NA	NA	NA	NA	NA	NA	NA	11	9790817	0.0015	2.08e-09	146806	TRUE	reported	igd	2	TRUE	32.8711	0.000223858
rs3778321	A	G	A	G	-0.0106	-0.0182	0.176	0.2193	FALSE	FALSE	FALSE	6	7250270	0.0269	NA	0.498799	Dental caries	Dental caries || ||	TRUE	igd	NA	NA	NA	NA	NA	NA	NA	6	7250270	0.0016	4.18e-11	146806	TRUE	reported	igd	2	TRUE	43.8906	0.000298881
rs3829109	A	G	A	G	-0.0086	0.0025	0.276	0.3509	FALSE	FALSE	FALSE	9	139256766	0.0234	NA	0.9151	Dental caries	Dental caries || ||	TRUE	igd	NA	NA	NA	NA	NA	NA	NA	9	139256766	0.0015	2.68e-08	146806	TRUE	reported	igd	2	TRUE	32.8711	0.000223858
rs452306	T	C	T	C	-0.0098	0.0033	0.627	0.55	FALSE	FALSE	FALSE	15	65822777	0.0224	NA	0.8833	Dental caries	Dental caries || ||	TRUE	igd	NA	NA	NA	NA	NA	NA	NA	15	65822777	0.0014	5.51e-13	146806	TRUE	reported	igd	2	TRUE	49	0.000333662
rs4727979	C	A	C	A	-0.0121	0.0526	0.094	0.1204	FALSE	FALSE	FALSE	7	123429697	0.0341	NA	0.1227	Dental caries	Dental caries || ||	TRUE	igd	NA	NA	NA	NA	NA	NA	NA	7	123429697	0.0024	4.61e-08	146806	TRUE	reported	igd	2	TRUE	25.4184	0.000173113
rs4737009	A	G	A	G	0.0228	-0.034	0.262	0.2495	FALSE	FALSE	FALSE	8	41630405	0.0258	NA	0.1877	Dental caries	Dental caries || ||	TRUE	igd	NA	NA	NA	NA	NA	NA	NA	8	41630405	0.0015	8.29e-56	146806	TRUE	reported	igd	2	TRUE	231.04	0.00157131
rs4760682	A	C	A	C	0.0164	-0.056	0.817	0.8401	FALSE	FALSE	FALSE	12	48512285	0.0306	NA	0.0669993	Dental caries	Dental caries || ||	TRUE	igd	NA	NA	NA	NA	NA	NA	NA	12	48512285	0.0018	3.2e-20	146806	TRUE	reported	igd	2	TRUE	83.0123	0.000565137
rs4980325	T	G	T	G	0.0108	-0.0135	0.532	0.5492	FALSE	FALSE	FALSE	11	234451	0.0224	NA	0.5477	Dental caries	Dental caries || ||	TRUE	igd	NA	NA	NA	NA	NA	NA	NA	11	234451	0.0014	4.7e-14	146806	TRUE	reported	igd	2	TRUE	59.5102	0.000405202
rs560887	C	T	C	T	0.0307	-0.0141	0.694	0.6939	FALSE	FALSE	FALSE	2	169763148	0.0243	NA	0.5619	Dental caries	Dental caries || ||	TRUE	igd	NA	NA	NA	NA	NA	NA	NA	2	169763148	0.0014	5.55e-122	146806	TRUE	reported	igd	2	TRUE	480.862	0.0032648
rs608793	T	C	T	C	0.0065	-0.0678	0.479	0.5099	FALSE	FALSE	FALSE	11	118986659	0.0223	NA	0.00233201	Dental caries	Dental caries || ||	TRUE	igd	NA	NA	NA	NA	NA	NA	NA	11	118986659	0.0013	4.54e-08	146806	TRUE	reported	igd	2	TRUE	25	0.000170264
rs61750929	T	C	T	C	-0.0284	-0.0769	0.041	0.03385	FALSE	FALSE	FALSE	9	91495135	0.0616	NA	0.2118	Dental caries	Dental caries || ||	TRUE	igd	NA	NA	NA	NA	NA	NA	NA	9	91495135	0.0029	9.49e-24	146806	TRUE	reported	igd	2	TRUE	95.9049	0.00065285
rs6474359	C	T	C	T	-0.0427	-0.0617	0.022	0.01685	FALSE	FALSE	FALSE	8	41549194	0.0863	NA	0.4744	Dental caries	Dental caries || ||	TRUE	igd	NA	NA	NA	NA	NA	NA	NA	8	41549194	0.0038	1.91e-33	146806	TRUE	reported	igd	2	TRUE	126.267	0.000859353
rs651007	T	C	T	C	0.0108	-0.0286	0.215	0.2222	FALSE	FALSE	FALSE	9	136153875	0.0267	NA	0.2844	Dental caries	Dental caries || ||	TRUE	igd	NA	NA	NA	NA	NA	NA	NA	9	136153875	0.0015	3.28e-15	146806	TRUE	reported	igd	2	TRUE	51.84	0.000352994
rs6804915	A	C	A	C	-0.0108	0.0062	0.288	0.2659	FALSE	FALSE	FALSE	3	170627909	0.0252	NA	0.8051	Dental caries	Dental caries || ||	TRUE	igd	NA	NA	NA	NA	NA	NA	NA	3	170627909	0.0014	2.76e-16	146806	TRUE	reported	igd	2	TRUE	59.5102	0.000405202
rs6877043	C	T	C	T	-0.0085	-0.0386	0.362	0.3932	FALSE	FALSE	FALSE	5	154048367	0.0229	NA	0.0908594	Dental caries	Dental caries || ||	TRUE	igd	NA	NA	NA	NA	NA	NA	NA	5	154048367	0.0014	1.99e-10	146806	TRUE	reported	igd	2	TRUE	36.8622	0.000251032
rs7042939	G	A	G	A	-0.0102	0.0102	0.582	0.514	FALSE	FALSE	FALSE	9	110511408	0.0223	NA	0.647099	Dental caries	Dental caries || ||	TRUE	igd	NA	NA	NA	NA	NA	NA	NA	9	110511408	0.0013	1.5e-15	146806	TRUE	reported	igd	2	TRUE	61.5621	0.000419168
rs7127313	T	C	T	C	0.0066	-0.011	0.336	0.3522	FALSE	FALSE	FALSE	11	100508897	0.0235	NA	0.64	Dental caries	Dental caries || ||	TRUE	igd	NA	NA	NA	NA	NA	NA	NA	11	100508897	0.0013	4.85e-08	146806	TRUE	reported	igd	2	TRUE	25.7751	0.000175542
rs7190771	A	G	A	G	0.0085	0.0107	0.332	0.4333	FALSE	FALSE	FALSE	16	28593597	0.0225	NA	0.632799	Dental caries	Dental caries || ||	TRUE	igd	TRUE	rs7190771	rs4788074	A	G	A	G	16	28590030	0.0013	6.02e-11	146806	TRUE	reported	igd	2	TRUE	42.7515	0.000291126
rs7198799	T	C	T	C	0.0083	-0.0407	0.281	0.2485	FALSE	FALSE	FALSE	16	68818390	0.0258	NA	0.1155	Dental caries	Dental caries || ||	TRUE	igd	NA	NA	NA	NA	NA	NA	NA	16	68818390	0.0014	4.76e-09	146806	TRUE	reported	igd	2	TRUE	35.148	0.00023936
rs737092	C	T	C	T	0.0073	-0.0172	0.499	0.5077	FALSE	FALSE	FALSE	20	55990405	0.0224	NA	0.4429	Dental caries	Dental caries || ||	TRUE	igd	NA	NA	NA	NA	NA	NA	NA	20	55990405	0.0013	7.57e-09	146806	TRUE	reported	igd	2	TRUE	31.5325	0.000214744
rs7547793	C	A	C	A	0.0118	-0.001	0.88	0.8269	FALSE	FALSE	FALSE	1	203653544	0.0299	NA	0.9735	Dental caries	Dental caries || ||	TRUE	igd	NA	NA	NA	NA	NA	NA	NA	1	203653544	0.0021	6.61e-09	146806	TRUE	reported	igd	2	TRUE	31.5737	0.000215025
rs76533333	G	A	G	A	0.0265	0.0045	0.087	0.04727	FALSE	FALSE	FALSE	13	113352916	0.0527	NA	0.9313	Dental caries	Dental caries || ||	TRUE	igd	NA	NA	NA	NA	NA	NA	NA	13	113352916	0.0025	2.81e-29	146806	TRUE	reported	igd	2	TRUE	112.36	0.000764778
rs7861647	T	C	T	C	0.0128	-0.0177	0.193	0.1838	FALSE	FALSE	FALSE	9	79977386	0.0288	NA	0.5384	Dental caries	Dental caries || ||	TRUE	igd	NA	NA	NA	NA	NA	NA	NA	9	79977386	0.0016	4.5e-14	146806	TRUE	reported	igd	2	TRUE	64	0.00043576
rs7903146	T	C	T	C	0.0133	0.0061	0.307	0.2	FALSE	FALSE	FALSE	10	114758349	0.0278	NA	0.8254	Dental caries	Dental caries || ||	TRUE	igd	NA	NA	NA	NA	NA	NA	NA	10	114758349	0.0014	1.04e-22	146806	TRUE	reported	igd	2	TRUE	90.25	0.000614379
rs79403657	G	C	G	C	0.009	0.0165	0.177	0.2016	FALSE	TRUE	FALSE	2	48114094	0.0278	NA	0.551501	Dental caries	Dental caries || ||	TRUE	igd	NA	NA	NA	NA	NA	NA	NA	2	48114094	0.0017	2.03e-08	146806	TRUE	reported	igd	2	TRUE	28.0277	0.00019088
rs8138197	A	G	A	G	-0.0073	0.0424	0.488	0.5483	FALSE	FALSE	FALSE	22	43114551	0.0225	NA	0.0594895	Dental caries	Dental caries || ||	TRUE	igd	NA	NA	NA	NA	NA	NA	NA	22	43114551	0.0014	3.54e-08	146806	TRUE	reported	igd	2	TRUE	27.1888	0.000185168
rs837763	T	C	T	C	0.0176	-0.0091	0.578	0.5517	FALSE	FALSE	FALSE	16	88853729	0.0224	NA	0.686099	Dental caries	Dental caries || ||	TRUE	igd	NA	NA	NA	NA	NA	NA	NA	16	88853729	0.0013	5.2e-38	146806	TRUE	reported	igd	2	TRUE	183.29	0.00124696
rs855791	G	A	G	A	-0.0188	-0.0053	0.6	0.6526	FALSE	FALSE	FALSE	22	37462936	0.0234	NA	0.8207	Dental caries	Dental caries || ||	TRUE	igd	NA	NA	NA	NA	NA	NA	NA	22	37462936	0.0013	1.34e-56	146806	TRUE	reported	igd	2	TRUE	209.136	0.00142255
rs857725	G	T	G	T	0.0208	-0.0063	0.277	0.3367	FALSE	FALSE	FALSE	1	158607935	0.0236	NA	0.788501	Dental caries	Dental caries || ||	TRUE	igd	NA	NA	NA	NA	NA	NA	NA	1	158607935	0.0014	5.43e-55	146806	TRUE	reported	igd	2	TRUE	220.735	0.00150132
rs9376090	C	T	C	T	-0.0247	0.0057	0.272	0.3393	FALSE	FALSE	FALSE	6	135411228	0.0236	NA	0.8107	Dental caries	Dental caries || ||	TRUE	igd	NA	NA	NA	NA	NA	NA	NA	6	135411228	0.0014	1.9e-62	146806	TRUE	reported	igd	2	TRUE	311.27	0.0021158
rs9818758	A	G	A	G	0.0131	-0.0241	0.204	0.2095	FALSE	FALSE	FALSE	3	49382925	0.0274	NA	0.3791	Dental caries	Dental caries || ||	TRUE	igd	NA	NA	NA	NA	NA	NA	NA	3	49382925	0.0017	1.49e-13	146806	TRUE	reported	igd	2	TRUE	59.3806	0.00040432
rs9909940	T	C	T	C	0.0322	0.0029	0.323	0.2648	FALSE	FALSE	FALSE	17	80689036	0.0254	NA	0.9079	Dental caries	Dental caries || ||	TRUE	igd	NA	NA	NA	NA	NA	NA	NA	17	80689036	0.0014	1.43e-116	146806	TRUE	reported	igd	2	TRUE	529	0.00359046
rs9914988	A	G	A	G	0.0125	-0.0043	0.802	0.8095	FALSE	FALSE	FALSE	17	27183104	0.0284	NA	0.8792	Dental caries	Dental caries || ||	TRUE	igd	NA	NA	NA	NA	NA	NA	NA	17	27183104	0.0016	4.66e-17	146806	TRUE	reported	igd	2	TRUE	61.0352	0.000415581
