# Supplementary material for: Type 1 diabetes, glycemic traits, and risk of dental caries: a Mendelian randomization study
Source: Front Genet. 2023 Oct 10;14:1230113. doi: 10.3389/fgene.2023.1230113 (PMC10597668; doi:10.3389/fgene.2023.1230113)
Supplement: Supplementary file 1 [file DataSheet1.ZIP › Supplementary Table S6.xls]

## Sheet: Supplementary Table S10
Table S6 A total of 38 SNPs of FI was chosen as instrumental factors after reviewing the GWAS summary statistics.
SNP	effect_allele.exposure	other_allele.exposure	effect_allele.outcome	other_allele.outcome	beta.exposure	beta.outcome	eaf.exposure	eaf.outcome	remove	palindromic	ambiguous	chr	pos	se.outcome	samplesize.outcome	pval.outcome	originalname.outcome	outcome.deprecated	mr_keep.outcome	data_source.outcome	chr.exposure	pos.exposure	se.exposure	pval.exposure	samplesize.exposure	mr_keep.exposure	pval_origin.exposure	data_source.exposure	action	mr_keep	F	R2
rs10050393	C	T	C	T	-0.009	0.0123	0.46	0.5052	FALSE	FALSE	FALSE	5	157918946	0.0224	NA	0.5844	Dental caries	Dental caries || ||	TRUE	igd	5	157918946	0.0019	4.84e-08	151013	TRUE	reported	igd	2	TRUE	22.4377	0.000148559
rs10865959	C	G	C	G	0.0138	0.0174	0.3	0.2531	FALSE	TRUE	FALSE	3	49891002	0.0256	NA	0.4978	Dental caries	Dental caries || ||	TRUE	igd	3	49891002	0.0022	1.99e-08	151013	TRUE	reported	igd	2	TRUE	39.3471	0.000260487
rs116141873	T	G	T	G	0.0428	0.0671	0.032	0.02713	FALSE	FALSE	FALSE	6	34222201	0.0684	NA	0.3265	Dental caries	Dental caries || ||	TRUE	igd	6	34222201	0.0059	1.42e-11	151013	TRUE	reported	igd	2	TRUE	52.624	0.000348352
rs11708067	G	A	G	A	0.0135	-0.0235	0.177	0.1696	FALSE	FALSE	FALSE	3	123065778	0.0297	NA	0.4291	Dental caries	Dental caries || ||	TRUE	igd	3	123065778	0.0023	1.3e-09	151013	TRUE	reported	igd	2	TRUE	34.4518	0.000228086
rs11727676	C	T	C	T	0.0203	0.0527	0.084	0.08559	FALSE	FALSE	FALSE	4	145659064	0.04	NA	0.1873	Dental caries	Dental caries || ||	TRUE	igd	4	145659064	0.0039	2.9e-08	151013	TRUE	reported	igd	2	TRUE	27.0934	0.000179379
rs118164457	C	T	C	T	0.0345	-0.0741	0.037	0.01354	FALSE	FALSE	FALSE	10	89680631	0.0966	NA	0.443	Dental caries	Dental caries || ||	TRUE	igd	10	89680631	0.0057	3.86e-10	151013	TRUE	reported	igd	2	TRUE	36.6343	0.000242532
rs1206760	A	G	A	G	-0.0112	-0.0251	0.522	0.4803	FALSE	FALSE	FALSE	20	45582472	0.0223	NA	0.2616	Dental caries	Dental caries || ||	TRUE	igd	20	45582472	0.0019	8.82e-10	151013	TRUE	reported	igd	2	TRUE	34.7479	0.000230046
rs12454712	C	T	C	T	-0.0142	-0.0396	0.398	0.4884	FALSE	FALSE	FALSE	18	60845884	0.0224	NA	0.0769396	Dental caries	Dental caries || ||	TRUE	igd	18	60845884	0.0025	1.78e-09	151013	TRUE	reported	igd	2	TRUE	32.2624	0.000213594
rs1260326	C	T	C	T	0.0231	0.039	0.587	0.6495	FALSE	FALSE	FALSE	2	27730940	0.0234	NA	0.0952401	Dental caries	Dental caries || ||	TRUE	igd	2	27730940	0.0019	8.42e-38	151013	TRUE	reported	igd	2	TRUE	147.814	0.000977862
rs13258890	C	T	C	T	-0.0128	-0.0774	0.252	0.2085	FALSE	FALSE	FALSE	8	23615445	0.0275	NA	0.00487495	Dental caries	Dental caries || ||	TRUE	igd	8	23615445	0.0025	2.77e-08	151013	TRUE	reported	igd	2	TRUE	26.2144	0.00017356
rs13389219	T	C	T	C	-0.0199	-0.0028	0.409	0.3481	FALSE	FALSE	FALSE	2	165528876	0.0234	NA	0.9051	Dental caries	Dental caries || ||	TRUE	igd	2	165528876	0.0019	5.84e-28	151013	TRUE	reported	igd	2	TRUE	109.698	0.000725887
rs1351394	C	T	C	T	0.0111	0.0103	0.529	0.4793	FALSE	FALSE	FALSE	12	66351826	0.0224	NA	0.646399	Dental caries	Dental caries || ||	TRUE	igd	12	66351826	0.0018	2.71e-09	151013	TRUE	reported	igd	2	TRUE	38.0278	0.000251755
rs1474696	G	A	G	A	0.0147	-0.0079	0.476	0.5256	FALSE	FALSE	FALSE	6	127449246	0.0224	NA	0.722199	Dental caries	Dental caries || ||	TRUE	igd	6	127449246	0.0018	3.02e-16	151013	TRUE	reported	igd	2	TRUE	66.6944	0.000441452
rs17036126	T	C	T	C	0.0209	-0.0456	0.129	0.09453	FALSE	FALSE	FALSE	3	12287863	0.0382	NA	0.2325	Dental caries	Dental caries || ||	TRUE	igd	3	12287863	0.003	1.28e-10	151013	TRUE	reported	igd	2	TRUE	48.5344	0.000321289
rs17331151	T	C	T	C	-0.0162	-0.032	0.106	0.08769	FALSE	FALSE	FALSE	3	52844534	0.0397	NA	0.4201	Dental caries	Dental caries || ||	TRUE	igd	3	52844534	0.0031	1.52e-08	151013	TRUE	reported	igd	2	TRUE	27.3091	0.000180806
rs2108349	A	G	A	G	-0.0115	-0.0216	0.686	0.5293	FALSE	FALSE	FALSE	7	50786663	0.0225	NA	0.3366	Dental caries	Dental caries || ||	TRUE	igd	7	50786663	0.002	1.13e-08	151013	TRUE	reported	igd	2	TRUE	33.0625	0.00021889
rs2780215	G	A	G	A	-0.0392	0.0342	0.042	0.03073	FALSE	FALSE	FALSE	6	34236973	0.0657	NA	0.6032	Dental caries	Dental caries || ||	TRUE	igd	6	34236973	0.0063	1.06e-09	151013	TRUE	reported	igd	2	TRUE	38.716	0.00025631
rs2845885	T	C	T	C	-0.0204	-0.0057	0.931	0.922	FALSE	FALSE	FALSE	11	63869062	0.0418	NA	0.8918	Dental caries	Dental caries || ||	TRUE	igd	11	63869062	0.0039	1.18e-08	151013	TRUE	reported	igd	2	TRUE	27.3609	0.00018115
rs2943646	G	A	G	A	0.025	-0.0055	0.623	0.6379	FALSE	FALSE	FALSE	2	227099534	0.0232	NA	0.8135	Dental caries	Dental caries || ||	TRUE	igd	2	227099534	0.0019	8.47e-39	151013	TRUE	reported	igd	2	TRUE	173.13	0.00114515
rs35000407	G	T	G	T	-0.0258	-0.0305	0.117	0.1707	FALSE	FALSE	FALSE	3	12351521	0.0296	NA	0.3017	Dental caries	Dental caries || ||	TRUE	igd	3	12351521	0.0028	1.5e-21	151013	TRUE	reported	igd	2	TRUE	84.9031	0.000561908
rs3775380	G	A	G	A	0.0119	0.0145	0.5	0.5327	FALSE	FALSE	FALSE	4	89739808	0.0224	NA	0.5175	Dental caries	Dental caries || ||	TRUE	igd	4	89739808	0.0018	1.48e-11	151013	TRUE	reported	igd	2	TRUE	43.7068	0.00028934
rs459193	G	A	G	A	0.0181	0.0019	0.715	0.6828	FALSE	FALSE	FALSE	5	55806751	0.0239	NA	0.9367	Dental caries	Dental caries || ||	TRUE	igd	5	55806751	0.0021	1.12e-18	151013	TRUE	reported	igd	2	TRUE	74.288	0.000491689
rs4865796	A	G	A	G	0.0165	0.0039	0.707	0.667	FALSE	FALSE	FALSE	5	53272664	0.0237	NA	0.8688	Dental caries	Dental caries || ||	TRUE	igd	5	53272664	0.002	7.33e-17	151013	TRUE	reported	igd	2	TRUE	68.0625	0.000450503
rs5017305	T	A	T	A	-0.0137	0.0073	0.764	0.8372	FALSE	TRUE	FALSE	2	630902	0.0303	NA	0.8108	Dental caries	Dental caries || ||	TRUE	igd	2	630902	0.0026	1.07e-08	151013	TRUE	reported	igd	2	TRUE	27.7648	0.000183823
rs62271373	A	T	A	T	0.0256	0.1154	0.059	0.04401	FALSE	TRUE	FALSE	3	150066540	0.0549	NA	0.03555	Dental caries	Dental caries || ||	TRUE	igd	3	150066540	0.0048	1.6e-08	151013	TRUE	reported	igd	2	TRUE	28.4444	0.000188322
rs6487237	A	C	A	C	0.0154	0.0296	0.79	0.8102	FALSE	FALSE	FALSE	12	21699928	0.0285	NA	0.2975	Dental caries	Dental caries || ||	TRUE	igd	12	21699928	0.0026	4.68e-09	151013	TRUE	reported	igd	2	TRUE	35.0828	0.000232263
rs6674544	A	G	A	G	0.0177	0.0106	0.574	0.5966	FALSE	FALSE	FALSE	1	219628973	0.0228	NA	0.64	Dental caries	Dental caries || ||	TRUE	igd	1	219628973	0.002	6.97e-21	151013	TRUE	reported	igd	2	TRUE	78.3225	0.000518379
rs6855363	C	T	C	T	-0.0125	-0.012	0.347	0.2445	FALSE	FALSE	FALSE	4	157670537	0.0259	NA	0.6418	Dental caries	Dental caries || ||	TRUE	igd	4	157670537	0.002	4.04e-08	151013	TRUE	reported	igd	2	TRUE	39.0625	0.000258603
rs6905288	A	G	A	G	0.0112	0.0118	0.602	0.5673	FALSE	FALSE	FALSE	6	43758873	0.0226	NA	0.6017	Dental caries	Dental caries || ||	TRUE	igd	6	43758873	0.0019	7.75e-09	151013	TRUE	reported	igd	2	TRUE	34.7479	0.000230046
rs7012814	A	G	A	G	-0.0219	-0.0085	0.471	0.5084	FALSE	FALSE	FALSE	8	9173358	0.0254	NA	0.7392	Dental caries	Dental caries || ||	TRUE	igd	8	9173358	0.0019	8.34e-30	151013	TRUE	reported	igd	2	TRUE	132.856	0.000878992
rs7133378	A	G	A	G	-0.0127	-0.0054	0.339	0.2836	FALSE	FALSE	FALSE	12	124409502	0.0248	NA	0.8288	Dental caries	Dental caries || ||	TRUE	igd	12	124409502	0.002	6e-11	151013	TRUE	reported	igd	2	TRUE	40.3225	0.000266942
rs73013411	A	C	A	C	-0.018	-0.0203	0.12	0.08225	FALSE	FALSE	FALSE	6	164126233	0.0407	NA	0.6182	Dental caries	Dental caries || ||	TRUE	igd	6	164126233	0.0032	2.08e-08	151013	TRUE	reported	igd	2	TRUE	31.6406	0.000209479
rs731839	A	G	A	G	-0.0121	-0.0341	0.658	0.6565	FALSE	FALSE	FALSE	19	33899065	0.0235	NA	0.1465	Dental caries	Dental caries || ||	TRUE	igd	19	33899065	0.0019	3.86e-11	151013	TRUE	reported	igd	2	TRUE	40.5568	0.000268493
rs75179845	C	T	C	T	0.0216	0.0173	0.079	0.1333	FALSE	FALSE	FALSE	9	136132954	0.0328	NA	0.5978	Dental caries	Dental caries || ||	TRUE	igd	9	136132954	0.0035	6.05e-11	151013	TRUE	reported	igd	2	TRUE	38.0865	0.000252143
rs7903146	T	C	T	C	-0.0116	0.0061	0.307	0.2	FALSE	FALSE	FALSE	10	114758349	0.0278	NA	0.8254	Dental caries	Dental caries || ||	TRUE	igd	10	114758349	0.0021	1.24e-09	151013	TRUE	reported	igd	2	TRUE	30.5125	0.000202011
rs860598	A	G	A	G	0.0177	-0.0015	0.824	0.78	FALSE	FALSE	FALSE	12	102898446	0.027	NA	0.9548	Dental caries	Dental caries || ||	TRUE	igd	12	102898446	0.0025	6.88e-12	151013	TRUE	reported	igd	2	TRUE	50.1264	0.000331824
rs972283	G	A	G	A	0.0105	0.0263	0.544	0.5431	FALSE	FALSE	FALSE	7	130466854	0.0224	NA	0.2399	Dental caries	Dental caries || ||	TRUE	igd	7	130466854	0.0019	1.09e-08	151013	TRUE	reported	igd	2	TRUE	30.5402	0.000202194
rs9884482	C	T	C	T	0.0125	0.0337	0.392	0.384	FALSE	FALSE	FALSE	4	106081636	0.0229	NA	0.1405	Dental caries	Dental caries || ||	TRUE	igd	4	106081636	0.0019	2.88e-11	151013	TRUE	reported	igd	2	TRUE	43.2825	0.000286533
