# Supplementary material for: Type 1 diabetes, glycemic traits, and risk of dental caries: a Mendelian randomization study
Source: Front Genet. 2023 Oct 10;14:1230113. doi: 10.3389/fgene.2023.1230113 (PMC10597668; doi:10.3389/fgene.2023.1230113)
Supplement: Supplementary file 1 [file DataSheet1.ZIP › Supplementary Table S9 .xls]

## Sheet: T1DM-caries_PhenoScanner_GWAS
Table S9 the PhenoScanner search result of 39 SNPs which was instrumental variables of T1DM to dental caries.
snp	rsid	hg19_coordinates	hg38_coordinates	a1	a2	trait	efo	study	pmid	ancestry	year	beta	se	p	direction	n	n_cases	n_controls	n_studies	unit	dataset
rs1027769	rs1027769	chr3:131984573	chr3:132265729	T	G	Cause of death: dilated cardiomyopathy	EFO_0000407	Neale B	UKBB	European	2017	-0.05745	0.01046	4.06e-08	-	7637	23	7614	1	risk diff	Neale-B_UKBB_EUR_2017
rs1027769	rs1027769	chr3:131984573	chr3:132265729	T	G	Self-reported pericarditis	EFO_0007427	Neale B	UKBB	European	2017	-0.002186	0.0003818	1.04e-08	-	337159	80	337079	1	risk diff	Neale-B_UKBB_EUR_2017
rs10774624	rs10774624	chr12:111833788	chr12:111395984	A	G	Basophil count	EFO_0004586	Astle W	27863252	European	2016	-0.02396	0.003538	1.26e-11	-	173480	0	173480	2	IVNT	Astle-W_Blood-Cell-Traits_EUR_2016
rs10774624	rs10774624	chr12:111833788	chr12:111395984	A	G	Eosinophil count	EFO_0004586	Astle W	27863252	European	2016	-0.09965	0.003604	2.93e-168	-	173480	0	173480	2	IVNT	Astle-W_Blood-Cell-Traits_EUR_2016
rs10774624	rs10774624	chr12:111833788	chr12:111395984	A	G	Eosinophil percentage of granulocytes	EFO_0004586	Astle W	27863252	European	2016	-0.08353	0.003617	5.43e-118	-	173480	0	173480	2	IVNT	Astle-W_Blood-Cell-Traits_EUR_2016
rs10774624	rs10774624	chr12:111833788	chr12:111395984	A	G	Eosinophil percentage of white cells	EFO_0004586	Astle W	27863252	European	2016	-0.0808	0.003601	1.83e-111	-	173480	0	173480	2	IVNT	Astle-W_Blood-Cell-Traits_EUR_2016
rs10774624	rs10774624	chr12:111833788	chr12:111395984	A	G	Granulocyte count	EFO_0004586	Astle W	27863252	European	2016	-0.03317	0.00363	6.43e-20	-	173480	0	173480	2	IVNT	Astle-W_Blood-Cell-Traits_EUR_2016
rs10774624	rs10774624	chr12:111833788	chr12:111395984	A	G	Hematocrit	EFO_0004586	Astle W	27863252	European	2016	-0.05998	0.003571	2.61e-63	-	173480	0	173480	2	IVNT	Astle-W_Blood-Cell-Traits_EUR_2016
rs10774624	rs10774624	chr12:111833788	chr12:111395984	A	G	Hemoglobin concentration	EFO_0004586	Astle W	27863252	European	2016	-0.06249	0.003587	5.47e-68	-	173480	0	173480	2	IVNT	Astle-W_Blood-Cell-Traits_EUR_2016
rs10774624	rs10774624	chr12:111833788	chr12:111395984	A	G	High light scatter percentage of red cells	EFO_0004586	Astle W	27863252	European	2016	-0.05815	0.003625	6.51e-58	-	173480	0	173480	2	IVNT	Astle-W_Blood-Cell-Traits_EUR_2016
rs10774624	rs10774624	chr12:111833788	chr12:111395984	A	G	High light scatter reticulocyte count	EFO_0004586	Astle W	27863252	European	2016	-0.06521	0.003625	2.39e-72	-	173480	0	173480	2	IVNT	Astle-W_Blood-Cell-Traits_EUR_2016
rs10774624	rs10774624	chr12:111833788	chr12:111395984	A	G	Immature fraction of reticulocytes	EFO_0004586	Astle W	27863252	European	2016	-0.031	0.003591	5.97e-18	-	173480	0	173480	2	IVNT	Astle-W_Blood-Cell-Traits_EUR_2016
rs10774624	rs10774624	chr12:111833788	chr12:111395984	A	G	Lymphocyte count	EFO_0004586	Astle W	27863252	European	2016	-0.08847	0.003639	1.38e-130	-	173480	0	173480	2	IVNT	Astle-W_Blood-Cell-Traits_EUR_2016
rs10774624	rs10774624	chr12:111833788	chr12:111395984	A	G	Lymphocyte percentage of white cells	EFO_0004586	Astle W	27863252	European	2016	-0.04127	0.003601	2.08e-30	-	173480	0	173480	2	IVNT	Astle-W_Blood-Cell-Traits_EUR_2016
rs10774624	rs10774624	chr12:111833788	chr12:111395984	A	G	Monocyte count	EFO_0004586	Astle W	27863252	European	2016	-0.04897	0.003613	7.4e-42	-	173480	0	173480	2	IVNT	Astle-W_Blood-Cell-Traits_EUR_2016
rs10774624	rs10774624	chr12:111833788	chr12:111395984	A	G	Myeloid white cell count	EFO_0004586	Astle W	27863252	European	2016	-0.03789	0.003639	2.23e-25	-	173480	0	173480	2	IVNT	Astle-W_Blood-Cell-Traits_EUR_2016
rs10774624	rs10774624	chr12:111833788	chr12:111395984	A	G	Neutrophil count	EFO_0004586	Astle W	27863252	European	2016	-0.02411	0.003621	2.77e-11	-	173480	0	173480	2	IVNT	Astle-W_Blood-Cell-Traits_EUR_2016
rs10774624	rs10774624	chr12:111833788	chr12:111395984	A	G	Neutrophil percentage of granulocytes	EFO_0004586	Astle W	27863252	European	2016	0.07745	0.003618	1.15e-101	+	173480	0	173480	2	IVNT	Astle-W_Blood-Cell-Traits_EUR_2016
rs10774624	rs10774624	chr12:111833788	chr12:111395984	A	G	Neutrophil percentage of white cells	EFO_0004586	Astle W	27863252	European	2016	0.05073	0.003607	6.43e-45	+	173480	0	173480	2	IVNT	Astle-W_Blood-Cell-Traits_EUR_2016
rs10774624	rs10774624	chr12:111833788	chr12:111395984	A	G	Platelet count	EFO_0004586	Astle W	27863252	European	2016	-0.09971	0.003682	1.85e-161	-	173480	0	173480	2	IVNT	Astle-W_Blood-Cell-Traits_EUR_2016
rs10774624	rs10774624	chr12:111833788	chr12:111395984	A	G	Plateletcrit	EFO_0004586	Astle W	27863252	European	2016	-0.1094	0.003695	8.23e-193	-	173480	0	173480	2	IVNT	Astle-W_Blood-Cell-Traits_EUR_2016
rs10774624	rs10774624	chr12:111833788	chr12:111395984	A	G	Red blood cell count	EFO_0004586	Astle W	27863252	European	2016	-0.04766	0.003597	4.46e-40	-	173480	0	173480	2	IVNT	Astle-W_Blood-Cell-Traits_EUR_2016
rs10774624	rs10774624	chr12:111833788	chr12:111395984	A	G	Reticulocyte count	EFO_0004586	Astle W	27863252	European	2016	-0.07209	0.003631	1.07e-87	-	173480	0	173480	2	IVNT	Astle-W_Blood-Cell-Traits_EUR_2016
rs10774624	rs10774624	chr12:111833788	chr12:111395984	A	G	Reticulocyte fraction of red cells	EFO_0004586	Astle W	27863252	European	2016	-0.06283	0.003629	3.79e-67	-	173480	0	173480	2	IVNT	Astle-W_Blood-Cell-Traits_EUR_2016
rs10774624	rs10774624	chr12:111833788	chr12:111395984	A	G	Sum basophil neutrophil counts	EFO_0004586	Astle W	27863252	European	2016	-0.02546	0.003627	2.23e-12	-	173480	0	173480	2	IVNT	Astle-W_Blood-Cell-Traits_EUR_2016
rs10774624	rs10774624	chr12:111833788	chr12:111395984	A	G	Sum eosinophil basophil counts	EFO_0004586	Astle W	27863252	European	2016	-0.09632	0.003608	4.97e-157	-	173480	0	173480	2	IVNT	Astle-W_Blood-Cell-Traits_EUR_2016
rs10774624	rs10774624	chr12:111833788	chr12:111395984	A	G	Sum neutrophil eosinophil counts	EFO_0004586	Astle W	27863252	European	2016	-0.03208	0.003625	8.67e-19	-	173480	0	173480	2	IVNT	Astle-W_Blood-Cell-Traits_EUR_2016
rs10774624	rs10774624	chr12:111833788	chr12:111395984	A	G	White blood cell count	EFO_0004586	Astle W	27863252	European	2016	-0.06243	0.003623	1.61e-66	-	173480	0	173480	2	IVNT	Astle-W_Blood-Cell-Traits_EUR_2016
rs10774624	rs10774624	chr12:111833788	chr12:111395984	A	G	Coronary artery disease	EFO_0000378;EFO_0001645	CARDIoGRAMplusC4D	26343387	Mixed	2015	-0.06385	0.01079	3.23e-09	-	184305	60801	123504	48	log OR	CARDIoGRAMplusC4D_CHD_Mixed_2015
rs10774624	rs10774624	chr12:111833788	chr12:111395984	A	G	Myocardial infarction	EFO_0000612	CARDIoGRAMplusC4D	26343387	Mixed	2015	-0.07429	0.01194	5e-10	-	167181	43677	123504	48	log OR	CARDIoGRAMplusC4D_MI_Mixed_2015
rs10774624	rs10774624	chr12:111833788	chr12:111395984	A	G	Rheumatoid arthritis	EFO_0000685	Okada Y	24390342	Mixed	2014	NA	NA	7e-09	NA	-	-	-	-	-	NHGRI-EBI_GWAS_Catalog
rs10774624	rs10774624	chr12:111833788	chr12:111395984	A	G	Vitiligo	EFO_0004208	Jin Y	27723757	European	2016	-0.2385	0.02418	6e-23	-	-	-	-	-	log OR	NHGRI-EBI_GWAS_Catalog
rs10774624	rs10774624	chr12:111833788	chr12:111395984	A	G	Acute myocardial infarction	EFO_1000883	Neale B	UKBB	European	2017	-0.001565	0.0002633	2.82e-09	-	337199	3927	333272	1	risk diff	Neale-B_UKBB_EUR_2017
rs10774624	rs10774624	chr12:111833788	chr12:111395984	A	G	Arm fat-free mass left	-	Neale B	UKBB	European	2017	0.01477	0.00156	2.92e-21	+	331159	0	331159	1	IVNT	Neale-B_UKBB_EUR_2017
rs10774624	rs10774624	chr12:111833788	chr12:111395984	A	G	Arm fat-free mass right	-	Neale B	UKBB	European	2017	0.0142	0.001529	1.57e-20	+	331221	0	331221	1	IVNT	Neale-B_UKBB_EUR_2017
rs10774624	rs10774624	chr12:111833788	chr12:111395984	A	G	Arm predicted mass left	-	Neale B	UKBB	European	2017	0.01431	0.001554	3.24e-20	+	331146	0	331146	1	IVNT	Neale-B_UKBB_EUR_2017
rs10774624	rs10774624	chr12:111833788	chr12:111395984	A	G	Arm predicted mass right	-	Neale B	UKBB	European	2017	0.0141	0.001523	2.08e-20	+	331216	0	331216	1	IVNT	Neale-B_UKBB_EUR_2017
rs10774624	rs10774624	chr12:111833788	chr12:111395984	A	G	Basal metabolic rate	EFO_0007777	Neale B	UKBB	European	2017	0.01407	0.001627	5.23e-18	+	331307	0	331307	1	IVNT	Neale-B_UKBB_EUR_2017
rs10774624	rs10774624	chr12:111833788	chr12:111395984	A	G	Birth weight	EFO_0004344	Neale B	UKBB	European	2017	0.02851	0.003196	4.75e-19	+	193063	0	193063	1	IVNT	Neale-B_UKBB_EUR_2017
rs10774624	rs10774624	chr12:111833788	chr12:111395984	A	G	Birth weight of first child	EFO_0004344	Neale B	UKBB	European	2017	0.03834	0.004487	1.31e-17	+	145558	0	145558	1	-	Neale-B_UKBB_EUR_2017
rs10774624	rs10774624	chr12:111833788	chr12:111395984	A	G	Comparative height size at age 10	-	Neale B	UKBB	European	2017	0.01193	0.001675	1.09e-12	+	332021	0	332021	1	-	Neale-B_UKBB_EUR_2017
rs10774624	rs10774624	chr12:111833788	chr12:111395984	A	G	Diastolic blood pressure	EFO_0006336	Neale B	UKBB	European	2017	-0.03682	0.002486	1.27e-49	-	317756	0	317756	1	IVNT	Neale-B_UKBB_EUR_2017
rs10774624	rs10774624	chr12:111833788	chr12:111395984	A	G	Hayfever, allergic rhinitis or eczema	EFO_0003956;EFO_0005854;EFO_0000274	Neale B	UKBB	European	2017	0.007761	0.001037	7.34e-14	+	336782	77891	258891	1	risk diff	Neale-B_UKBB_EUR_2017
rs10774624	rs10774624	chr12:111833788	chr12:111395984	A	G	Hip circumference	EFO_0005093	Neale B	UKBB	European	2017	0.01573	0.00243	9.49e-11	+	336601	0	336601	1	IVNT	Neale-B_UKBB_EUR_2017
rs10774624	rs10774624	chr12:111833788	chr12:111395984	A	G	Illnesses of father: heart disease	EFO_0003777	Neale B	UKBB	European	2017	-0.007348	0.001226	2.05e-09	-	298237	97385	200852	1	risk diff	Neale-B_UKBB_EUR_2017
rs10774624	rs10774624	chr12:111833788	chr12:111395984	A	G	Illnesses of siblings: high blood pressure	EFO_0004325	Neale B	UKBB	European	2017	-0.006534	0.001119	5.27e-09	-	262361	54270	208091	1	risk diff	Neale-B_UKBB_EUR_2017
rs10774624	rs10774624	chr12:111833788	chr12:111395984	A	G	Illnesses of siblings: none of the above, group 1	-	Neale B	UKBB	European	2017	0.008335	0.001311	2.08e-10	+	262734	178376	84358	1	risk diff	Neale-B_UKBB_EUR_2017
rs10774624	rs10774624	chr12:111833788	chr12:111395984	A	G	Impedance of arm left	-	Neale B	UKBB	European	2017	-0.01452	0.001733	5.2e-17	-	331292	0	331292	1	IVNT	Neale-B_UKBB_EUR_2017
rs10774624	rs10774624	chr12:111833788	chr12:111395984	A	G	Impedance of arm right	-	Neale B	UKBB	European	2017	-0.01353	0.001725	4.37e-15	-	331279	0	331279	1	IVNT	Neale-B_UKBB_EUR_2017
rs10774624	rs10774624	chr12:111833788	chr12:111395984	A	G	Impedance of whole body	-	Neale B	UKBB	European	2017	-0.01401	0.001871	6.98e-14	-	331284	0	331284	1	IVNT	Neale-B_UKBB_EUR_2017
rs10774624	rs10774624	chr12:111833788	chr12:111395984	A	G	Leg fat-free mass left	-	Neale B	UKBB	European	2017	0.01164	0.001616	5.82e-13	+	331258	0	331258	1	IVNT	Neale-B_UKBB_EUR_2017
rs10774624	rs10774624	chr12:111833788	chr12:111395984	A	G	Leg fat-free mass right	-	Neale B	UKBB	European	2017	0.01221	0.001615	4.03e-14	+	331285	0	331285	1	IVNT	Neale-B_UKBB_EUR_2017
rs10774624	rs10774624	chr12:111833788	chr12:111395984	A	G	Leg predicted mass left	-	Neale B	UKBB	European	2017	0.01145	0.001605	9.75e-13	+	331253	0	331253	1	IVNT	Neale-B_UKBB_EUR_2017
rs10774624	rs10774624	chr12:111833788	chr12:111395984	A	G	Leg predicted mass right	-	Neale B	UKBB	European	2017	0.0121	0.001604	4.6e-14	+	331285	0	331285	1	IVNT	Neale-B_UKBB_EUR_2017
rs10774624	rs10774624	chr12:111833788	chr12:111395984	A	G	Mean time to correctly identify matches	-	Neale B	UKBB	European	2017	-0.01401	0.002425	7.61e-09	-	335139	0	335139	1	IVNT	Neale-B_UKBB_EUR_2017
rs10774624	rs10774624	chr12:111833788	chr12:111395984	A	G	Medication for cholesterol, blood pressure or diabetes: blood pressure medication	EFO_0007056	Neale B	UKBB	European	2017	-0.01236	0.001574	4.07e-15	-	154702	38548	116154	1	risk diff	Neale-B_UKBB_EUR_2017
rs10774624	rs10774624	chr12:111833788	chr12:111395984	A	G	Medication for cholesterol, blood pressure or diabetes: none of the above	EFO_0007056	Neale B	UKBB	European	2017	0.01011	0.001717	3.88e-09	+	154702	103004	51698	1	risk diff	Neale-B_UKBB_EUR_2017
rs10774624	rs10774624	chr12:111833788	chr12:111395984	A	G	No blood clot, bronchitis, emphysema, asthma, rhinitis, eczema or allergy diagnosed by doctor	-	Neale B	UKBB	European	2017	-0.00702	0.001149	1.01e-09	-	336782	228530	108252	1	risk diff	Neale-B_UKBB_EUR_2017
rs10774624	rs10774624	chr12:111833788	chr12:111395984	A	G	No treatment with medication for cholesterol, blood pressure, diabetes, or take exogenous hormones	EFO_0007056	Neale B	UKBB	European	2017	0.009482	0.001557	1.12e-09	+	180203	124239	55964	1	risk diff	Neale-B_UKBB_EUR_2017
rs10774624	rs10774624	chr12:111833788	chr12:111395984	A	G	Number of self-reported non-cancer illnesses	EFO_0009801	Neale B	UKBB	European	2017	-0.01244	0.002027	8.33e-10	-	337159	0	337159	1	-	Neale-B_UKBB_EUR_2017
rs10774624	rs10774624	chr12:111833788	chr12:111395984	A	G	Number of treatments or medications taken	EFO_0007056	Neale B	UKBB	European	2017	-0.01347	0.001968	7.79e-12	-	337159	0	337159	1	-	Neale-B_UKBB_EUR_2017
rs10774624	rs10774624	chr12:111833788	chr12:111395984	A	G	Past tobacco smoking	EFO_0006527	Neale B	UKBB	European	2017	0.01919	0.003199	2e-09	+	310749	0	310749	1	-	Neale-B_UKBB_EUR_2017
rs10774624	rs10774624	chr12:111833788	chr12:111395984	A	G	Self-reported heart attack or myocardial infarction	EFO_0000612	Neale B	UKBB	European	2017	-0.002071	0.0003665	1.6e-08	-	337159	7735	329424	1	risk diff	Neale-B_UKBB_EUR_2017
rs10774624	rs10774624	chr12:111833788	chr12:111395984	A	G	Self-reported hypertension	EFO_0000537	Neale B	UKBB	European	2017	-0.0107	0.001076	2.86e-23	-	337159	87690	249469	1	risk diff	Neale-B_UKBB_EUR_2017
rs10774624	rs10774624	chr12:111833788	chr12:111395984	A	G	Self-reported hypothyroidism or myxoedema	EFO_0004705;EFO_1001055	Neale B	UKBB	European	2017	-0.009307	0.0005238	1.35e-70	-	337159	16376	320783	1	risk diff	Neale-B_UKBB_EUR_2017
rs10774624	rs10774624	chr12:111833788	chr12:111395984	A	G	Smoking status: previous	EFO_0006527	Neale B	UKBB	European	2017	-0.00687	0.001175	5e-09	-	336024	118419	217605	1	risk diff	Neale-B_UKBB_EUR_2017
rs10774624	rs10774624	chr12:111833788	chr12:111395984	A	G	Systolic blood pressure	EFO_0006335	Neale B	UKBB	European	2017	-0.0207	0.002485	8.01e-17	-	317754	0	317754	1	IVNT	Neale-B_UKBB_EUR_2017
rs10774624	rs10774624	chr12:111833788	chr12:111395984	A	G	Taking other prescription medications	EFO_0007056	Neale B	UKBB	European	2017	-0.008673	0.001229	1.72e-12	-	336330	158113	178217	1	risk diff	Neale-B_UKBB_EUR_2017
rs10774624	rs10774624	chr12:111833788	chr12:111395984	A	G	Treatment with atenolol	EFO_0007056	Neale B	UKBB	European	2017	-0.003483	0.0004767	2.77e-13	-	337159	13184	323975	1	risk diff	Neale-B_UKBB_EUR_2017
rs10774624	rs10774624	chr12:111833788	chr12:111395984	A	G	Treatment with blood pressure medication	EFO_0007056	Neale B	UKBB	European	2017	-0.009411	0.001278	1.76e-13	-	180203	31488	148715	1	risk diff	Neale-B_UKBB_EUR_2017
rs10774624	rs10774624	chr12:111833788	chr12:111395984	A	G	Treatment with levothyroxine sodium	EFO_0007056	Neale B	UKBB	European	2017	-0.007704	0.0004827	2.58e-57	-	337159	13717	323442	1	risk diff	Neale-B_UKBB_EUR_2017
rs10774624	rs10774624	chr12:111833788	chr12:111395984	A	G	Treatment with thyroxine product	EFO_0007056	Neale B	UKBB	European	2017	-0.001839	0.0002631	2.79e-12	-	337159	3917	333242	1	risk diff	Neale-B_UKBB_EUR_2017
rs10774624	rs10774624	chr12:111833788	chr12:111395984	A	G	Trunk fat-free mass	-	Neale B	UKBB	European	2017	0.01466	0.001545	2.38e-21	+	331030	0	331030	1	IVNT	Neale-B_UKBB_EUR_2017
rs10774624	rs10774624	chr12:111833788	chr12:111395984	A	G	Trunk predicted mass	-	Neale B	UKBB	European	2017	0.01466	0.00154	1.76e-21	+	330995	0	330995	1	IVNT	Neale-B_UKBB_EUR_2017
rs10774624	rs10774624	chr12:111833788	chr12:111395984	A	G	Vascular or heart problems diagnosed by doctor: heart attack	EFO_0000612	Neale B	UKBB	European	2017	-0.002019	0.0003682	4.21e-08	-	336683	7790	328893	1	risk diff	Neale-B_UKBB_EUR_2017
rs10774624	rs10774624	chr12:111833788	chr12:111395984	A	G	Vascular or heart problems diagnosed by doctor: high blood pressure	EFO_0004325	Neale B	UKBB	European	2017	-0.01104	0.001091	4.71e-24	-	336683	91033	245650	1	risk diff	Neale-B_UKBB_EUR_2017
rs10774624	rs10774624	chr12:111833788	chr12:111395984	A	G	Vascular or heart problems diagnosed by doctor: none of the above	-	Neale B	UKBB	European	2017	0.01239	0.001121	2.13e-28	+	336683	236530	100153	1	risk diff	Neale-B_UKBB_EUR_2017
rs10774624	rs10774624	chr12:111833788	chr12:111395984	A	G	Weight	EFO_0004338	Neale B	UKBB	European	2017	0.01336	0.002144	4.7e-10	+	336227	0	336227	1	IVNT	Neale-B_UKBB_EUR_2017
rs10774624	rs10774624	chr12:111833788	chr12:111395984	A	G	Whole body fat-free mass	-	Neale B	UKBB	European	2017	0.014	0.001551	1.81e-19	+	331291	0	331291	1	IVNT	Neale-B_UKBB_EUR_2017
rs10774624	rs10774624	chr12:111833788	chr12:111395984	A	G	Whole body water mass	-	Neale B	UKBB	European	2017	0.01411	0.001554	1.05e-19	+	331315	0	331315	1	IVNT	Neale-B_UKBB_EUR_2017
rs10774624	rs10774624	chr12:111833788	chr12:111395984	A	G	Coronary artery disease	EFO_0000378;EFO_0001645	Nelson CP	28714975	Mixed	2017	-0.05772	0.00911	2.4e-10	-	148715	10801	137914	1	log OR	Nelson-CP_CAD_Mixed_2017
rs10774624	rs10774624	chr12:111833788	chr12:111395984	A	G	Coronary artery disease	EFO_0000378;EFO_0001645	van der Harst P	29212778	Mixed	2018	-0.06449	0.007181	2.7e-19	-	296525	34541	261984	1	log OR	van-der-Harst-P_CAD-UKBB_Mixed_2018
rs10774624	rs10774624	chr12:111833788	chr12:111395984	A	G	Coronary artery disease	EFO_0000378;EFO_0001645	van der Harst P	29212778	Mixed	2018	-0.0643	0.006	1.73e-26	-	547261	122733	424528	2	log OR	van-der-Harst-P_CAD_Mixed_2018
rs1131017	rs1131017	chr12:56435929	chr12:56042145	C	G	Eosinophil count	EFO_0004586	Astle W	27863252	European	2016	0.02579	0.003596	7.45e-13	+	173480	0	173480	2	IVNT	Astle-W_Blood-Cell-Traits_EUR_2016
rs1131017	rs1131017	chr12:56435929	chr12:56042145	C	G	Eosinophil percentage of granulocytes	EFO_0004586	Astle W	27863252	European	2016	0.02402	0.003609	2.81e-11	+	173480	0	173480	2	IVNT	Astle-W_Blood-Cell-Traits_EUR_2016
rs1131017	rs1131017	chr12:56435929	chr12:56042145	C	G	Eosinophil percentage of white cells	EFO_0004586	Astle W	27863252	European	2016	0.02695	0.003593	6.38e-14	+	173480	0	173480	2	IVNT	Astle-W_Blood-Cell-Traits_EUR_2016
rs1131017	rs1131017	chr12:56435929	chr12:56042145	C	G	Neutrophil percentage of granulocytes	EFO_0004586	Astle W	27863252	European	2016	-0.02288	0.00361	2.31e-10	-	173480	0	173480	2	IVNT	Astle-W_Blood-Cell-Traits_EUR_2016
rs1131017	rs1131017	chr12:56435929	chr12:56042145	C	G	Sum eosinophil basophil counts	EFO_0004586	Astle W	27863252	European	2016	0.02453	0.0036	9.58e-12	+	173480	0	173480	2	IVNT	Astle-W_Blood-Cell-Traits_EUR_2016
rs1131017	rs1131017	chr12:56435929	chr12:56042145	C	G	Allergic disease	EFO_0003785	Ferreira M	29083406	European	2017	0.046	0.0058	2.12e-15	+	360838	180129	180709	13	log OR	Ferreira-M_Allergic-Disease_EUR_2017
rs1131017	rs1131017	chr12:56435929	chr12:56042145	C	G	Inflammatory skin disease	EFO_0000274	Baurecht H	25574825	European	2015	NA	NA	4e-08	NA	-	-	-	-	-	NHGRI-EBI_GWAS_Catalog
rs1131017	rs1131017	chr12:56435929	chr12:56042145	C	G	Arm fat-free mass left	-	Neale B	UKBB	European	2017	-0.009993	0.00156	1.5e-10	-	331159	0	331159	1	IVNT	Neale-B_UKBB_EUR_2017
rs1131017	rs1131017	chr12:56435929	chr12:56042145	C	G	Arm fat-free mass right	-	Neale B	UKBB	European	2017	-0.00935	0.001529	9.63e-10	-	331221	0	331221	1	IVNT	Neale-B_UKBB_EUR_2017
rs1131017	rs1131017	chr12:56435929	chr12:56042145	C	G	Arm predicted mass left	-	Neale B	UKBB	European	2017	-0.01042	0.001554	2.02e-11	-	331146	0	331146	1	IVNT	Neale-B_UKBB_EUR_2017
rs1131017	rs1131017	chr12:56435929	chr12:56042145	C	G	Arm predicted mass right	-	Neale B	UKBB	European	2017	-0.009555	0.001523	3.57e-10	-	331216	0	331216	1	IVNT	Neale-B_UKBB_EUR_2017
rs1131017	rs1131017	chr12:56435929	chr12:56042145	C	G	Asthma	EFO_0000270	Neale B	UKBB	European	2017	0.006114	0.0007862	7.43e-15	+	336782	38791	297991	1	risk diff	Neale-B_UKBB_EUR_2017
rs1131017	rs1131017	chr12:56435929	chr12:56042145	C	G	Basal metabolic rate	EFO_0007777	Neale B	UKBB	European	2017	-0.01015	0.001627	4.43e-10	-	331307	0	331307	1	IVNT	Neale-B_UKBB_EUR_2017
rs1131017	rs1131017	chr12:56435929	chr12:56042145	C	G	Body mass index	EFO_0004340	Neale B	UKBB	European	2017	-0.01344	0.002427	3.08e-08	-	336107	0	336107	1	IVNT	Neale-B_UKBB_EUR_2017
rs1131017	rs1131017	chr12:56435929	chr12:56042145	C	G	Forced expiratory volume in 1-second, best measure	EFO_0004314	Neale B	UKBB	European	2017	-0.01259	0.002308	4.94e-08	-	255492	0	255492	1	IVNT	Neale-B_UKBB_EUR_2017
rs1131017	rs1131017	chr12:56435929	chr12:56042145	C	G	Hayfever, allergic rhinitis or eczema	EFO_0003956;EFO_0005854;EFO_0000274	Neale B	UKBB	European	2017	0.008541	0.001037	1.81e-16	+	336782	77891	258891	1	risk diff	Neale-B_UKBB_EUR_2017
rs1131017	rs1131017	chr12:56435929	chr12:56042145	C	G	Impedance of arm left	-	Neale B	UKBB	European	2017	0.01323	0.001733	2.23e-14	+	331292	0	331292	1	IVNT	Neale-B_UKBB_EUR_2017
rs1131017	rs1131017	chr12:56435929	chr12:56042145	C	G	Impedance of arm right	-	Neale B	UKBB	European	2017	0.01262	0.001725	2.57e-13	+	331279	0	331279	1	IVNT	Neale-B_UKBB_EUR_2017
rs1131017	rs1131017	chr12:56435929	chr12:56042145	C	G	Impedance of leg left	-	Neale B	UKBB	European	2017	0.01289	0.002237	8.36e-09	+	331296	0	331296	1	IVNT	Neale-B_UKBB_EUR_2017
rs1131017	rs1131017	chr12:56435929	chr12:56042145	C	G	Impedance of leg right	-	Neale B	UKBB	European	2017	0.0128	0.00222	8.08e-09	+	331301	0	331301	1	IVNT	Neale-B_UKBB_EUR_2017
rs1131017	rs1131017	chr12:56435929	chr12:56042145	C	G	Impedance of whole body	-	Neale B	UKBB	European	2017	0.01385	0.001871	1.32e-13	+	331284	0	331284	1	IVNT	Neale-B_UKBB_EUR_2017
rs1131017	rs1131017	chr12:56435929	chr12:56042145	C	G	Leg fat-free mass left	-	Neale B	UKBB	European	2017	-0.009046	0.001616	2.16e-08	-	331258	0	331258	1	IVNT	Neale-B_UKBB_EUR_2017
rs1131017	rs1131017	chr12:56435929	chr12:56042145	C	G	Leg fat-free mass right	-	Neale B	UKBB	European	2017	-0.008993	0.001615	2.57e-08	-	331285	0	331285	1	IVNT	Neale-B_UKBB_EUR_2017
rs1131017	rs1131017	chr12:56435929	chr12:56042145	C	G	Leg predicted mass left	-	Neale B	UKBB	European	2017	-0.008925	0.001605	2.67e-08	-	331253	0	331253	1	IVNT	Neale-B_UKBB_EUR_2017
rs1131017	rs1131017	chr12:56435929	chr12:56042145	C	G	Leg predicted mass right	-	Neale B	UKBB	European	2017	-0.008873	0.001605	3.2e-08	-	331285	0	331285	1	IVNT	Neale-B_UKBB_EUR_2017
rs1131017	rs1131017	chr12:56435929	chr12:56042145	C	G	No blood clot, bronchitis, emphysema, asthma, rhinitis, eczema or allergy diagnosed by doctor	-	Neale B	UKBB	European	2017	-0.01052	0.001149	5.47e-20	-	336782	228530	108252	1	risk diff	Neale-B_UKBB_EUR_2017
rs1131017	rs1131017	chr12:56435929	chr12:56042145	C	G	Qualifications: college or university degree	EFO_0004784	Neale B	UKBB	European	2017	0.007608	0.00115	3.75e-11	+	334070	106305	227765	1	risk diff	Neale-B_UKBB_EUR_2017
rs1131017	rs1131017	chr12:56435929	chr12:56042145	C	G	Qualifications: none	EFO_0004784	Neale B	UKBB	European	2017	-0.005613	0.0009327	1.77e-09	-	334070	57567	276503	1	risk diff	Neale-B_UKBB_EUR_2017
rs1131017	rs1131017	chr12:56435929	chr12:56042145	C	G	Self-reported asthma	EFO_0000270	Neale B	UKBB	European	2017	0.00626	0.0007876	1.9e-15	+	337159	39049	298110	1	risk diff	Neale-B_UKBB_EUR_2017
rs1131017	rs1131017	chr12:56435929	chr12:56042145	C	G	Self-reported hypothyroidism or myxoedema	EFO_0004705;EFO_1001055	Neale B	UKBB	European	2017	0.003332	0.000524	2.05e-10	+	337159	16376	320783	1	risk diff	Neale-B_UKBB_EUR_2017
rs1131017	rs1131017	chr12:56435929	chr12:56042145	C	G	Treatment with levothyroxine sodium	EFO_0007056	Neale B	UKBB	European	2017	0.002651	0.0004829	4.05e-08	+	337159	13717	323442	1	risk diff	Neale-B_UKBB_EUR_2017
rs1131017	rs1131017	chr12:56435929	chr12:56042145	C	G	Trunk fat-free mass	-	Neale B	UKBB	European	2017	-0.009875	0.001545	1.66e-10	-	331030	0	331030	1	IVNT	Neale-B_UKBB_EUR_2017
rs1131017	rs1131017	chr12:56435929	chr12:56042145	C	G	Trunk predicted mass	-	Neale B	UKBB	European	2017	-0.009787	0.00154	2.11e-10	-	330995	0	330995	1	IVNT	Neale-B_UKBB_EUR_2017
rs1131017	rs1131017	chr12:56435929	chr12:56042145	C	G	Whole body fat-free mass	-	Neale B	UKBB	European	2017	-0.009732	0.001552	3.56e-10	-	331291	0	331291	1	IVNT	Neale-B_UKBB_EUR_2017
rs1131017	rs1131017	chr12:56435929	chr12:56042145	C	G	Whole body water mass	-	Neale B	UKBB	European	2017	-0.009617	0.001554	6.06e-10	-	331315	0	331315	1	IVNT	Neale-B_UKBB_EUR_2017
rs1131017	rs1131017	chr12:56435929	chr12:56042145	C	G	Rheumatoid arthritis	EFO_0000685	Okada Y	24390342	Mixed	2014	-0.07696	0.01418	1.3e-08	-	80799	19234	61565	22	log OR	Okada-Y_RA_Mixed_2014
rs1131017	rs1131017	chr12:56435929	chr12:56042145	C	G	Years of educational attainment	EFO_0004784	SSGAC	27225129	European	2016	0.014	0.003	1.81e-08	+	328917	0	328917	64	years	SSGAC_EduYears_EUR_2016
rs11571297	rs11571297	chr2:204745003	chr2:203880280	T	C	Graves disease	NCIT_C3071	Cooper	22922229	European	2012	NA	NA	2.81e-23	NA	12111	-	-	-	-	GRASP
rs11571297	rs11571297	chr2:204745003	chr2:203880280	T	C	Graves disease and Hashimotos thyroiditis	NCIT_C27191	Cooper	22922229	European	2012	NA	NA	2.09e-23	NA	12111	-	-	-	-	GRASP
rs11571297	rs11571297	chr2:204745003	chr2:203880280	T	C	Self-reported hyperthyroidism or thyrotoxicosis	EFO_0004705;EFO_0004283	Neale B	UKBB	European	2017	0.001923	0.0002119	1.15e-19	+	337159	2547	334612	1	risk diff	Neale-B_UKBB_EUR_2017
rs11571297	rs11571297	chr2:204745003	chr2:203880280	T	C	Self-reported hypothyroidism or myxoedema	EFO_0004705;EFO_1001055	Neale B	UKBB	European	2017	0.008592	0.0005214	5.34e-61	+	337159	16376	320783	1	risk diff	Neale-B_UKBB_EUR_2017
rs11571297	rs11571297	chr2:204745003	chr2:203880280	T	C	Treatment with levothyroxine sodium	EFO_0007056	Neale B	UKBB	European	2017	0.007313	0.0004805	2.67e-52	+	337159	13717	323442	1	risk diff	Neale-B_UKBB_EUR_2017
rs11571297	rs11571297	chr2:204745003	chr2:203880280	T	C	Treatment with thyroxine product	EFO_0007056	Neale B	UKBB	European	2017	0.001924	0.0002619	2.02e-13	+	337159	3917	333242	1	risk diff	Neale-B_UKBB_EUR_2017
rs11571297	rs11571297	chr2:204745003	chr2:203880280	T	C	Rheumatoid arthritis	EFO_0000685	Okada Y	24390342	European	2014	0.131	0.0156	1.1e-17	+	58284	14361	43923	18	log OR	Okada-Y_RA_EUR_2014
rs11571297	rs11571297	chr2:204745003	chr2:203880280	T	C	Rheumatoid arthritis	EFO_0000685	Okada Y	24390342	Mixed	2014	0.131	0.01343	2.9e-21	+	80799	19234	61565	22	log OR	Okada-Y_RA_Mixed_2014
rs12722495	rs12722495	chr10:6097283	chr10:6055320	T	C	Lymphocyte count	EFO_0004586	Astle W	27863252	European	2016	0.03276	0.005745	1.19e-08	+	173480	0	173480	2	IVNT	Astle-W_Blood-Cell-Traits_EUR_2016
rs12722495	rs12722495	chr10:6097283	chr10:6055320	T	C	Lymphocyte percentage of white cells	EFO_0004586	Astle W	27863252	European	2016	0.03487	0.005684	8.51e-10	+	173480	0	173480	2	IVNT	Astle-W_Blood-Cell-Traits_EUR_2016
rs12722495	rs12722495	chr10:6097283	chr10:6055320	T	C	Allergic disease	EFO_0003785	Ferreira M	29083406	European	2017	-0.0631	0.0093	1.02e-11	-	360838	180129	180709	13	log OR	Ferreira-M_Allergic-Disease_EUR_2017
rs12722495	rs12722495	chr10:6097283	chr10:6055320	T	C	Type 1 diabetes	EFO_0001359	Plagnol V	21829393	Mixed	2011	NA	NA	1.4e-38	NA	12501	-	-	-	-	GRASP
rs12722495	rs12722495	chr10:6097283	chr10:6055320	T	C	Type 1 diabetes autoantibodies	-	Plagnol V	21829393	Mixed	2011	NA	NA	1e-38	NA	-	-	-	-	-	NHGRI-EBI_GWAS_Catalog
rs12722495	rs12722495	chr10:6097283	chr10:6055320	T	C	Hayfever, allergic rhinitis or eczema	EFO_0003956;EFO_0005854;EFO_0000274	Neale B	UKBB	European	2017	-0.01757	0.001645	1.26e-26	-	336782	77891	258891	1	risk diff	Neale-B_UKBB_EUR_2017
rs12722495	rs12722495	chr10:6097283	chr10:6055320	T	C	No blood clot, bronchitis, emphysema, asthma, rhinitis, eczema or allergy diagnosed by doctor	-	Neale B	UKBB	European	2017	0.01745	0.001823	1.05e-21	+	336782	228530	108252	1	risk diff	Neale-B_UKBB_EUR_2017
rs12722495	rs12722495	chr10:6097283	chr10:6055320	T	C	Self-reported eczema or dermatitis	EFO_0000274	Neale B	UKBB	European	2017	-0.004204	0.0006198	1.18e-11	-	337159	8718	328441	1	risk diff	Neale-B_UKBB_EUR_2017
rs12722495	rs12722495	chr10:6097283	chr10:6055320	T	C	Diabetes mellitus type 1	EFO_0001359;EFO_0000400	Plagnol V	21829393	Mixed	2011	NA	NA	1e-38	NA	-	-	-	-	-	dbGaP
rs13182737	rs13182737	chr5:37642210	chr5:37642108	A	G	Height	EFO_0004339	GIANT	25282103	European	2014	-0.018	0.0033	2.6e-08	-	253069	0	253069	79	Z-score	GIANT_Height_EUR_2014
rs13182737	rs13182737	chr5:37642210	chr5:37642108	A	G	Sitting height	EFO_0004339	Neale B	UKBB	European	2017	-0.01204	0.00215	2.15e-08	-	336172	0	336172	1	IVNT	Neale-B_UKBB_EUR_2017
rs194749	rs194749	chr14:69273905	chr14:68807188	T	C	Inflammatory bowel disease	EFO_0003767	IBDGC	23128233	European	2012	NA	NA	2.7e-10	NA	34366	-	-	-	-	GRASP
rs194749	rs194749	chr14:69273905	chr14:68807188	T	C	Inflammatory bowel disease	EFO_0003767	IBDGC	23128233	European	2012	NA	NA	3e-10	NA	-	-	-	-	-	NHGRI-EBI_GWAS_Catalog
rs194749	rs194749	chr14:69273905	chr14:68807188	T	C	Rheumatoid arthritis	EFO_0000685	Okada Y	24390342	Mixed	2014	0.08618	0.01405	4.7e-08	+	80799	19234	61565	22	log OR	Okada-Y_RA_Mixed_2014
rs206763	rs206763	chr6:32970197	chr6:33002420	A	G	Rheumatoid arthritis	EFO_0000685	Okada Y	24390342	Mixed	2014	-0.3857	0.07122	2e-08	-	80799	19234	61565	22	log OR	Okada-Y_RA_Mixed_2014
rs2071647	rs2071647	chr12:9914005	chr12:9761409	T	A	Lymphocyte count	EFO_0004586	Astle W	27863252	European	2016	0.06975	0.004049	1.74e-66	+	173480	0	173480	2	IVNT	Astle-W_Blood-Cell-Traits_EUR_2016
rs2071647	rs2071647	chr12:9914005	chr12:9761409	T	A	Lymphocyte percentage of white cells	EFO_0004586	Astle W	27863252	European	2016	0.05901	0.004007	4.41e-49	+	173480	0	173480	2	IVNT	Astle-W_Blood-Cell-Traits_EUR_2016
rs2071647	rs2071647	chr12:9914005	chr12:9761409	T	A	Neutrophil percentage of white cells	EFO_0004586	Astle W	27863252	European	2016	-0.04246	0.004013	3.68e-26	-	173480	0	173480	2	IVNT	Astle-W_Blood-Cell-Traits_EUR_2016
rs2071647	rs2071647	chr12:9914005	chr12:9761409	T	A	Self-reported hypothyroidism or myxoedema	EFO_0004705;EFO_1001055	Neale B	UKBB	European	2017	-0.005888	0.0005826	5.22e-24	-	337159	16376	320783	1	risk diff	Neale-B_UKBB_EUR_2017
rs2071647	rs2071647	chr12:9914005	chr12:9761409	T	A	Treatment with levothyroxine sodium	EFO_0007056	Neale B	UKBB	European	2017	-0.004623	0.0005369	7.34e-18	-	337159	13717	323442	1	risk diff	Neale-B_UKBB_EUR_2017
rs2111485	rs2111485	chr2:163110536	chr2:162254026	A	G	IgA deficiency	EFO_1001929	Bronson P	27723758	European	2016	-0.3468	0.04573	3.32e-14	-	6487	1635	4852	7	log OR	Bronson-P_IgAD_EUR_2016
rs2111485	rs2111485	chr2:163110536	chr2:162254026	A	G	Generalized vitiligo	NCIT_C26915	Jin Y	22561518	European	2012	NA	NA	4.91e-15	NA	3228	-	-	-	-	GRASP
rs2111485	rs2111485	chr2:163110536	chr2:162254026	A	G	Inflammatory bowel disease	EFO_0003767	IBDGC	23128233	European	2012	NA	NA	1.93e-08	NA	34366	-	-	-	-	GRASP
rs2111485	rs2111485	chr2:163110536	chr2:162254026	A	G	Inflammatory bowel disease	EFO_0003767	IBDGC	23128233	European	2012	NA	NA	2e-08	NA	-	-	-	-	-	NHGRI-EBI_GWAS_Catalog
rs2111485	rs2111485	chr2:163110536	chr2:162254026	A	G	Inflammatory skin disease	EFO_0000274	Baurecht H	25574825	European	2015	NA	NA	2e-12	NA	-	-	-	-	-	NHGRI-EBI_GWAS_Catalog
rs2111485	rs2111485	chr2:163110536	chr2:162254026	A	G	Systemic lupus erythematosus	EFO_0002690	Bentham J	26502338	European	2015	-0.1398	0.02053	1e-11	-	-	-	-	-	log OR	NHGRI-EBI_GWAS_Catalog
rs2111485	rs2111485	chr2:163110536	chr2:162254026	A	G	Ulcerative colitis	EFO_0000729	IBDGC	26192919	European	2015	0.08539	0.01342	2e-10	+	-	-	-	-	log OR	NHGRI-EBI_GWAS_Catalog
rs2111485	rs2111485	chr2:163110536	chr2:162254026	A	G	Vitiligo	EFO_0004208	Jin Y	22561518	European	2012	-0.2624	0.03352	5e-15	-	-	-	-	-	log OR	NHGRI-EBI_GWAS_Catalog
rs2111485	rs2111485	chr2:163110536	chr2:162254026	A	G	Vitiligo	EFO_0004208	Jin Y	27723757	European	2016	-0.2606	0.02526	6e-25	-	-	-	-	-	log OR	NHGRI-EBI_GWAS_Catalog
rs2111485	rs2111485	chr2:163110536	chr2:162254026	A	G	Self-reported hypothyroidism or myxoedema	EFO_0004705;EFO_1001055	Neale B	UKBB	European	2017	-0.003802	0.0005307	7.84e-13	-	337159	16376	320783	1	risk diff	Neale-B_UKBB_EUR_2017
rs2111485	rs2111485	chr2:163110536	chr2:162254026	A	G	Self-reported psoriasis	EFO_0000676	Neale B	UKBB	European	2017	-0.001467	0.0002656	3.36e-08	-	337159	3871	333288	1	risk diff	Neale-B_UKBB_EUR_2017
rs2111485	rs2111485	chr2:163110536	chr2:162254026	A	G	Treatment with levothyroxine sodium	EFO_0007056	Neale B	UKBB	European	2017	-0.003172	0.000489	8.84e-11	-	337159	13717	323442	1	risk diff	Neale-B_UKBB_EUR_2017
rs2144013	rs2144013	chr6:33065993	chr6:33098216	G	A	Monocyte count	EFO_0004586	Astle W	27863252	European	2016	0.02665	0.004402	1.42e-09	+	173480	0	173480	2	IVNT	Astle-W_Blood-Cell-Traits_EUR_2016
rs2144013	rs2144013	chr6:33065993	chr6:33098216	G	A	Allergic disease	EFO_0003785	Ferreira M	29083406	European	2017	-0.0492	0.0083	3.83e-09	-	360838	180129	180709	13	log OR	Ferreira-M_Allergic-Disease_EUR_2017
rs2144013	rs2144013	chr6:33065993	chr6:33098216	G	A	Asthma	EFO_0000270	Neale B	UKBB	European	2017	-0.005245	0.0009621	4.99e-08	-	336782	38791	297991	1	risk diff	Neale-B_UKBB_EUR_2017
rs2144013	rs2144013	chr6:33065993	chr6:33098216	G	A	Doctor diagnosed hayfever or allergic rhinitis	EFO_0005854	Neale B	UKBB	European	2017	-0.01472	0.002543	7.13e-09	-	83529	18934	64595	1	risk diff	Neale-B_UKBB_EUR_2017
rs2144013	rs2144013	chr6:33065993	chr6:33098216	G	A	Hayfever, allergic rhinitis or eczema	EFO_0003956;EFO_0005854;EFO_0000274	Neale B	UKBB	European	2017	-0.01048	0.001269	1.48e-16	-	336782	77891	258891	1	risk diff	Neale-B_UKBB_EUR_2017
rs2144013	rs2144013	chr6:33065993	chr6:33098216	G	A	Height	EFO_0004339	Neale B	UKBB	European	2017	-0.01185	0.002134	2.83e-08	-	336474	0	336474	1	IVNT	Neale-B_UKBB_EUR_2017
rs2144013	rs2144013	chr6:33065993	chr6:33098216	G	A	No blood clot, bronchitis, emphysema, asthma, rhinitis, eczema or allergy diagnosed by doctor	-	Neale B	UKBB	European	2017	0.012	0.001406	1.43e-17	+	336782	228530	108252	1	risk diff	Neale-B_UKBB_EUR_2017
rs2144013	rs2144013	chr6:33065993	chr6:33098216	G	A	Self-reported asthma	EFO_0000270	Neale B	UKBB	European	2017	-0.005351	0.0009639	2.83e-08	-	337159	39049	298110	1	risk diff	Neale-B_UKBB_EUR_2017
rs2144013	rs2144013	chr6:33065993	chr6:33098216	G	A	Self-reported hypothyroidism or myxoedema	EFO_0004705;EFO_1001055	Neale B	UKBB	European	2017	-0.006589	0.0006412	9.19e-25	-	337159	16376	320783	1	risk diff	Neale-B_UKBB_EUR_2017
rs2144013	rs2144013	chr6:33065993	chr6:33098216	G	A	Treatment with levothyroxine sodium	EFO_0007056	Neale B	UKBB	European	2017	-0.005218	0.0005909	1.05e-18	-	337159	13717	323442	1	risk diff	Neale-B_UKBB_EUR_2017
rs2144013	rs2144013	chr6:33065993	chr6:33098216	G	A	Rheumatoid arthritis	EFO_0000685	Okada Y	24390342	European	2014	-0.2311	0.02026	2.5e-31	-	58284	14361	43923	18	log OR	Okada-Y_RA_EUR_2014
rs2144013	rs2144013	chr6:33065993	chr6:33098216	G	A	Rheumatoid arthritis	EFO_0000685	Okada Y	24390342	Mixed	2014	-0.1906	0.01687	1.3e-33	-	80799	19234	61565	22	log OR	Okada-Y_RA_Mixed_2014
rs231971	rs231971	chr16:28536519	chr16:28525198	G	A	Mean platelet volume	EFO_0004586	Astle W	27863252	European	2016	-0.06163	0.006661	2.19e-20	-	173480	0	173480	2	IVNT	Astle-W_Blood-Cell-Traits_EUR_2016
rs231971	rs231971	chr16:28536519	chr16:28525198	G	A	Platelet count	EFO_0004586	Astle W	27863252	European	2016	0.0529	0.006708	3.13e-15	+	173480	0	173480	2	IVNT	Astle-W_Blood-Cell-Traits_EUR_2016
rs34536443	rs34536443	chr19:10463118	chr19:10352442	C	G	Lymphocyte count	EFO_0004586	Astle W	27863252	European	2016	0.0631	0.008438	7.58e-14	+	173480	0	173480	2	IVNT	Astle-W_Blood-Cell-Traits_EUR_2016
rs34536443	rs34536443	chr19:10463118	chr19:10352442	C	G	Platelet count	EFO_0004586	Astle W	27863252	European	2016	-0.06135	0.008552	7.28e-13	-	173480	0	173480	2	IVNT	Astle-W_Blood-Cell-Traits_EUR_2016
rs34536443	rs34536443	chr19:10463118	chr19:10352442	C	G	Plateletcrit	EFO_0004586	Astle W	27863252	European	2016	-0.06773	0.008581	2.95e-15	-	173480	0	173480	2	IVNT	Astle-W_Blood-Cell-Traits_EUR_2016
rs34536443	rs34536443	chr19:10463118	chr19:10352442	C	G	Juvenile idiopathic arthritis including oligoarticular and rheumatoid factor negative polyarticular JIA	-	Hinks	23603761	European	2013	NA	NA	1e-10	NA	15872	-	-	-	-	GRASP
rs34536443	rs34536443	chr19:10463118	chr19:10352442	C	G	Primary biliary cirrhosis	EFO_1001486	Liu	22961000	European	2012	NA	NA	1.23e-12	NA	11375	-	-	-	-	GRASP
rs34536443	rs34536443	chr19:10463118	chr19:10352442	C	G	Psoriasis	EFO_0000676	Tsoi	23143594	European	2012	NA	NA	9.1e-31	NA	33394	-	-	-	-	GRASP
rs34536443	rs34536443	chr19:10463118	chr19:10352442	C	G	Rheumatoid arthritis	EFO_0000685	Eyre	23143596	European	2012	NA	NA	1.57e-14	NA	27345	-	-	-	-	GRASP
rs34536443	rs34536443	chr19:10463118	chr19:10352442	C	G	Rheumatoid arthritis cyclic citrullinated peptide CCP positive	NCIT_C96595;NCIT_C121326	Eyre	23143596	European	2012	NA	NA	2.24e-14	NA	27345	-	-	-	-	GRASP
rs34536443	rs34536443	chr19:10463118	chr19:10352442	C	G	Platelet count	EFO_0004309	Astle W	27863252	European	2016	0.06135	0.008546	7e-13	+	-	-	-	-	unit decrease	NHGRI-EBI_GWAS_Catalog
rs34536443	rs34536443	chr19:10463118	chr19:10352442	C	G	Psoriasis vulgaris	EFO_1001494	Stuart PE	26626624	European	2015	-0.5789	0.0697	1e-16	-	-	-	-	-	log OR	NHGRI-EBI_GWAS_Catalog
rs34536443	rs34536443	chr19:10463118	chr19:10352442	C	G	Rheumatoid arthritis	EFO_0000685	Okada Y	24390342	Mixed	2014	NA	NA	5e-16	NA	-	-	-	-	-	NHGRI-EBI_GWAS_Catalog
rs34536443	rs34536443	chr19:10463118	chr19:10352442	C	G	Self-reported hypothyroidism or myxoedema	EFO_0004705;EFO_1001055	Neale B	UKBB	European	2017	-0.008288	0.00127	6.69e-11	-	337159	16376	320783	1	risk diff	Neale-B_UKBB_EUR_2017
rs34536443	rs34536443	chr19:10463118	chr19:10352442	C	G	Self-reported psoriasis	EFO_0000676	Neale B	UKBB	European	2017	-0.004415	0.0006354	3.72e-12	-	337159	3871	333288	1	risk diff	Neale-B_UKBB_EUR_2017
rs34536443	rs34536443	chr19:10463118	chr19:10352442	C	G	Rheumatoid arthritis	EFO_0000685	Okada Y	24390342	European	2014	-0.3784	0.04715	4.6e-16	-	58284	14361	43923	18	log OR	Okada-Y_RA_EUR_2014
rs34536443	rs34536443	chr19:10463118	chr19:10352442	C	G	Rheumatoid arthritis	EFO_0000685	Okada Y	24390342	Mixed	2014	-0.3784	0.04715	4.4e-16	-	80799	19234	61565	22	log OR	Okada-Y_RA_Mixed_2014
rs506770	rs506770	chr6:31785228	chr6:31817451	C	G	Granulocyte percentage of myeloid white cells	EFO_0004586	Astle W	27863252	European	2016	0.02347	0.004159	1.67e-08	+	173480	0	173480	2	IVNT	Astle-W_Blood-Cell-Traits_EUR_2016
rs506770	rs506770	chr6:31785228	chr6:31817451	C	G	Monocyte percentage of white cells	EFO_0004586	Astle W	27863252	European	2016	-0.02268	0.004148	4.58e-08	-	173480	0	173480	2	IVNT	Astle-W_Blood-Cell-Traits_EUR_2016
rs506770	rs506770	chr6:31785228	chr6:31817451	C	G	IgA deficiency	EFO_1001929	Bronson P	27723758	European	2016	0.6063	0.05547	8.3e-28	+	6487	1635	4852	7	log OR	Bronson-P_IgAD_EUR_2016
rs506770	rs506770	chr6:31785228	chr6:31817451	C	G	Rheumatoid arthritis	EFO_0000685	Okada Y	24390342	East Asian	2014	0.2744	0.03674	1.8e-14	+	22515	4873	17642	4	log OR	Okada-Y_RA_EAS_2014
rs506770	rs506770	chr6:31785228	chr6:31817451	C	G	Rheumatoid arthritis	EFO_0000685	Okada Y	24390342	European	2014	0.3711	0.0222	2.7e-78	+	58284	14361	43923	18	log OR	Okada-Y_RA_EUR_2014
rs506770	rs506770	chr6:31785228	chr6:31817451	C	G	Rheumatoid arthritis	EFO_0000685	Okada Y	24390342	Mixed	2014	0.3425	0.0181	1.8e-89	+	80799	19234	61565	22	log OR	Okada-Y_RA_Mixed_2014
rs59680223	rs59680223	chr12:74547684	chr12:74153904	C	T	Cause of death: cervix uteri, unspecified	-	Neale B	UKBB	European	2017	-0.02148	0.003625	3.24e-09	-	7637	9	7628	1	risk diff	Neale-B_UKBB_EUR_2017
rs6679677	rs6679677	chr1:114303808	chr1:113761186	A	C	Basophil percentage of white cells	EFO_0004586	Astle W	27863252	European	2016	0.03124	0.005722	4.77e-08	+	173480	0	173480	2	IVNT	Astle-W_Blood-Cell-Traits_EUR_2016
rs6679677	rs6679677	chr1:114303808	chr1:113761186	A	C	Granulocyte count	EFO_0004586	Astle W	27863252	European	2016	-0.04239	0.005918	7.87e-13	-	173480	0	173480	2	IVNT	Astle-W_Blood-Cell-Traits_EUR_2016
rs6679677	rs6679677	chr1:114303808	chr1:113761186	A	C	Lymphocyte count	EFO_0004586	Astle W	27863252	European	2016	-0.05556	0.005932	7.57e-21	-	173480	0	173480	2	IVNT	Astle-W_Blood-Cell-Traits_EUR_2016
rs6679677	rs6679677	chr1:114303808	chr1:113761186	A	C	Myeloid white cell count	EFO_0004586	Astle W	27863252	European	2016	-0.04242	0.005932	8.59e-13	-	173480	0	173480	2	IVNT	Astle-W_Blood-Cell-Traits_EUR_2016
rs6679677	rs6679677	chr1:114303808	chr1:113761186	A	C	Neutrophil count	EFO_0004586	Astle W	27863252	European	2016	-0.04258	0.005901	5.35e-13	-	173480	0	173480	2	IVNT	Astle-W_Blood-Cell-Traits_EUR_2016
rs6679677	rs6679677	chr1:114303808	chr1:113761186	A	C	Sum basophil neutrophil counts	EFO_0004586	Astle W	27863252	European	2016	-0.04266	0.005911	5.31e-13	-	173480	0	173480	2	IVNT	Astle-W_Blood-Cell-Traits_EUR_2016
rs6679677	rs6679677	chr1:114303808	chr1:113761186	A	C	Sum neutrophil eosinophil counts	EFO_0004586	Astle W	27863252	European	2016	-0.04246	0.005909	6.68e-13	-	173480	0	173480	2	IVNT	Astle-W_Blood-Cell-Traits_EUR_2016
rs6679677	rs6679677	chr1:114303808	chr1:113761186	A	C	White blood cell count	EFO_0004586	Astle W	27863252	European	2016	-0.05549	0.005907	5.72e-21	-	173480	0	173480	2	IVNT	Astle-W_Blood-Cell-Traits_EUR_2016
rs6679677	rs6679677	chr1:114303808	chr1:113761186	A	C	Crohns disease	NCIT_C2965	Barrett JC	18587394	European	2008	NA	NA	4.95e-09	NA	8059	-	-	-	-	GRASP
rs6679677	rs6679677	chr1:114303808	chr1:113761186	A	C	Crohns disease	NCIT_C2965	IBDGC	23128233	European	2012	NA	NA	2.03e-15	NA	34366	-	-	-	-	GRASP
rs6679677	rs6679677	chr1:114303808	chr1:113761186	A	C	Hypothyroidism	EFO_0004705	Eriksson N	22493691	European	2012	NA	NA	2.8e-13	NA	39282	-	-	-	-	GRASP
rs6679677	rs6679677	chr1:114303808	chr1:113761186	A	C	Juvenile idiopathic arthritis including oligoarticular and rheumatoid factor negative polyarticular JIA	-	Hinks	23603761	European	2013	NA	NA	3.19e-25	NA	15872	-	-	-	-	GRASP
rs6679677	rs6679677	chr1:114303808	chr1:113761186	A	C	Oligoarticular juvenile idiopathic arthritis	EFO_1002019	Hinks	23603761	European	2013	NA	NA	1.11e-18	NA	15872	-	-	-	-	GRASP
rs6679677	rs6679677	chr1:114303808	chr1:113761186	A	C	Rheumatoid arthritis	EFO_0000685	Raychaudhuri S	18794853	European	2008	NA	NA	5.7e-42	NA	15853	-	-	-	-	GRASP
rs6679677	rs6679677	chr1:114303808	chr1:113761186	A	C	Rheumatoid arthritis	EFO_0000685	Stahl E	20453842	European	2010	NA	NA	4.39e-70	NA	25708	-	-	-	-	GRASP
rs6679677	rs6679677	chr1:114303808	chr1:113761186	A	C	Rheumatoid factor negative polyarticular juvenile idiopathic arthritis	EFO_1002020	Hinks	23603761	European	2013	NA	NA	3.45e-11	NA	15872	-	-	-	-	GRASP
rs6679677	rs6679677	chr1:114303808	chr1:113761186	A	C	Selective immunoglobulin A deficiency IgAD	EFO_1001929	Ferreira RC	20694011	European	2010	NA	NA	6e-42	NA	1520	-	-	-	-	GRASP
rs6679677	rs6679677	chr1:114303808	chr1:113761186	A	C	Type 1 diabetes	EFO_0001359	WTCCC	17554300	European	2007	NA	NA	1.4e-41	NA	4806	-	-	-	-	GRASP
rs6679677	rs6679677	chr1:114303808	chr1:113761186	A	C	Type 1 diabetes	EFO_0001359	Cooper JD	18978792	European	2008	NA	NA	1.27e-40	NA	8207	-	-	-	-	GRASP
rs6679677	rs6679677	chr1:114303808	chr1:113761186	A	C	Crohns disease	EFO_0000384	IBDGC	23128233	European	2012	NA	NA	5e-09	NA	14342	6299	8043	7	log OR	IBDGC_Chrons-Disease_EUR_2012
rs6679677	rs6679677	chr1:114303808	chr1:113761186	A	C	Antineutrophil cytoplasmic antibody associated vasculitis	EFO_0004826	Merkel PA	28029757	European	2016	NA	NA	2e-08	NA	-	-	-	-	-	NHGRI-EBI_GWAS_Catalog
rs6679677	rs6679677	chr1:114303808	chr1:113761186	A	C	Crohns disease	EFO_0000384	IBDGC	23128233	European	2012	NA	NA	2e-15	NA	-	-	-	-	-	NHGRI-EBI_GWAS_Catalog
rs6679677	rs6679677	chr1:114303808	chr1:113761186	A	C	Hypothyroidism	EFO_0004705	Eriksson N	22493691	European	2012	0.3082	0.04225	3e-13	+	-	-	-	-	log OR	NHGRI-EBI_GWAS_Catalog
rs6679677	rs6679677	chr1:114303808	chr1:113761186	A	C	Pediatric autoimmune diseases	EFO_0006812;EFO_0001359;Orphanet_1572;EFO_0002609;EFO_0003898;EFO_0000676;EFO_0001060;EFO_0000729;EFO_0000384;EFO_0005140;EFO_0002690	Li YR	26301688	European	2015	NA	NA	8e-11	NA	-	-	-	-	-	NHGRI-EBI_GWAS_Catalog
rs6679677	rs6679677	chr1:114303808	chr1:113761186	A	C	Rheumatoid arthritis	EFO_0000685	WTCCC	17554300	European	2007	0.6831	0.06622	6e-25	+	-	-	-	-	log OR	NHGRI-EBI_GWAS_Catalog
rs6679677	rs6679677	chr1:114303808	chr1:113761186	A	C	Rheumatoid arthritis	EFO_0000685	Raychaudhuri S	18794853	European	2008	NA	NA	6e-42	NA	-	-	-	-	-	NHGRI-EBI_GWAS_Catalog
rs6679677	rs6679677	chr1:114303808	chr1:113761186	A	C	Systemic lupus erythematosus	EFO_0002690	Bentham J	26502338	European	2015	0.3293	0.04103	1e-15	+	-	-	-	-	log OR	NHGRI-EBI_GWAS_Catalog
rs6679677	rs6679677	chr1:114303808	chr1:113761186	A	C	Type 1 diabetes	EFO_0001359	Todd JA	17554260	European	2007	0.6366	0.06326	8e-24	+	-	-	-	-	log OR	NHGRI-EBI_GWAS_Catalog
rs6679677	rs6679677	chr1:114303808	chr1:113761186	A	C	Type 1 diabetes	EFO_0001359	WTCCC	17554300	European	2007	0.5988	0.05675	5e-26	+	-	-	-	-	log OR	NHGRI-EBI_GWAS_Catalog
rs6679677	rs6679677	chr1:114303808	chr1:113761186	A	C	Type 1 diabetes	EFO_0001359	Cooper JD	18978792	European	2008	NA	NA	1e-40	NA	-	-	-	-	-	NHGRI-EBI_GWAS_Catalog
rs6679677	rs6679677	chr1:114303808	chr1:113761186	A	C	Insulin-dependent diabetes mellitus	EFO_0001359	Neale B	UKBB	European	2017	0.0008135	0.0001433	1.37e-08	+	337199	431	336768	1	risk diff	Neale-B_UKBB_EUR_2017
rs6679677	rs6679677	chr1:114303808	chr1:113761186	A	C	Long-standing illness, disability or infirmity	-	Neale B	UKBB	European	2017	0.01442	0.001896	2.88e-14	+	329663	107123	222540	1	risk diff	Neale-B_UKBB_EUR_2017
rs6679677	rs6679677	chr1:114303808	chr1:113761186	A	C	Medication for cholesterol, blood pressure or diabetes: insulin	EFO_0007056	Neale B	UKBB	European	2017	0.005448	0.000686	2e-15	+	154702	2116	152586	1	risk diff	Neale-B_UKBB_EUR_2017
rs6679677	rs6679677	chr1:114303808	chr1:113761186	A	C	Number of treatments or medications taken	EFO_0007056	Neale B	UKBB	European	2017	0.01842	0.003206	9.17e-09	+	337159	0	337159	1	-	Neale-B_UKBB_EUR_2017
rs6679677	rs6679677	chr1:114303808	chr1:113761186	A	C	Other serious medical condition or disability diagnosed by doctor	-	Neale B	UKBB	European	2017	0.01176	0.001634	6.12e-13	+	331274	67968	263306	1	risk diff	Neale-B_UKBB_EUR_2017
rs6679677	rs6679677	chr1:114303808	chr1:113761186	A	C	Self-reported hyperthyroidism or thyrotoxicosis	EFO_0004705;EFO_0004283	Neale B	UKBB	European	2017	0.002618	0.0003469	4.42e-14	+	337159	2547	334612	1	risk diff	Neale-B_UKBB_EUR_2017
rs6679677	rs6679677	chr1:114303808	chr1:113761186	A	C	Self-reported hypothyroidism or myxoedema	EFO_0004705;EFO_1001055	Neale B	UKBB	European	2017	0.0201	0.000853	1.07e-122	+	337159	16376	320783	1	risk diff	Neale-B_UKBB_EUR_2017
rs6679677	rs6679677	chr1:114303808	chr1:113761186	A	C	Self-reported rheumatoid arthritis	EFO_0000685	Neale B	UKBB	European	2017	0.002726	0.0004193	7.94e-11	+	337159	3730	333429	1	risk diff	Neale-B_UKBB_EUR_2017
rs6679677	rs6679677	chr1:114303808	chr1:113761186	A	C	Started insulin within one year diagnosis of diabetes	EFO_0000400	Neale B	UKBB	European	2017	0.05595	0.005856	1.43e-21	+	15397	1872	13525	1	risk diff	Neale-B_UKBB_EUR_2017
rs6679677	rs6679677	chr1:114303808	chr1:113761186	A	C	Taking other prescription medications	EFO_0007056	Neale B	UKBB	European	2017	0.01598	0.002002	1.44e-15	+	336330	158113	178217	1	risk diff	Neale-B_UKBB_EUR_2017
rs6679677	rs6679677	chr1:114303808	chr1:113761186	A	C	Treatment with insulin	EFO_0007056	Neale B	UKBB	European	2017	0.003193	0.0004787	2.57e-11	+	180203	1377	178826	1	risk diff	Neale-B_UKBB_EUR_2017
rs6679677	rs6679677	chr1:114303808	chr1:113761186	A	C	Treatment with insulin product	EFO_0007056	Neale B	UKBB	European	2017	0.00387	0.0003958	1.42e-22	+	337159	3319	333840	1	risk diff	Neale-B_UKBB_EUR_2017
rs6679677	rs6679677	chr1:114303808	chr1:113761186	A	C	Treatment with levothyroxine sodium	EFO_0007056	Neale B	UKBB	European	2017	0.01513	0.0007863	1.91e-82	+	337159	13717	323442	1	risk diff	Neale-B_UKBB_EUR_2017
rs6679677	rs6679677	chr1:114303808	chr1:113761186	A	C	Treatment with methotrexate	EFO_0007056	Neale B	UKBB	European	2017	0.002405	0.0002905	1.25e-16	+	337159	1778	335381	1	risk diff	Neale-B_UKBB_EUR_2017
rs6679677	rs6679677	chr1:114303808	chr1:113761186	A	C	Treatment with thyroxine product	EFO_0007056	Neale B	UKBB	European	2017	0.005396	0.0004285	2.4e-36	+	337159	3917	333242	1	risk diff	Neale-B_UKBB_EUR_2017
rs6679677	rs6679677	chr1:114303808	chr1:113761186	A	C	Treatment with thyroxine sodium	EFO_0007056	Neale B	UKBB	European	2017	0.001188	0.0002112	1.85e-08	+	337159	938	336221	1	risk diff	Neale-B_UKBB_EUR_2017
rs6679677	rs6679677	chr1:114303808	chr1:113761186	A	C	Rheumatoid arthritis	EFO_0000685	Okada Y	24390342	European	2014	0.5933	0.02256	3.1e-149	+	58284	14361	43923	18	log OR	Okada-Y_RA_EUR_2014
rs6679677	rs6679677	chr1:114303808	chr1:113761186	A	C	Rheumatoid arthritis	EFO_0000685	Okada Y	24390342	Mixed	2014	0.5933	0.02256	2.1e-149	+	80799	19234	61565	22	log OR	Okada-Y_RA_Mixed_2014
rs6679677	rs6679677	chr1:114303808	chr1:113761186	A	C	Rheumatoid arthritis	EFO_0000685	Stahl E	20453842	European	2010	0.6627	0.03811	4.39e-70	+	25689	5534	20155	6	log OR	Stahl-E_RA_EUR_2010
rs6679677	rs6679677	chr1:114303808	chr1:113761186	A	C	Arthritis rheumatoid	EFO_0000685	WTCCC	17554300	European	2007	NA	NA	6e-25	NA	-	-	-	-	-	dbGaP
rs6679677	rs6679677	chr1:114303808	chr1:113761186	A	C	Arthritis rheumatoid	EFO_0000685	Raychaudhuri S	18794853	European	2008	NA	NA	6e-42	NA	-	-	-	-	-	dbGaP
rs6679677	rs6679677	chr1:114303808	chr1:113761186	A	C	Diabetes mellitus type 1	EFO_0001359;EFO_0000400	Todd JA	17554260	European	2007	NA	NA	8e-24	NA	-	-	-	-	-	dbGaP
rs6679677	rs6679677	chr1:114303808	chr1:113761186	A	C	Diabetes mellitus type 1	EFO_0001359;EFO_0000400	WTCCC	17554300	European	2007	NA	NA	5e-26	NA	-	-	-	-	-	dbGaP
rs6679677	rs6679677	chr1:114303808	chr1:113761186	A	C	Diabetes mellitus type 1	EFO_0001359;EFO_0000400	Cooper JD	18978792	European	2008	NA	NA	1e-40	NA	-	-	-	-	-	dbGaP
rs6679677	rs6679677	chr1:114303808	chr1:113761186	A	C	Hypothyroidism	EFO_0004705	Eriksson N	22493691	European	2012	NA	NA	3e-13	NA	-	-	-	-	-	dbGaP
rs689	rs689	chr11:2182224	chr11:2160994	T	A	Type 1 diabetes	EFO_0001359	Plagnol V	21829393	Mixed	2011	NA	NA	5.2e-196	NA	12501	-	-	-	-	GRASP
rs689	rs689	chr11:2182224	chr11:2160994	T	A	Type 1 diabetes autoantibodies	-	Plagnol V	21829393	Mixed	2011	NA	NA	5e-196	NA	-	-	-	-	-	NHGRI-EBI_GWAS_Catalog
rs689	rs689	chr11:2182224	chr11:2160994	T	A	Insulin-dependent diabetes mellitus	EFO_0001359	Neale B	UKBB	European	2017	0.000732	9.64e-05	3.18e-14	+	337199	431	336768	1	risk diff	Neale-B_UKBB_EUR_2017
rs689	rs689	chr11:2182224	chr11:2160994	T	A	Medication for cholesterol, blood pressure or diabetes: insulin	EFO_0007056	Neale B	UKBB	European	2017	0.003216	0.000462	3.38e-12	+	154702	2116	152586	1	risk diff	Neale-B_UKBB_EUR_2017
rs689	rs689	chr11:2182224	chr11:2160994	T	A	Started insulin within one year diagnosis of diabetes	EFO_0000400	Neale B	UKBB	European	2017	0.04806	0.00408	6.85e-32	+	15397	1872	13525	1	risk diff	Neale-B_UKBB_EUR_2017
rs689	rs689	chr11:2182224	chr11:2160994	T	A	Treatment with insulin	EFO_0007056	Neale B	UKBB	European	2017	0.002679	0.000322	8.95e-17	+	180203	1377	178826	1	risk diff	Neale-B_UKBB_EUR_2017
rs689	rs689	chr11:2182224	chr11:2160994	T	A	Treatment with insulin product	EFO_0007056	Neale B	UKBB	European	2017	0.002919	0.0002664	6.08e-28	+	337159	3319	333840	1	risk diff	Neale-B_UKBB_EUR_2017
rs689	rs689	chr11:2182224	chr11:2160994	T	A	Diabetes mellitus type 1	EFO_0001359;EFO_0000400	Plagnol V	21829393	Mixed	2011	NA	NA	5e-196	NA	-	-	-	-	-	dbGaP
rs6909461	rs6909461	chr6:31353950	chr6:31386173	A	C	Granulocyte count	EFO_0004586	Astle W	27863252	European	2016	-0.0283	0.004293	4.37e-11	-	173480	0	173480	2	IVNT	Astle-W_Blood-Cell-Traits_EUR_2016
rs6909461	rs6909461	chr6:31353950	chr6:31386173	A	C	Lymphocyte count	EFO_0004586	Astle W	27863252	European	2016	-0.03703	0.004303	7.51e-18	-	173480	0	173480	2	IVNT	Astle-W_Blood-Cell-Traits_EUR_2016
rs6909461	rs6909461	chr6:31353950	chr6:31386173	A	C	Myeloid white cell count	EFO_0004586	Astle W	27863252	European	2016	-0.02988	0.004304	3.86e-12	-	173480	0	173480	2	IVNT	Astle-W_Blood-Cell-Traits_EUR_2016
rs6909461	rs6909461	chr6:31353950	chr6:31386173	A	C	Neutrophil count	EFO_0004586	Astle W	27863252	European	2016	-0.02768	0.004282	1.03e-10	-	173480	0	173480	2	IVNT	Astle-W_Blood-Cell-Traits_EUR_2016
rs6909461	rs6909461	chr6:31353950	chr6:31386173	A	C	Platelet distribution width	EFO_0004586	Astle W	27863252	European	2016	0.03443	0.0043	1.18e-15	+	173480	0	173480	2	IVNT	Astle-W_Blood-Cell-Traits_EUR_2016
rs6909461	rs6909461	chr6:31353950	chr6:31386173	A	C	Sum basophil neutrophil counts	EFO_0004586	Astle W	27863252	European	2016	-0.02796	0.00429	7.2e-11	-	173480	0	173480	2	IVNT	Astle-W_Blood-Cell-Traits_EUR_2016
rs6909461	rs6909461	chr6:31353950	chr6:31386173	A	C	Sum neutrophil eosinophil counts	EFO_0004586	Astle W	27863252	European	2016	-0.02793	0.004286	7.21e-11	-	173480	0	173480	2	IVNT	Astle-W_Blood-Cell-Traits_EUR_2016
rs6909461	rs6909461	chr6:31353950	chr6:31386173	A	C	White blood cell count	EFO_0004586	Astle W	27863252	European	2016	-0.0374	0.004285	2.56e-18	-	173480	0	173480	2	IVNT	Astle-W_Blood-Cell-Traits_EUR_2016
rs6909461	rs6909461	chr6:31353950	chr6:31386173	A	C	Height	EFO_0004339	GIANT	20881960	European	2010	NA	NA	1.04e-09	NA	133820	0	133820	46	Z-score	GIANT_Height_EUR_2010
rs6909461	rs6909461	chr6:31353950	chr6:31386173	A	C	Height	EFO_0004339	GIANT	23754948	European	2013	0.03306	0.004731	2.8e-12	+	133659	0	133659	46	Z-score	GIANT_Height_EUR_2013
rs6909461	rs6909461	chr6:31353950	chr6:31386173	A	C	Height	EFO_0004339	GIANT	25282103	European	2014	0.036	0.0034	1.3e-25	+	251819	0	251819	79	Z-score	GIANT_Height_EUR_2014
rs6909461	rs6909461	chr6:31353950	chr6:31386173	A	C	Total cholesterol	EFO_0004574	GLGC	24097068	European	2013	-0.0339	0.0057	3.67e-09	-	91559	0	91559	60	IVNT	GLGC_TC_EUR_2013
rs6909461	rs6909461	chr6:31353950	chr6:31386173	A	C	Total cholesterol	EFO_0004574	GLGC	20686565	Mixed	2010	-0.0352	0.0058	6.87e-10	-	100184	0	100184	46	Z-score	GLGC_TC_Mixed_2010
rs6909461	rs6909461	chr6:31353950	chr6:31386173	A	C	Height	EFO_0004339	GIANT	20881960	European	2010	NA	NA	1.04e-09	NA	133653	-	-	-	-	GRASP
rs6909461	rs6909461	chr6:31353950	chr6:31386173	A	C	Total cholesterol	NCIT_C61032;NCIT_C105586	GLGC	20686565	Mixed	2010	NA	NA	6.87e-10	NA	100184	-	-	-	-	GRASP
rs6909461	rs6909461	chr6:31353950	chr6:31386173	A	C	Primary sclerosing cholangitis	EFO_0004268	Ji S	27992413	European	2017	0.3045	0.036	3.5e-18	+	14890	2871	12019	3	log OR	Ji-S_PSC_EUR_2017
rs6909461	rs6909461	chr6:31353950	chr6:31386173	A	C	Ankylosing spondylitis	EFO_0003898	Neale B	UKBB	European	2017	-0.0005118	5.51e-05	1.59e-20	-	337199	119	337080	1	risk diff	Neale-B_UKBB_EUR_2017
rs6909461	rs6909461	chr6:31353950	chr6:31386173	A	C	Asthma	EFO_0000270	Neale B	UKBB	European	2017	0.009776	0.0009368	1.71e-25	+	336782	38791	297991	1	risk diff	Neale-B_UKBB_EUR_2017
rs6909461	rs6909461	chr6:31353950	chr6:31386173	A	C	Comparative height size at age 10	-	Neale B	UKBB	European	2017	0.01578	0.001997	2.75e-15	+	332021	0	332021	1	-	Neale-B_UKBB_EUR_2017
rs6909461	rs6909461	chr6:31353950	chr6:31386173	A	C	Doctor diagnosed asthma	EFO_0000270	Neale B	UKBB	European	2017	0.0111	0.001953	1.31e-08	+	83529	10589	72940	1	risk diff	Neale-B_UKBB_EUR_2017
rs6909461	rs6909461	chr6:31353950	chr6:31386173	A	C	Hayfever, allergic rhinitis or eczema	EFO_0003956;EFO_0005854;EFO_0000274	Neale B	UKBB	European	2017	0.007137	0.001236	7.78e-09	+	336782	77891	258891	1	risk diff	Neale-B_UKBB_EUR_2017
rs6909461	rs6909461	chr6:31353950	chr6:31386173	A	C	Height	EFO_0004339	Neale B	UKBB	European	2017	0.02796	0.002078	2.82e-41	+	336474	0	336474	1	IVNT	Neale-B_UKBB_EUR_2017
rs6909461	rs6909461	chr6:31353950	chr6:31386173	A	C	Intestinal malabsorption	EFO_0009554	Neale B	UKBB	European	2017	0.001222	0.0001261	3.23e-22	+	337199	624	336575	1	risk diff	Neale-B_UKBB_EUR_2017
rs6909461	rs6909461	chr6:31353950	chr6:31386173	A	C	No blood clot, bronchitis, emphysema, asthma, rhinitis, eczema or allergy diagnosed by doctor	-	Neale B	UKBB	European	2017	-0.01173	0.00137	1.11e-17	-	336782	228530	108252	1	risk diff	Neale-B_UKBB_EUR_2017
rs6909461	rs6909461	chr6:31353950	chr6:31386173	A	C	Psoriasis	EFO_0000676	Neale B	UKBB	European	2017	-0.0007993	9.34e-05	1.16e-17	-	337199	342	336857	1	risk diff	Neale-B_UKBB_EUR_2017
rs6909461	rs6909461	chr6:31353950	chr6:31386173	A	C	Self-reported ankylosing spondylitis	EFO_0003898	Neale B	UKBB	European	2017	-0.003471	0.0001569	2.29e-108	-	337159	968	336191	1	risk diff	Neale-B_UKBB_EUR_2017
rs6909461	rs6909461	chr6:31353950	chr6:31386173	A	C	Self-reported asthma	EFO_0000270	Neale B	UKBB	European	2017	0.009821	0.0009386	1.28e-25	+	337159	39049	298110	1	risk diff	Neale-B_UKBB_EUR_2017
rs6909461	rs6909461	chr6:31353950	chr6:31386173	A	C	Self-reported iritis	EFO_1000997	Neale B	UKBB	European	2017	-0.0003943	5.94e-05	3.1e-11	-	337159	138	337021	1	risk diff	Neale-B_UKBB_EUR_2017
rs6909461	rs6909461	chr6:31353950	chr6:31386173	A	C	Self-reported malabsorption or coeliac disease	EFO_0001060	Neale B	UKBB	European	2017	0.002707	0.0001921	4.37e-45	+	337159	1452	335707	1	risk diff	Neale-B_UKBB_EUR_2017
rs6909461	rs6909461	chr6:31353950	chr6:31386173	A	C	Self-reported psoriasis	EFO_0000676	Neale B	UKBB	European	2017	-0.006123	0.0003124	1.77e-85	-	337159	3871	333288	1	risk diff	Neale-B_UKBB_EUR_2017
rs6909461	rs6909461	chr6:31353950	chr6:31386173	A	C	Self-reported psoriatic arthropathy	EFO_0003778	Neale B	UKBB	European	2017	-0.001389	0.0001287	3.86e-27	-	337159	650	336509	1	risk diff	Neale-B_UKBB_EUR_2017
rs6909461	rs6909461	chr6:31353950	chr6:31386173	A	C	Sitting height	EFO_0004339	Neale B	UKBB	European	2017	0.0271	0.00226	4e-33	+	336172	0	336172	1	IVNT	Neale-B_UKBB_EUR_2017
rs6909461	rs6909461	chr6:31353950	chr6:31386173	A	C	Started insulin within one year diagnosis of diabetes	EFO_0000400	Neale B	UKBB	European	2017	0.02953	0.004476	4.28e-11	+	15397	1872	13525	1	risk diff	Neale-B_UKBB_EUR_2017
rs6909461	rs6909461	chr6:31353950	chr6:31386173	A	C	Treatment with calcipotriol	EFO_0007056	Neale B	UKBB	European	2017	-0.0004676	7.07e-05	3.82e-11	-	337159	196	336963	1	risk diff	Neale-B_UKBB_EUR_2017
rs6909461	rs6909461	chr6:31353950	chr6:31386173	A	C	Treatment with dovobet ointment	EFO_0007056	Neale B	UKBB	European	2017	-0.0006497	9.95e-05	6.57e-11	-	337159	388	336771	1	risk diff	Neale-B_UKBB_EUR_2017
rs6909461	rs6909461	chr6:31353950	chr6:31386173	A	C	Trunk fat-free mass	-	Neale B	UKBB	European	2017	0.01214	0.001843	4.49e-11	+	331030	0	331030	1	IVNT	Neale-B_UKBB_EUR_2017
rs6909461	rs6909461	chr6:31353950	chr6:31386173	A	C	Trunk predicted mass	-	Neale B	UKBB	European	2017	0.01209	0.001837	4.6e-11	+	330995	0	330995	1	IVNT	Neale-B_UKBB_EUR_2017
rs6909461	rs6909461	chr6:31353950	chr6:31386173	A	C	Whole body fat-free mass	-	Neale B	UKBB	European	2017	0.0107	0.00185	7.41e-09	+	331291	0	331291	1	IVNT	Neale-B_UKBB_EUR_2017
rs6909461	rs6909461	chr6:31353950	chr6:31386173	A	C	Whole body water mass	-	Neale B	UKBB	European	2017	0.01066	0.001853	8.9e-09	+	331315	0	331315	1	IVNT	Neale-B_UKBB_EUR_2017
rs6909461	rs6909461	chr6:31353950	chr6:31386173	A	C	Rheumatoid arthritis	EFO_0000685	Okada Y	24390342	East Asian	2014	-0.1625	0.02688	1.6e-08	-	22515	4873	17642	4	log OR	Okada-Y_RA_EAS_2014
rs6909461	rs6909461	chr6:31353950	chr6:31386173	A	C	Rheumatoid arthritis	EFO_0000685	Okada Y	24390342	European	2014	0.1133	0.01823	3.3e-10	+	58284	14361	43923	18	log OR	Okada-Y_RA_EUR_2014
rs741172	rs741172	chr16:11200798	chr16:11106941	C	T	Eosinophil count	EFO_0004586	Astle W	27863252	European	2016	0.04588	0.003828	4.26e-33	+	173480	0	173480	2	IVNT	Astle-W_Blood-Cell-Traits_EUR_2016
rs741172	rs741172	chr16:11200798	chr16:11106941	C	T	Eosinophil percentage of granulocytes	EFO_0004586	Astle W	27863252	European	2016	0.04243	0.003841	2.3e-28	+	173480	0	173480	2	IVNT	Astle-W_Blood-Cell-Traits_EUR_2016
rs741172	rs741172	chr16:11200798	chr16:11106941	C	T	Eosinophil percentage of white cells	EFO_0004586	Astle W	27863252	European	2016	0.04395	0.003825	1.44e-30	+	173480	0	173480	2	IVNT	Astle-W_Blood-Cell-Traits_EUR_2016
rs741172	rs741172	chr16:11200798	chr16:11106941	C	T	Neutrophil percentage of granulocytes	EFO_0004586	Astle W	27863252	European	2016	-0.04139	0.003841	4.43e-27	-	173480	0	173480	2	IVNT	Astle-W_Blood-Cell-Traits_EUR_2016
rs741172	rs741172	chr16:11200798	chr16:11106941	C	T	Sum eosinophil basophil counts	EFO_0004586	Astle W	27863252	European	2016	0.04615	0.003832	2.11e-33	+	173480	0	173480	2	IVNT	Astle-W_Blood-Cell-Traits_EUR_2016
rs741172	rs741172	chr16:11200798	chr16:11106941	C	T	Allergic disease	EFO_0003785	Ferreira M	29083406	European	2017	0.0377	0.0061	7.58e-10	+	360838	180129	180709	13	log OR	Ferreira-M_Allergic-Disease_EUR_2017
rs741172	rs741172	chr16:11200798	chr16:11106941	C	T	Asthma	EFO_0000270	Neale B	UKBB	European	2017	0.005608	0.0008352	1.9e-11	+	336782	38791	297991	1	risk diff	Neale-B_UKBB_EUR_2017
rs741172	rs741172	chr16:11200798	chr16:11106941	C	T	Hayfever, allergic rhinitis or eczema	EFO_0003956;EFO_0005854;EFO_0000274	Neale B	UKBB	European	2017	0.007115	0.001102	1.07e-10	+	336782	77891	258891	1	risk diff	Neale-B_UKBB_EUR_2017
rs741172	rs741172	chr16:11200798	chr16:11106941	C	T	No blood clot, bronchitis, emphysema, asthma, rhinitis, eczema or allergy diagnosed by doctor	-	Neale B	UKBB	European	2017	-0.00864	0.001221	1.49e-12	-	336782	228530	108252	1	risk diff	Neale-B_UKBB_EUR_2017
rs741172	rs741172	chr16:11200798	chr16:11106941	C	T	Self-reported asthma	EFO_0000270	Neale B	UKBB	European	2017	0.00569	0.0008368	1.05e-11	+	337159	39049	298110	1	risk diff	Neale-B_UKBB_EUR_2017
rs8056814	rs8056814	chr16:75252327	chr16:75218429	A	G	Type II diabetes adjusted for BMI	EFO_0001360	DIAGRAM	28566273	European	2017	-0.16	0.027	1.3e-08	-	159208	26676	132532	18	log OR	DIAGRAM_T2D-adjusted-BMI_EUR_2017
rs8056814	rs8056814	chr16:75252327	chr16:75218429	A	G	Type II diabetes	EFO_0001360	DIAGRAM	28566273	European	2017	-0.15	0.023	3.7e-11	-	159208	26676	132532	18	log OR	DIAGRAM_T2D_EUR_2017
rs8056814	rs8056814	chr16:75252327	chr16:75218429	A	G	Age-related macular degeneration	EFO_0001365	Fritsche LG	26691988	European	2015	NA	NA	2.94e-10	-	33976	16144	17832	26	log OR	Fritsche-L_AMD_EUR_2016
rs8056814	rs8056814	chr16:75252327	chr16:75218429	A	G	Diabetes diagnosed by doctor	EFO_0000400	Neale B	UKBB	European	2017	-0.005582	0.0009427	3.21e-09	-	336473	16183	320290	1	risk diff	Neale-B_UKBB_EUR_2017
rs8056814	rs8056814	chr16:75252327	chr16:75218429	A	G	Impedance of leg left	-	Neale B	UKBB	European	2017	-0.02199	0.004008	4.1e-08	-	331296	0	331296	1	IVNT	Neale-B_UKBB_EUR_2017
rs8056814	rs8056814	chr16:75252327	chr16:75218429	A	G	Coronary artery disease	EFO_0000378;EFO_0001645	van der Harst P	29212778	Mixed	2018	-0.057	0.0091	3.24e-10	-	547261	122733	424528	2	log OR	van-der-Harst-P_CAD_Mixed_2018
rs9273363	rs9273363	chr6:32626272	chr6:32658495	A	C	Hemoglobin concentration	EFO_0004586	Astle W	27863252	European	2016	-0.02186	0.003868	1.6e-08	-	173480	0	173480	2	IVNT	Astle-W_Blood-Cell-Traits_EUR_2016
rs9273363	rs9273363	chr6:32626272	chr6:32658495	A	C	High light scatter reticulocyte count	EFO_0004586	Astle W	27863252	European	2016	-0.0239	0.00391	9.83e-10	-	173480	0	173480	2	IVNT	Astle-W_Blood-Cell-Traits_EUR_2016
rs9273363	rs9273363	chr6:32626272	chr6:32658495	A	C	Lymphocyte count	EFO_0004586	Astle W	27863252	European	2016	-0.03229	0.003926	1.95e-16	-	173480	0	173480	2	IVNT	Astle-W_Blood-Cell-Traits_EUR_2016
rs9273363	rs9273363	chr6:32626272	chr6:32658495	A	C	Monocyte count	EFO_0004586	Astle W	27863252	European	2016	-0.03623	0.003895	1.36e-20	-	173480	0	173480	2	IVNT	Astle-W_Blood-Cell-Traits_EUR_2016
rs9273363	rs9273363	chr6:32626272	chr6:32658495	A	C	Red blood cell count	EFO_0004586	Astle W	27863252	European	2016	-0.02228	0.003874	8.89e-09	-	173480	0	173480	2	IVNT	Astle-W_Blood-Cell-Traits_EUR_2016
rs9273363	rs9273363	chr6:32626272	chr6:32658495	A	C	Reticulocyte count	EFO_0004586	Astle W	27863252	European	2016	-0.03211	0.003916	2.43e-16	-	173480	0	173480	2	IVNT	Astle-W_Blood-Cell-Traits_EUR_2016
rs9273363	rs9273363	chr6:32626272	chr6:32658495	A	C	Reticulocyte fraction of red cells	EFO_0004586	Astle W	27863252	European	2016	-0.02762	0.003914	1.71e-12	-	173480	0	173480	2	IVNT	Astle-W_Blood-Cell-Traits_EUR_2016
rs9273363	rs9273363	chr6:32626272	chr6:32658495	A	C	White blood cell count	EFO_0004586	Astle W	27863252	European	2016	-0.02829	0.003909	4.6e-13	-	173480	0	173480	2	IVNT	Astle-W_Blood-Cell-Traits_EUR_2016
rs9273363	rs9273363	chr6:32626272	chr6:32658495	A	C	IgA deficiency	EFO_1001929	Bronson P	27723758	European	2016	0.4019	0.05951	1.44e-11	+	6487	1635	4852	7	log OR	Bronson-P_IgAD_EUR_2016
rs9273363	rs9273363	chr6:32626272	chr6:32658495	A	C	Low density lipoprotein	EFO_0004611	GLGC	24097068	European	2013	-0.0244	0.0042	1.8e-08	-	169131	0	169131	60	IVNT	GLGC_LDL_EUR_2013
rs9273363	rs9273363	chr6:32626272	chr6:32658495	A	C	Total cholesterol	EFO_0004574	GLGC	24097068	European	2013	-0.0232	0.004	1.65e-08	-	183358	0	183358	60	IVNT	GLGC_TC_EUR_2013
rs9273363	rs9273363	chr6:32626272	chr6:32658495	A	C	Triglycerides	EFO_0004530	GLGC	24097068	European	2013	-0.0223	0.0038	1.42e-08	-	173895	0	173895	60	IVNT	GLGC_TG_EUR_2013
rs9273363	rs9273363	chr6:32626272	chr6:32658495	A	C	Type 1 diabetes	EFO_0001359	WTCCC	17554300	European	2007	NA	NA	1.12e-307	NA	4806	-	-	-	-	GRASP
rs9273363	rs9273363	chr6:32626272	chr6:32658495	A	C	Type 2 diabetes	EFO_0001360	Saxena	22325160	Mixed	2012	NA	NA	1.1e-08	NA	71562	-	-	-	-	GRASP
rs9273363	rs9273363	chr6:32626272	chr6:32658495	A	C	Inflammatory bowel disease	EFO_0003767	IBDGC	26192919	European	2015	-0.1847	0.0239	1.17e-14	-	34652	12882	21770	15	log OR	IBDGC_IBD_EUR_2015
rs9273363	rs9273363	chr6:32626272	chr6:32658495	A	C	Ulcerative colitis	EFO_0000729	IBDGC	26192919	European	2015	-0.2691	0.0303	7.58e-19	-	27432	6968	20464	8	log OR	IBDGC_Ulcerative-Colitis_EUR_2015
rs9273363	rs9273363	chr6:32626272	chr6:32658495	A	C	Primary sclerosing cholangitis	EFO_0004268	Ji S	27992413	European	2017	0.4121	0.036	2.74e-32	+	14890	2871	12019	3	log OR	Ji-S_PSC_EUR_2017
rs9273363	rs9273363	chr6:32626272	chr6:32658495	A	C	Chronic lymphocytic leukemia	EFO_0000095	Berndt SI	23770605	European	2013	0.2151	0.03382	2e-10	+	-	-	-	-	log OR	NHGRI-EBI_GWAS_Catalog
rs9273363	rs9273363	chr6:32626272	chr6:32658495	A	C	Crohns disease	EFO_0000384	IBDGC	26192919	European	2015	0.1048	0.01426	2e-13	+	-	-	-	-	log OR	NHGRI-EBI_GWAS_Catalog
rs9273363	rs9273363	chr6:32626272	chr6:32658495	A	C	Inflammatory bowel disease	EFO_0003767	IBDGC	26192919	European	2015	-0.1931	0.012	3e-58	-	-	-	-	-	log OR	NHGRI-EBI_GWAS_Catalog
rs9273363	rs9273363	chr6:32626272	chr6:32658495	A	C	Ulcerative colitis	EFO_0000729	IBDGC	26192919	European	2015	-0.307	0.01555	1e-86	-	-	-	-	-	log OR	NHGRI-EBI_GWAS_Catalog
rs9273363	rs9273363	chr6:32626272	chr6:32658495	A	C	Comparative body size at age 10	-	Neale B	UKBB	European	2017	0.01044	0.00181	8e-09	+	331693	0	331693	1	-	Neale-B_UKBB_EUR_2017
rs9273363	rs9273363	chr6:32626272	chr6:32658495	A	C	Diabetes diagnosed by doctor	EFO_0000400	Neale B	UKBB	European	2017	0.008395	0.0005665	1.13e-49	+	336473	16183	320290	1	risk diff	Neale-B_UKBB_EUR_2017
rs9273363	rs9273363	chr6:32626272	chr6:32658495	A	C	Eye problems or disorders: diabetes related eye disease	EFO_0009486	Neale B	UKBB	European	2017	0.007316	0.000637	1.63e-30	+	108817	2072	106745	1	risk diff	Neale-B_UKBB_EUR_2017
rs9273363	rs9273363	chr6:32626272	chr6:32658495	A	C	Forced expiratory volume in 1-second	EFO_0004314	Neale B	UKBB	European	2017	-0.01315	0.002264	6.25e-09	-	307638	0	307638	1	IVNT	Neale-B_UKBB_EUR_2017
rs9273363	rs9273363	chr6:32626272	chr6:32658495	A	C	Forced expiratory volume in 1-second, best measure	EFO_0004314	Neale B	UKBB	European	2017	-0.01501	0.002487	1.6e-09	-	255492	0	255492	1	IVNT	Neale-B_UKBB_EUR_2017
rs9273363	rs9273363	chr6:32626272	chr6:32658495	A	C	Forced expiratory volume in 1-second, predicted percentage	EFO_0004314	Neale B	UKBB	European	2017	-0.02709	0.004624	4.68e-09	-	110423	0	110423	1	IVNT	Neale-B_UKBB_EUR_2017
rs9273363	rs9273363	chr6:32626272	chr6:32658495	A	C	Hayfever, allergic rhinitis or eczema	EFO_0003956;EFO_0005854;EFO_0000274	Neale B	UKBB	European	2017	-0.007809	0.001117	2.77e-12	-	336782	77891	258891	1	risk diff	Neale-B_UKBB_EUR_2017
rs9273363	rs9273363	chr6:32626272	chr6:32658495	A	C	Illnesses of siblings: diabetes	EFO_0000400	Neale B	UKBB	European	2017	0.009195	0.0008146	1.52e-29	+	261075	21747	239328	1	risk diff	Neale-B_UKBB_EUR_2017
rs9273363	rs9273363	chr6:32626272	chr6:32658495	A	C	Insulin-dependent diabetes mellitus	EFO_0001359	Neale B	UKBB	European	2017	0.001694	9.47e-05	1.74e-71	+	337199	431	336768	1	risk diff	Neale-B_UKBB_EUR_2017
rs9273363	rs9273363	chr6:32626272	chr6:32658495	A	C	Intestinal malabsorption	EFO_0009554	Neale B	UKBB	European	2017	0.001956	0.0001139	4.65e-66	+	337199	624	336575	1	risk diff	Neale-B_UKBB_EUR_2017
rs9273363	rs9273363	chr6:32626272	chr6:32658495	A	C	Long-standing illness, disability or infirmity	-	Neale B	UKBB	European	2017	0.01385	0.001254	2.3e-28	+	329663	107123	222540	1	risk diff	Neale-B_UKBB_EUR_2017
rs9273363	rs9273363	chr6:32626272	chr6:32658495	A	C	Medication for cholesterol, blood pressure or diabetes: insulin	EFO_0007056	Neale B	UKBB	European	2017	0.008887	0.0004538	2.64e-85	+	154702	2116	152586	1	risk diff	Neale-B_UKBB_EUR_2017
rs9273363	rs9273363	chr6:32626272	chr6:32658495	A	C	Number of self-reported non-cancer illnesses	EFO_0009801	Neale B	UKBB	European	2017	0.01453	0.002183	2.81e-11	+	337159	0	337159	1	-	Neale-B_UKBB_EUR_2017
rs9273363	rs9273363	chr6:32626272	chr6:32658495	A	C	Other disorders of pancreatic internal secretion	EFO_0009605	Neale B	UKBB	European	2017	0.0005843	6.89e-05	2.32e-17	+	337199	228	336971	1	risk diff	Neale-B_UKBB_EUR_2017
rs9273363	rs9273363	chr6:32626272	chr6:32658495	A	C	Self-reported adrenocortical insufficiency or addisons disease	EFO_0009491	Neale B	UKBB	European	2017	0.0004009	5.42e-05	1.43e-13	+	337159	141	337018	1	risk diff	Neale-B_UKBB_EUR_2017
rs9273363	rs9273363	chr6:32626272	chr6:32658495	A	C	Self-reported diabetes	EFO_0000400	Neale B	UKBB	European	2017	0.006597	0.0005137	9.88e-38	+	337159	13243	323916	1	risk diff	Neale-B_UKBB_EUR_2017
rs9273363	rs9273363	chr6:32626272	chr6:32658495	A	C	Self-reported diabetic eye disease	EFO_0009486	Neale B	UKBB	European	2017	0.0007441	0.000115	9.69e-11	+	337159	635	336524	1	risk diff	Neale-B_UKBB_EUR_2017
rs9273363	rs9273363	chr6:32626272	chr6:32658495	A	C	Self-reported hyperthyroidism or thyrotoxicosis	EFO_0004705;EFO_0004283	Neale B	UKBB	European	2017	0.002776	0.0002293	1.01e-33	+	337159	2547	334612	1	risk diff	Neale-B_UKBB_EUR_2017
rs9273363	rs9273363	chr6:32626272	chr6:32658495	A	C	Self-reported hypothyroidism or myxoedema	EFO_0004705;EFO_1001055	Neale B	UKBB	European	2017	0.005942	0.0005644	6.45e-26	+	337159	16376	320783	1	risk diff	Neale-B_UKBB_EUR_2017
rs9273363	rs9273363	chr6:32626272	chr6:32658495	A	C	Self-reported malabsorption or coeliac disease	EFO_0001060	Neale B	UKBB	European	2017	0.00534	0.0001734	5.57e-208	+	337159	1452	335707	1	risk diff	Neale-B_UKBB_EUR_2017
rs9273363	rs9273363	chr6:32626272	chr6:32658495	A	C	Self-reported polymyalgia rheumatica	EFO_0008518	Neale B	UKBB	European	2017	0.0007925	0.0001207	5.19e-11	+	337159	700	336459	1	risk diff	Neale-B_UKBB_EUR_2017
rs9273363	rs9273363	chr6:32626272	chr6:32658495	A	C	Self-reported type 1 diabetes	EFO_0001359	Neale B	UKBB	European	2017	0.001201	7.72e-05	1.37e-54	+	337159	286	336873	1	risk diff	Neale-B_UKBB_EUR_2017
rs9273363	rs9273363	chr6:32626272	chr6:32658495	A	C	Self-reported ulcerative colitis	EFO_0000729	Neale B	UKBB	European	2017	-0.001526	0.000193	2.69e-15	-	337159	1795	335364	1	risk diff	Neale-B_UKBB_EUR_2017
rs9273363	rs9273363	chr6:32626272	chr6:32658495	A	C	Started insulin within one year diagnosis of diabetes	EFO_0000400	Neale B	UKBB	European	2017	0.107	0.003733	5.08e-176	+	15397	1872	13525	1	risk diff	Neale-B_UKBB_EUR_2017
rs9273363	rs9273363	chr6:32626272	chr6:32658495	A	C	Taking other prescription medications	EFO_0007056	Neale B	UKBB	European	2017	0.009156	0.001324	4.68e-12	+	336330	158113	178217	1	risk diff	Neale-B_UKBB_EUR_2017
rs9273363	rs9273363	chr6:32626272	chr6:32658495	A	C	Treatment with fludrocortisone	EFO_0007056	Neale B	UKBB	European	2017	0.0003867	5.56e-05	3.4e-12	+	337159	148	337011	1	risk diff	Neale-B_UKBB_EUR_2017
rs9273363	rs9273363	chr6:32626272	chr6:32658495	A	C	Treatment with folic acid product	EFO_0007056	Neale B	UKBB	European	2017	0.001566	0.0002397	6.51e-11	+	337159	2779	334380	1	risk diff	Neale-B_UKBB_EUR_2017
rs9273363	rs9273363	chr6:32626272	chr6:32658495	A	C	Treatment with insulin	EFO_0007056	Neale B	UKBB	European	2017	0.006749	0.0003158	3.54e-101	+	180203	1377	178826	1	risk diff	Neale-B_UKBB_EUR_2017
rs9273363	rs9273363	chr6:32626272	chr6:32658495	A	C	Treatment with insulin product	EFO_0007056	Neale B	UKBB	European	2017	0.007579	0.0002614	1.53e-184	+	337159	3319	333840	1	risk diff	Neale-B_UKBB_EUR_2017
rs9273363	rs9273363	chr6:32626272	chr6:32658495	A	C	Treatment with levothyroxine sodium	EFO_0007056	Neale B	UKBB	European	2017	0.005404	0.0005201	2.76e-25	+	337159	13717	323442	1	risk diff	Neale-B_UKBB_EUR_2017
rs9273363	rs9273363	chr6:32626272	chr6:32658495	A	C	Treatment with methotrexate	EFO_0007056	Neale B	UKBB	European	2017	0.001359	0.0001921	1.51e-12	+	337159	1778	335381	1	risk diff	Neale-B_UKBB_EUR_2017
rs9273363	rs9273363	chr6:32626272	chr6:32658495	A	C	Treatment with ventolin 100micrograms inhaler	EFO_0007056	Neale B	UKBB	European	2017	0.003311	0.0004435	8.3e-14	+	337159	9712	327447	1	risk diff	Neale-B_UKBB_EUR_2017
rs9273363	rs9273363	chr6:32626272	chr6:32658495	A	C	Ulcerative colitis	EFO_0000729	Neale B	UKBB	European	2017	-0.001166	0.000181	1.19e-10	-	337199	1579	335620	1	risk diff	Neale-B_UKBB_EUR_2017
rs9273363	rs9273363	chr6:32626272	chr6:32658495	A	C	Unspecified diabetes mellitus	EFO_0000400	Neale B	UKBB	European	2017	0.0004181	6.58e-05	2.15e-10	+	337199	208	336991	1	risk diff	Neale-B_UKBB_EUR_2017
rs9273363	rs9273363	chr6:32626272	chr6:32658495	A	C	Wheeze or whistling in the chest in last year	EFO_0009715	Neale B	UKBB	European	2017	0.006116	0.001082	1.61e-08	+	331257	68531	262726	1	risk diff	Neale-B_UKBB_EUR_2017
rs9296062	rs9296062	chr6:32895894	chr6:32928117	C	G	Self-reported type 1 diabetes	EFO_0001359	Neale B	UKBB	European	2017	0.0009906	0.0001702	5.87e-09	+	337159	286	336873	1	risk diff	Neale-B_UKBB_EUR_2017
rs9296062	rs9296062	chr6:32895894	chr6:32928117	C	G	Started insulin within one year diagnosis of diabetes	EFO_0000400	Neale B	UKBB	European	2017	0.076	0.008515	4.96e-19	+	15397	1872	13525	1	risk diff	Neale-B_UKBB_EUR_2017
rs9296062	rs9296062	chr6:32895894	chr6:32928117	C	G	Treatment with insulin	EFO_0007056	Neale B	UKBB	European	2017	0.004918	0.0006972	1.74e-12	+	180203	1377	178826	1	risk diff	Neale-B_UKBB_EUR_2017
rs9296062	rs9296062	chr6:32895894	chr6:32928117	C	G	Treatment with insulin product	EFO_0007056	Neale B	UKBB	European	2017	0.004814	0.0005769	7.17e-17	+	337159	3319	333840	1	risk diff	Neale-B_UKBB_EUR_2017
rs9296062	rs9296062	chr6:32895894	chr6:32928117	C	G	Rheumatoid arthritis	EFO_0000685	Okada Y	24390342	European	2014	0.3011	0.03453	1.4e-18	+	58284	14361	43923	18	log OR	Okada-Y_RA_EUR_2014
rs9296062	rs9296062	chr6:32895894	chr6:32928117	C	G	Rheumatoid arthritis	EFO_0000685	Okada Y	24390342	Mixed	2014	0.3011	0.03453	4e-18	+	80799	19234	61565	22	log OR	Okada-Y_RA_Mixed_2014
rs9468618	rs9468618	chr6:29750776	chr6:29782999	C	T	Height	EFO_0004339	Neale B	UKBB	European	2017	0.01703	0.003024	1.77e-08	+	336474	0	336474	1	IVNT	Neale-B_UKBB_EUR_2017
rs9468618	rs9468618	chr6:29750776	chr6:29782999	C	T	Sitting height	EFO_0004339	Neale B	UKBB	European	2017	0.01804	0.003289	4.13e-08	+	336172	0	336172	1	IVNT	Neale-B_UKBB_EUR_2017
